# Supplementary material for: Non-enzymatic methylcyclization of alkenes
Source: Nat Chem. 2025 Mar 7;17(6):904–10. doi: 10.1038/s41557-025-01774-3 (PMC7617478; doi:10.1038/s41557-025-01774-3)
Supplement: Supplementary file 2 — Coordinate files for optimized structures of the computational study. [file 41557_2025_1774_MOESM2_ESM.zip]

Archive with 31 entries (30 files):
- coordinates/
- coordinates/2_4_6_tert_butyl_pyrimidine_B1_coor.xyz
- coordinates/2_4_6_tert_butyl_pyrimidinium_cation_coor.xyz
- coordinates/AgI_coor.xyz
- coordinates/Ag_alkene1_B1_complex_coor.xyz
- coordinates/Ag_B1_2_complex_coor.xyz
- coordinates/Ag_B1_complex_coor.xyz
- coordinates/Ag_B1_MeI_complex_coor.xyz
- coordinates/Ag_cation_coor.xyz
- coordinates/Ag_MeI2_complex_coor.xyz
- coordinates/Ag_MeI_complex_coor.xyz
- coordinates/Alkene1_coor.xyz
- coordinates/BF3_coor.xyz
- coordinates/BF4_anion_coor.xyz
- coordinates/HF_coor.xyz
- coordinates/MeI_coor.xyz
- coordinates/PF5_coor.xyz
- coordinates/PF6_anion_coor.xyz
- coordinates/S-TS-IIb_coor.xyz
- coordinates/S-TS-II_coor.xyz
- coordinates/S-TS-V_coor.xyz
- coordinates/Tertiary_cation_IV_coor.xyz
- coordinates/Tetralin2_coor.xyz
- coordinates/TS-III_coor.xyz
- coordinates/TS-II_coor.xyz
- coordinates/TS-IV_coor.xyz
- coordinates/TS-VII_coor.xyz
- coordinates/TS-V_coor.xyz
- coordinates/Wheland_BF4_adduct_coor.xyz
- coordinates/Wheland_intermediate_V_coor.xyz
- coordinates/Wheland_PF6_adduct_VII_coor.xyz
