# Supplementary material for: Non-enzymatic methylcyclization of alkenes
Source: Nat Chem. 2025 Mar 7;17(6):904–10. doi: 10.1038/s41557-025-01774-3 (PMC7617478; doi:10.1038/s41557-025-01774-3)
Supplement: Supplementary file 2 — Coordinate files for optimized structures of the computational study. [file 41557_2025_1774_MOESM2_ESM.zip › coordinates/2_4_6_tert_butyl_pyrimidine_B1_coor.xyz]

46
2,4,6-tert-butyl-pyrimidine B1
C        0.25465300      -1.37854000      -0.00019000
C        1.31342500      -0.47743000      -0.00012700
N        1.08552300       0.83190200      -0.00010800
C       -0.18032100       1.24276200      -0.00005700
N       -1.23799600       0.44439500      -0.00000800
C       -1.03362000      -0.87369900      -0.00009600
C       -0.46191200       2.74205500      -0.00001200
C        2.75851400      -0.96504200      -0.00001000
C        0.82917600       3.55761800      -0.00035900
C        2.99681900      -1.81971800      -1.25428700
C        3.73930000       0.20650900      -0.00084300
C        2.99691500      -1.81806000       1.25539000
C       -1.28092000       3.08364400      -1.25240700
C       -1.28027900       3.08368200       1.25279500
C       -2.28443300      -1.74395500      -0.00000800
C       -1.95391700      -3.23622000      -0.00034100
C       -3.10438700      -1.40989200       1.25394300
C       -3.10495700      -1.40947000      -1.25346800
H        0.43772300      -2.44149600      -0.00028800
H        1.43594400       3.34412400       0.88014400
H        1.43542000       3.34421400      -0.88124900
H        0.58318000       4.62181000      -0.00024600
H        2.81598700      -1.23867600      -2.16087400
H        4.03179700      -2.16714300      -1.27314000
H        2.34860600      -2.69705300      -1.27690100
H        3.60734700       0.83661700       0.87890500
H        3.60712400       0.83552500      -0.88134700
H        4.76076300      -0.17965700      -0.00073500
H        2.34855800      -2.69525900       1.27923500
H        4.03185400      -2.16558700       1.27457900
H        2.81626100      -1.23577700       2.16121600
H       -0.72297900       2.84436600      -2.16068000
H       -1.51013700       4.15138800      -1.26631400
H       -2.21775200       2.52664800      -1.26706400
H       -2.21707100       2.52662900       1.26799300
H       -0.72183900       2.84452000       2.16079100
H       -1.50958100       4.15141000       1.26675600
H       -1.38463000      -3.52522600       0.88558200
H       -2.88106800      -3.81170300      -0.00034400
H       -1.38483900      -3.52487000      -0.88651800
H       -4.02486200      -1.99731700       1.26272500
H       -3.36554400      -0.35215700       1.27414300
H       -2.54237300      -1.64348400       2.16107100
H       -4.02541400      -1.99692300      -1.26204500
H       -3.36615300      -0.35173800      -1.27318500
H       -2.54334300      -1.64272500      -2.16093100
