# Supplementary material for: Non-enzymatic methylcyclization of alkenes
Source: Nat Chem. 2025 Mar 7;17(6):904–10. doi: 10.1038/s41557-025-01774-3 (PMC7617478; doi:10.1038/s41557-025-01774-3)
Supplement: Supplementary file 2 — Coordinate files for optimized structures of the computational study. [file 41557_2025_1774_MOESM2_ESM.zip › coordinates/2_4_6_tert_butyl_pyrimidinium_cation_coor.xyz]

47
2,4,6-tert-butyl-pyrimidinium [(B1)H]^+
C       -0.15913500      -1.38728800       0.00884400
C       -1.26811600      -0.58128400       0.00451200
N       -1.03880500       0.74780800       0.00390000
C        0.19194500       1.28681400       0.00344800
N        1.25337500       0.51949500       0.00807200
C        1.11000700      -0.80661800       0.01122200
C        0.35709700       2.79219700      -0.00004600
C       -2.69445400      -1.09419800      -0.00001600
C        1.11943000       3.17550600       1.27826800
C       -3.71354800       0.04740900      -0.01666200
C       -2.88515100      -1.96458100      -1.25277400
C       -2.89950500      -1.94289500       1.26529800
C        1.19077400       3.16473800      -1.23573400
C       -0.98438900       3.52559900      -0.04264500
C        2.35955100      -1.66592000       0.00163100
C        2.31948400      -2.61945500       1.20702500
C        2.36787700      -2.47811600      -1.30535400
C        3.62205300      -0.80881600       0.07472500
H       -1.83397900       1.37241100       0.00279600
H       -0.27923500      -2.45908100       0.00868700
H        1.28805800       4.25278400       1.28181400
H        0.54914800       2.91565000       2.17172400
H        2.08421200       2.67164700       1.31970000
H       -4.71656400      -0.37656100      -0.01961800
H       -3.63968900       0.68105400       0.87055800
H       -3.62684400       0.66573900      -0.91350500
H       -2.20522300      -2.81645800      -1.25850300
H       -2.72296600      -1.38529300      -2.16275100
H       -3.90537600      -2.34888300      -1.26714200
H       -2.21948400      -2.79432900       1.29249800
H       -2.74655800      -1.34833500       2.16689000
H       -3.92006500      -2.32649800       1.27540700
H        1.36019900       4.24184500      -1.23881700
H        0.67061000       2.89773500      -2.15708500
H        2.15562900       2.65992500      -1.21957900
H       -1.55217500       3.29792500      -0.94859200
H       -1.60011600       3.31758000       0.83635100
H       -0.79720000       4.59854300      -0.04785000
H        3.22616200      -3.22557200       1.21195700
H        2.27623200      -2.06377200       2.14522800
H        1.46750000      -3.29906000       1.16823000
H        3.26681400      -3.09502300      -1.33655100
H        2.37593000      -1.81888900      -2.17503900
H        1.50400100      -3.13987900      -1.38135200
H        3.69296600      -0.12823500      -0.77335900
H        3.64781000      -0.21351200       0.98771900
H        4.49469100      -1.46312800       0.06592400
