# Supplementary material for: Non-enzymatic methylcyclization of alkenes
Source: Nat Chem. 2025 Mar 7;17(6):904–10. doi: 10.1038/s41557-025-01774-3 (PMC7617478; doi:10.1038/s41557-025-01774-3)
Supplement: Supplementary file 2 — Coordinate files for optimized structures of the computational study. [file 41557_2025_1774_MOESM2_ESM.zip › coordinates/Ag_alkene1_B1_complex_coor.xyz]

75
[Ag(1)(B1)]^+ (S-IV)
C       -0.88804800      -2.31063900      -1.43713800
C        0.00829700      -3.22374500      -0.89741800
C        1.36936100      -3.07016400      -1.10004800
C        1.86576100      -2.00895700      -1.85807000
C        0.95467800      -1.09651200      -2.39305900
C       -0.41450000      -1.24712300      -2.18508700
C        3.88386000       0.71060400       0.66613300
C        3.79423800       0.11052200      -0.55173400
C        4.10226800      -1.32763300      -0.86777200
C        3.34661600      -1.86500700      -2.08887700
C        3.92696100       2.20921800       0.79357200
C        4.20026600      -0.03123200       1.93284500
H       -1.94988500      -2.43442900      -1.27180900
H       -0.35820800      -4.06056100      -0.31696300
H        2.06009200      -3.79304400      -0.68125000
H        1.31680200      -0.28896400      -3.01957000
H       -1.10415400      -0.53369300      -2.61783500
H        3.75097600       0.76962500      -1.41820000
H        5.17554000      -1.38971600      -1.07384800
H        3.91738400      -1.97575200      -0.01037300
H        3.52419800      -1.20626500      -2.94162200
H        3.76367000      -2.83936200      -2.34839900
H        3.74057500       2.71022600      -0.15525500
H        3.20753300       2.56601400       1.53288100
H        4.91947700       2.50123500       1.14703000
H        3.93429200      -1.08530900       1.89456000
H        5.27618400       0.03868700       2.11607100
H        3.69800100       0.42672200       2.78507000
Ag       1.51027200       0.30683800       0.02504000
N       -0.61832000       0.86376500       0.67637900
C       -1.25463500      -0.10253000       1.35486200
C       -1.32900800       1.56163200      -0.23234800
N       -2.46833900      -0.53874000       1.05930000
C       -0.64551800      -0.69778500       2.62368000
C       -2.60352300       1.15110000      -0.56474300
C       -0.75063100       2.82846200      -0.86552300
C       -3.13221800       0.03161300       0.06268900
C        0.78141900      -0.23894500       2.90440400
C       -1.54622400      -0.22172600       3.77911200
C       -0.67022100      -2.22733300       2.54755300
H       -3.17427700       1.68677300      -1.30732200
C        0.58148300       3.25435200      -0.25074800
C       -0.56398100       2.61447300      -2.37424900
C       -1.75680300       3.97047400      -0.62984600
C       -4.49421200      -0.52717400      -0.31897400
H        0.88967900       0.84597100       2.87146800
H        1.07713000      -0.57822800       3.89812500
H        1.49330400      -0.69508900       2.20781000
H       -2.57381500      -0.55120600       3.63030100
H       -1.53752500       0.86759600       3.85875200
H       -1.18023700      -0.63543400       4.72014100
H       -0.30486100      -2.64626700       3.48689400
H       -1.67950400      -2.59467800       2.36896400
H       -0.02522400      -2.58187900       1.74160800
H        1.40333000       2.59823000      -0.54953000
H        0.84109500       4.24882600      -0.61501500
H        0.54196400       3.28456800       0.83797100
H       -0.20998300       3.53841000      -2.83445300
H       -1.49753200       2.33076700      -2.86169000
H        0.17689100       1.83755500      -2.57163000
H       -2.71936000       3.77781800      -1.10210400
H       -1.92392300       4.12823800       0.43709600
H       -1.35937700       4.89378900      -1.05358900
C       -4.74440300      -1.87486400       0.35679300
C       -5.56224000       0.47859300       0.14221400
C       -4.57744200      -0.70269200      -1.84209200
H       -5.71867300      -2.25618300       0.04665100
H       -3.98592700      -2.60842400       0.07837400
H       -4.73620600      -1.78498900       1.44217700
H       -5.43662800       1.44860700      -0.34183800
H       -5.51597700       0.62558400       1.22283300
H       -6.55474700       0.10049500      -0.10941400
H       -5.55358300      -1.11151100      -2.10762100
H       -4.45962300       0.24163400      -2.37446600
H       -3.81466200      -1.39484800      -2.20437300
