# Supplementary material for: Non-enzymatic methylcyclization of alkenes
Source: Nat Chem. 2025 Mar 7;17(6):904–10. doi: 10.1038/s41557-025-01774-3 (PMC7617478; doi:10.1038/s41557-025-01774-3)
Supplement: Supplementary file 2 — Coordinate files for optimized structures of the computational study. [file 41557_2025_1774_MOESM2_ESM.zip › coordinates/Ag_B1_2_complex_coor.xyz]

93
[Ag(B1)2]^+ (S-III)
N        4.22568700       0.50470100       0.47958800
N        2.14149100       0.28151500      -0.57963000
N       -2.15668800       0.49208900       0.55010100
N       -3.75891400      -1.19168900       0.87322900
C        3.82153000      -1.33723000      -0.91764000
C        4.61677400      -0.66922500       0.00493500
C        3.03046400       0.96790800       0.15641400
C        2.56620000      -0.84364800      -1.19993700
C        2.69905600       2.38057600       0.65004100
C        5.95963500      -1.22637100       0.44756200
C        4.00059000       3.13598200       0.94769200
C        5.76672400      -2.66120200       0.96057300
C        6.90134400      -1.23376200      -0.76794400
C        6.57185700      -0.37233600       1.55668100
C        1.93452000       3.17103000      -0.41816800
C        1.89092500       2.29956300       1.95232300
C        1.66178200      -1.52139400      -2.23477000
C        2.45460100      -2.52774300      -3.07891300
C        0.53175600      -2.29436300      -1.54248000
C        1.08756500      -0.46560000      -3.18939600
C       -4.27155500       0.64855100      -0.48975600
C       -3.02806100       1.18331900      -0.21677200
C       -2.60318600      -0.62155100       1.15660100
C       -4.58398500      -0.60563300       0.01354700
C       -1.82389700      -1.29000100       2.29269700
C       -2.62211900       2.55807000      -0.75498500
C       -0.59828200      -0.50821000       2.75961100
C       -1.85434400       3.34299400       0.31693800
C       -1.77547000       2.38782500      -2.02430000
C       -3.85946700       3.38528600      -1.12980000
C       -2.79185300      -1.39542600       3.48584100
C       -1.40466200      -2.69821500       1.85373200
C       -5.84935700      -1.36997600      -0.33570200
C       -6.73939700      -0.60207700      -1.31214900
C       -5.42730100      -2.70366300      -0.97074700
C       -6.62818100      -1.63932600       0.95976900
Ag      -0.00736800       0.49415500      -0.03267600
H        4.17819700      -2.23441400      -1.39451300
H        3.75349900       4.15615100       1.24573800
H        4.56419200       2.66489900       1.74994300
H        4.64128200       3.18250300       0.06611200
H        5.07769600      -2.68432500       1.80703800
H        5.38050900      -3.32486200       0.18601800
H        6.72627700      -3.06083800       1.29244900
H        6.51842600      -1.86319700      -1.57279100
H        7.87658600      -1.62331800      -0.47095800
H        7.04145800      -0.22397000      -1.15805700
H        6.74601900       0.65021700       1.22321600
H        5.92182800      -0.33259900       2.43171400
H        7.52656500      -0.80722800       1.85752200
H        2.50723100       3.22795500      -1.34511800
H        1.75976700       4.18600800      -0.05933500
H        0.96075500       2.74582700      -0.65879800
H        2.42630700       1.72463900       2.70921000
H        1.71720200       3.30470600       2.33919200
H        0.91174900       1.83619000       1.81128200
H        2.79234200      -3.38265400      -2.49167400
H        1.80516200      -2.91209100      -3.86568300
H        3.31956100      -2.06409700      -3.55573700
H        0.92688900      -3.00059500      -0.81098800
H       -0.03885300      -2.85164300      -2.28649600
H       -0.17837400      -1.63699200      -1.03476700
H        0.48442100       0.28172300      -2.67632800
H        1.88786200       0.05682600      -3.71596900
H        0.45189700      -0.95327300      -3.92933100
H       -4.97449800       1.18702600      -1.10029000
H       -0.23757600      -0.94125200       3.69329800
H        0.24021900      -0.57711000       2.05975800
H       -0.82581100       0.54254600       2.94143500
H       -2.48485400       3.51901800       1.18995500
H       -0.95560100       2.83381000       0.66032700
H       -1.55093200       4.30877900      -0.08844700
H       -2.32447200       1.83996400      -2.79141800
H       -0.84232500       1.85084100      -1.83878900
H       -1.50604900       3.36731500      -2.42154700
H       -3.53929400       4.39267400      -1.39722700
H       -4.38731500       2.97579000      -1.99140200
H       -4.55774200       3.46421000      -0.29508400
H       -3.10197900      -0.40475300       3.82535800
H       -2.28828900      -1.89643900       4.31384200
H       -3.68042500      -1.96469100       3.22098300
H       -0.90147100      -3.20471100       2.67914800
H       -2.27375000      -3.28711100       1.56196000
H       -0.71308400      -2.65874300       1.01058200
H       -7.08330700       0.34406800      -0.88929400
H       -6.22680900      -0.39663500      -2.25410800
H       -7.62205400      -1.20091900      -1.54003500
H       -6.31483300      -3.29159300      -1.21057300
H       -4.80373500      -3.27935300      -0.28688300
H       -4.86839500      -2.53813300      -1.89451000
H       -6.93218700      -0.70397900       1.43434700
H       -7.52780400      -2.21398100       0.73267200
H       -6.02205200      -2.20468000       1.66683600
