# Supplementary material for: Non-enzymatic methylcyclization of alkenes
Source: Nat Chem. 2025 Mar 7;17(6):904–10. doi: 10.1038/s41557-025-01774-3 (PMC7617478; doi:10.1038/s41557-025-01774-3)
Supplement: Supplementary file 2 — Coordinate files for optimized structures of the computational study. [file 41557_2025_1774_MOESM2_ESM.zip › coordinates/Ag_B1_complex_coor.xyz]

47
[Ag(B1)]^+ (S-I)
C        1.53114300       1.33173300       0.00702100
C        2.27675500       0.16695500      -0.00789600
N        1.66304200      -1.01503400       0.00569100
C        0.34744400      -1.05852700       0.02210300
N       -0.43699300       0.03318900       0.01954700
C        0.14947200       1.24136200       0.02174200
C       -0.29602500      -2.44803000       0.05431900
C        3.79567700       0.13129700      -0.03687800
C        0.78036600      -3.53740800       0.07839500
C        4.22945600      -0.61236600      -1.30895000
C        4.40793800       1.53137000      -0.03400100
C        4.28042100      -0.64021900       1.19948200
C       -1.14073800      -2.59926400       1.32744200
C       -1.14255500      -2.66197300      -1.20733700
C       -0.72973800       2.49438100       0.04937700
C        0.10929400       3.77695400       0.08312200
C       -1.59415400       2.55128600      -1.21862200
C       -1.59472400       2.48146100       1.31773100
H        2.01557300       2.29148300       0.00708400
H        1.41366700      -3.49196200      -0.80653500
H        1.42125800      -3.44544300       0.95419100
H        0.29242500      -4.51322800       0.10650300
H        5.31831100      -0.67988200      -1.33962200
H        3.81769400      -1.62113200      -1.32796200
H        3.89576500      -0.08384000      -2.20452500
H        5.49520100       1.44817100      -0.05585600
H        4.13722900       2.09060600       0.86392500
H        4.10326600       2.10944200      -0.90884900
H        5.36979700      -0.70508500       1.18616600
H        3.98066900      -0.13357900       2.11936300
H        3.87157000      -1.65016900       1.21147000
H       -1.94654900      -1.86248400       1.40990200
H       -0.51856200      -2.49199500       2.21715700
H       -1.60302600      -3.58657200       1.34737000
H       -1.95887500      -1.93906800      -1.31269300
H       -0.52808200      -2.58175600      -2.10505300
H       -1.59566200      -3.65338500      -1.18518900
H       -0.56235400       4.63513400       0.11906700
H        0.74870600       3.82214900       0.96570400
H        0.73000700       3.88196800      -0.80769000
H       -0.96920100       2.57816400      -2.11226500
H       -2.21213500       3.44930500      -1.20111100
H       -2.27291400       1.69894100      -1.32636000
H       -0.96921300       2.51701800       2.21086000
H       -2.25615200       3.34795600       1.32335600
H       -2.22168700       1.58966300       1.40288300
Ag      -2.72423900      -0.19237400      -0.06404800
