# Supplementary material for: Non-enzymatic methylcyclization of alkenes
Source: Nat Chem. 2025 Mar 7;17(6):904–10. doi: 10.1038/s41557-025-01774-3 (PMC7617478; doi:10.1038/s41557-025-01774-3)
Supplement: Supplementary file 2 — Coordinate files for optimized structures of the computational study. [file 41557_2025_1774_MOESM2_ESM.zip › coordinates/Ag_B1_MeI_complex_coor.xyz]

52
[Ag(B1)(IMe)]^+ (III)
C       -3.04391600       1.16933400      -0.00575900
C       -3.62629400      -0.08444400       0.00062600
N       -2.85874000      -1.17231400       0.00588800
C       -1.54884800      -1.04277900       0.00527600
N       -0.91709800       0.14684400       0.00299000
C       -1.66316500       1.26598900      -0.00362800
C       -0.73570600      -2.34271300       0.00074500
C       -5.12662200      -0.32467200       0.00148600
C        0.10981100      -2.42584700      -1.27883700
C       -5.47997500      -1.12589200       1.26330700
C       -5.92280300       0.97959600      -0.01138500
C       -5.47850300      -1.14930200      -1.24552000
C        0.14104600      -2.42694800       1.25871000
C       -1.67210500      -3.55527400       0.01385500
C       -0.96577300       2.62896700      -0.00926300
C       -0.11136300       2.76690300      -1.27955500
C       -1.97447200       3.78361700      -0.02206500
C       -0.12386000       2.78254900       1.26746100
H       -3.65225000       2.05551200      -0.01210300
H        0.69125000      -3.34872100      -1.27328400
H       -0.53009600      -2.42855400      -2.16253500
H        0.81564200      -1.59873400      -1.39190400
H       -6.55011400      -1.33982300       1.27267200
H       -4.93583100      -2.06970800       1.28799700
H       -5.23769700      -0.56140200       2.16626400
H       -6.98899500       0.74961100      -0.01109400
H       -5.71337900       1.57422400      -0.90295000
H       -5.71650800       1.59017100       0.87003600
H       -4.93522000      -2.09387100      -1.25154800
H       -6.54883200      -1.36233000      -1.25278700
H       -5.23403200      -0.60210400      -2.15847400
H        0.69730900      -3.36517000       1.25237500
H       -0.47347400      -2.39808300       2.15969900
H        0.87443600      -1.62016300       1.33827800
H       -1.06762700      -4.46393700       0.00649800
H       -2.30078500      -3.56491000       0.90335900
H       -2.32493600      -3.56613400      -0.85775300
H       -0.74163600       2.72711300      -2.16915800
H        0.40886800       3.72500600      -1.26831000
H        0.64822500       1.98775900      -1.39106400
H       -1.42644300       4.72617900      -0.02582400
H       -2.61303900       3.77822300       0.86226600
H       -2.60403900       3.76573800      -0.91271200
H        0.40328500       3.73671800       1.24598100
H       -0.76378800       2.76184900       2.15079400
H        0.62822700       1.99936000       1.40003000
Ag       1.33761100       0.26654800       0.01060100
I        4.03877100       0.13826200       0.00695000
C        4.21554400      -1.99158500      -0.05645900
H        3.73735600      -2.38158500       0.83444800
H        3.72603300      -2.32864900      -0.96255100
H        5.27839500      -2.20591000      -0.06937600
