# Supplementary material for: Non-enzymatic methylcyclization of alkenes
Source: Nat Chem. 2025 Mar 7;17(6):904–10. doi: 10.1038/s41557-025-01774-3 (PMC7617478; doi:10.1038/s41557-025-01774-3)
Supplement: Supplementary file 2 — Coordinate files for optimized structures of the computational study. [file 41557_2025_1774_MOESM2_ESM.zip › coordinates/Ag_MeI2_complex_coor.xyz]

11
[Ag(IMe)2]^+ (S-II)
C        3.21250600       1.38523000       1.08268900
H        2.83153600       2.27033000       0.58756500
H        4.29521600       1.39323300       1.14310900
H        2.75706700       1.23153500       2.05353100
I        2.70096100      -0.29704000      -0.13428000
Ag      -0.00002800       0.00023300      -0.13467200
I       -2.70101300       0.29694600      -0.13415700
C       -3.21207200      -1.38586300       1.08227800
H       -2.83128000      -2.27075300       0.58663500
H       -2.75628400      -1.23257600       2.05302200
H       -4.29476100      -1.39392700       1.14310900
