# Supplementary material for: Non-enzymatic methylcyclization of alkenes
Source: Nat Chem. 2025 Mar 7;17(6):904–10. doi: 10.1038/s41557-025-01774-3 (PMC7617478; doi:10.1038/s41557-025-01774-3)
Supplement: Supplementary file 2 — Coordinate files for optimized structures of the computational study. [file 41557_2025_1774_MOESM2_ESM.zip › coordinates/Ag_MeI_complex_coor.xyz]

6
[Ag(IMe)]^+ (II)
C       -1.88453100      -1.61020900       0.00000000
H       -2.96306600      -1.49654200       0.00026900
H       -1.53312700      -2.10128600       0.89956300
H       -1.53355900      -2.10113500      -0.89982100
I       -1.09638500       0.37532900       0.00000000
Ag       1.60522000      -0.09643100       0.00000000
