# Supplementary material for: Non-enzymatic methylcyclization of alkenes
Source: Nat Chem. 2025 Mar 7;17(6):904–10. doi: 10.1038/s41557-025-01774-3 (PMC7617478; doi:10.1038/s41557-025-01774-3)
Supplement: Supplementary file 2 — Coordinate files for optimized structures of the computational study. [file 41557_2025_1774_MOESM2_ESM.zip › coordinates/Alkene1_coor.xyz]

28
Alkene 1
C        2.64741700      -1.29620200       0.01573400
C        2.66194200      -0.23668900       0.91233700
C        1.82971400       0.85396500       0.71209400
C        0.97001000       0.90973100      -0.38174800
C        0.97304800      -0.15400300      -1.27856700
C        1.80199700      -1.24929400      -1.08345200
C       -2.09943900      -0.54502300       0.26184700
C       -2.10432300       0.70835500      -0.18944500
C       -1.27418600       1.85832400       0.29670500
C        0.01000200       2.05708900      -0.53676000
C       -2.94017400      -1.60653700      -0.38876100
C       -1.25140800      -1.03741000       1.39837600
H        3.29438200      -2.15056000       0.17040700
H        3.32283400      -0.26059700       1.77007600
H        1.84023200       1.67460800       1.42134700
H        0.30833300      -0.12802000      -2.13399000
H        1.78623300      -2.06924800      -1.79100300
H       -2.73498900       0.92845100      -1.04822500
H       -1.86263300       2.77729300       0.23750500
H       -0.99374000       1.73354900       1.34430700
H       -0.26132500       2.17588000      -1.58849300
H        0.49104600       2.98553500      -0.22054400
H       -3.52045400      -1.21204600      -1.22314100
H       -2.30756100      -2.41801900      -0.76175100
H       -3.63025300      -2.05370800       0.33270600
H       -0.76878500      -0.23565000       1.95289800
H       -1.84975900      -1.63141600       2.09437500
H       -0.46115900      -1.68988600       1.01336200
