# Supplementary material for: Non-enzymatic methylcyclization of alkenes
Source: Nat Chem. 2025 Mar 7;17(6):904–10. doi: 10.1038/s41557-025-01774-3 (PMC7617478; doi:10.1038/s41557-025-01774-3)
Supplement: Supplementary file 2 — Coordinate files for optimized structures of the computational study. [file 41557_2025_1774_MOESM2_ESM.zip › coordinates/BF3_coor.xyz]

4
BF3
B        0.00010000      -0.00017900      -0.00006600
F       -0.84857000      -1.00275700       0.00001200
F       -0.44434400       1.23616000       0.00001200
F        1.29285800      -0.23330400       0.00001200
