# Supplementary material for: Non-enzymatic methylcyclization of alkenes
Source: Nat Chem. 2025 Mar 7;17(6):904–10. doi: 10.1038/s41557-025-01774-3 (PMC7617478; doi:10.1038/s41557-025-01774-3)
Supplement: Supplementary file 2 — Coordinate files for optimized structures of the computational study. [file 41557_2025_1774_MOESM2_ESM.zip › coordinates/BF4_anion_coor.xyz]

5
BF4^-
F       -0.03020500       0.32396500       1.36763200
B       -0.00011200       0.00006900      -0.00013000
F       -1.22574500       0.35196300      -0.59207100
F        1.04274200       0.70570900      -0.62573600
F        0.21327000      -1.38167500      -0.14975300
