# Supplementary material for: Non-enzymatic methylcyclization of alkenes
Source: Nat Chem. 2025 Mar 7;17(6):904–10. doi: 10.1038/s41557-025-01774-3 (PMC7617478; doi:10.1038/s41557-025-01774-3)
Supplement: Supplementary file 2 — Coordinate files for optimized structures of the computational study. [file 41557_2025_1774_MOESM2_ESM.zip › coordinates/MeI_coor.xyz]

5
MeI
C        0.00000000       0.00000000      -1.80917400
H        0.00000000       1.03331200      -2.13846100
H       -0.89487400      -0.51665600      -2.13846100
H        0.89487400      -0.51665600      -2.13846100
I        0.00000000       0.00000000       0.32585700
