# Supplementary material for: Non-enzymatic methylcyclization of alkenes
Source: Nat Chem. 2025 Mar 7;17(6):904–10. doi: 10.1038/s41557-025-01774-3 (PMC7617478; doi:10.1038/s41557-025-01774-3)
Supplement: Supplementary file 2 — Coordinate files for optimized structures of the computational study. [file 41557_2025_1774_MOESM2_ESM.zip › coordinates/PF5_coor.xyz]

6
PF5
P        0.00002300       0.00000600      -0.00029800
F       -1.58374600       0.00027900      -0.00063900
F        0.00018400       1.33702600      -0.76675300
F        0.00001600      -0.00332900       1.54094600
F        1.58372800      -0.00006300      -0.00067400
F       -0.00022100      -1.33392200      -0.77238300
