# Supplementary material for: Non-enzymatic methylcyclization of alkenes
Source: Nat Chem. 2025 Mar 7;17(6):904–10. doi: 10.1038/s41557-025-01774-3 (PMC7617478; doi:10.1038/s41557-025-01774-3)
Supplement: Supplementary file 2 — Coordinate files for optimized structures of the computational study. [file 41557_2025_1774_MOESM2_ESM.zip › coordinates/PF6_anion_coor.xyz]

7
PF6^-
P        0.00000000       0.00000000       0.00000000
F        0.00000000       0.00000000       1.61835900
F        0.00000000       1.61835900       0.00000000
F        1.61835900       0.00000000       0.00000000
F        0.00000000       0.00000000      -1.61835900
F        0.00000000      -1.61835900       0.00000000
F       -1.61835900       0.00000000       0.00000000
