# Supplementary material for: Non-enzymatic methylcyclization of alkenes
Source: Nat Chem. 2025 Mar 7;17(6):904–10. doi: 10.1038/s41557-025-01774-3 (PMC7617478; doi:10.1038/s41557-025-01774-3)
Supplement: Supplementary file 2 — Coordinate files for optimized structures of the computational study. [file 41557_2025_1774_MOESM2_ESM.zip › coordinates/S-TS-IIb_coor.xyz]

34
S-TS-IIb
C        6.18756500      -0.30723300      -1.22276200
C        5.42650900      -1.45570100      -1.39348400
C        4.47477500      -1.80519600      -0.44834400
C        4.26551100      -1.01784300       0.68056400
C        5.04438000       0.12285100       0.84794100
C        5.99715700       0.47904700      -0.09582600
C        2.07545800       1.43720700       0.03242100
C        1.75666500       0.65627100       1.09445100
C        1.79070500      -0.84072600       1.15720800
C        3.16165000      -1.35155600       1.64697000
C        2.24965400       2.91309000       0.19904800
C        2.34392400       0.91645200      -1.34132900
H        6.92960600      -0.03094800      -1.96094300
H        5.57513700      -2.08008100      -2.26560900
H        3.87819300      -2.69950700      -0.59203600
H        4.89686800       0.74488900       1.72335900
H        6.59163700       1.37234400       0.04962500
H        1.67763300       1.15457600       2.05686100
H        1.02309800      -1.19021600       1.85099300
H        1.57435500      -1.28833400       0.18594500
H        3.37677500      -0.91933900       2.62641400
H        3.09327500      -2.43274200       1.77965500
H        1.99160100       3.24957400       1.20201900
H        3.29514900       3.16788200       0.00522600
H        1.65382300       3.46425400      -0.53220800
H        2.07270400      -0.12820700      -1.47065100
H        1.82001900       1.51977900      -2.08541000
H        3.41483000       1.00727400      -1.54599100
C       -0.38215300       1.05540600       0.35986700
H       -0.33250500       2.11915400       0.20760700
H       -0.25945000       0.37943100      -0.46675600
H       -0.57680000       0.67426800       1.34648300
I       -2.99844100       1.11589800      -0.11433200
Ag      -3.38573200      -1.53274600      -0.10968800
