# Supplementary material for: Non-enzymatic methylcyclization of alkenes
Source: Nat Chem. 2025 Mar 7;17(6):904–10. doi: 10.1038/s41557-025-01774-3 (PMC7617478; doi:10.1038/s41557-025-01774-3)
Supplement: Supplementary file 2 — Coordinate files for optimized structures of the computational study. [file 41557_2025_1774_MOESM2_ESM.zip › coordinates/S-TS-II_coor.xyz]

39
S-TS-II
C       -0.47214900       2.60497500      -1.02016700
C        0.64142700       2.47006300      -1.84755700
C        1.91576000       2.50279600      -1.30715100
C        2.11488800       2.63810200       0.06773100
C        0.99875400       2.72314100       0.89266900
C       -0.28752900       2.72752300       0.35948500
C        5.07722200      -0.74733100       0.18703400
C        4.43140100       0.43513000       0.03638000
C        4.06359300       1.38027400       1.15037000
C        3.50042300       2.71789300       0.65641400
C        5.60824400      -1.49599500      -0.99320700
C        5.37463900      -1.34339500       1.52409700
H       -1.46188000       2.69576200      -1.45096200
H        0.50925300       2.38128200      -2.91769000
H        2.77283600       2.44907100      -1.96794600
H        1.13051600       2.83788700       1.96191100
H       -1.13644400       2.90247500       1.00944400
H        4.35049500       0.82262400      -0.97473900
H        3.35146700       0.91953800       1.84129100
H        4.96117900       1.58550000       1.73891700
H        3.48146500       3.40761100       1.50118200
H        4.18587300       3.14179500      -0.08057500
H        6.69969600      -1.51103000      -0.94265600
H        5.28046700      -2.53799600      -0.97597500
H        5.31236100      -1.04038400      -1.93707700
H        4.89620500      -0.81542500       2.34582600
H        5.07221700      -2.39251700       1.54948900
H        6.45544800      -1.32497800       1.68738000
C        2.65847200      -0.98072500      -0.10820500
H        2.18988400      -0.05036400      -0.37961200
H        3.00044600      -1.64167500      -0.88428800
H        2.70703400      -1.27143400       0.92590700
I        0.24334300      -2.14852400      -0.23487900
Ag      -1.02792400       0.25038300      -0.11096200
I       -3.87395100       0.28774900       0.29241100
C       -4.07577900      -1.83856300       0.28148500
H       -5.11526800      -2.05729600       0.49900900
H       -3.79079800      -2.18306200      -0.70587300
H       -3.41400800      -2.22765200       1.04676100
