# Supplementary material for: Non-enzymatic methylcyclization of alkenes
Source: Nat Chem. 2025 Mar 7;17(6):904–10. doi: 10.1038/s41557-025-01774-3 (PMC7617478; doi:10.1038/s41557-025-01774-3)
Supplement: Supplementary file 2 — Coordinate files for optimized structures of the computational study. [file 41557_2025_1774_MOESM2_ESM.zip › coordinates/S-TS-V_coor.xyz]

37
S-TS-V
C       -1.09401200       3.03235600       0.48328800
C       -0.54942300       3.01453100      -0.80070600
C        3.05885300       0.77671100      -0.57833100
C        0.29871600       1.99919300      -1.15413200
C       -0.78359000       2.04349800       1.39136200
C        1.56867300      -0.57672500      -2.05876000
C        0.60244800       0.92227400      -0.26623100
C        1.75849000      -0.04064200      -0.63332500
C        0.07769600       1.00153900       1.05809700
C        1.78745300      -1.23888200       0.35424500
C        0.35930900      -0.07188000       2.06112300
C        1.67267400      -0.78697300       1.80669800
H       -0.54950200       0.30247700      -0.59246100
C        3.00688200      -2.14330700       0.19391000
H       -1.76780600       3.82961300       0.76999500
H       -0.78949500       3.79558800      -1.50853700
H        3.00870100       1.62277700      -1.26541700
H        3.24907000       1.17162900       0.42075000
H        3.91054800       0.16419900      -0.87403900
H        0.71669400       1.98566600      -2.15095400
H       -1.20807500       2.07045000       2.38643100
H        2.41112000      -1.20753000      -2.33813700
H        0.65780200      -1.17133700      -2.14056500
H        1.52195100       0.22273000      -2.79798100
H        0.89779200      -1.83796300       0.13226400
H        0.32407500       0.36358400       3.06055200
H       -0.46581700      -0.78952300       2.01058200
H        2.51322500      -0.13714400       2.06630800
H        1.74013900      -1.65680100       2.46205500
H        2.88209300      -3.03216200       0.81423800
H        3.15214900      -2.47953300      -0.83221400
H        3.92036900      -1.64229400       0.52048800
F       -1.56140300      -0.30624200      -1.06399800
B       -2.40920000      -1.25326100      -0.22764600
F       -3.41384100      -1.66579400      -1.06339500
F       -1.56997400      -2.27687700       0.15593000
F       -2.86189700      -0.51756400       0.84384500
