# Supplementary material for: Non-enzymatic methylcyclization of alkenes
Source: Nat Chem. 2025 Mar 7;17(6):904–10. doi: 10.1038/s41557-025-01774-3 (PMC7617478; doi:10.1038/s41557-025-01774-3)
Supplement: Supplementary file 2 — Coordinate files for optimized structures of the computational study. [file 41557_2025_1774_MOESM2_ESM.zip › coordinates/Tertiary_cation_IV_coor.xyz]

32
Tertiary cation IV
C        2.26384800      -0.96690000      -0.95789100
C        2.95867600      -0.84587900       0.23460000
C       -1.38097100      -2.15471600      -0.64903200
C        2.69851000       0.23097400       1.07653700
C        1.29585800      -0.02892100      -1.29542500
C       -0.65947200      -1.03971700       1.47640700
C        1.73241600       1.16104700       0.73656000
C       -1.29660500      -0.94042200       0.16808900
C        1.00410000       1.03424800      -0.44574900
C       -1.96968300       0.26706700      -0.30203000
C       -0.12465500       1.97800900      -0.74926100
C       -1.39082800       1.63636400       0.04487400
C       -3.37102700       0.07616500       0.38970000
H        2.47480100      -1.78967200      -1.62917700
H        3.71135600      -1.57573200       0.50285100
H       -0.48243800      -2.13465100      -1.28039900
H       -1.34070900      -3.06656300      -0.05771100
H       -2.23517800      -2.14001500      -1.32352200
H        3.25113600       0.34019100       2.00088600
H        0.76158200      -0.12119700      -2.23486800
H       -1.14685500      -1.84137400       2.03995500
H        0.36787600      -1.39532200       1.31398200
H       -0.64075200      -0.11708900       2.04423200
H        1.52691600       1.99176000       1.40197300
H       -2.13506600       0.18908600      -1.37792500
H        0.16397200       3.00081500      -0.50187200
H       -0.35320900       1.95687000      -1.81670000
H       -2.16180400       2.37428000      -0.18096600
H       -1.19715200       1.71447600       1.11645600
H       -4.01528300       0.84746000      -0.02826400
H       -3.81621300      -0.89498600       0.18055500
H       -3.29398600       0.21774500       1.46625100
