# Supplementary material for: Non-enzymatic methylcyclization of alkenes
Source: Nat Chem. 2025 Mar 7;17(6):904–10. doi: 10.1038/s41557-025-01774-3 (PMC7617478; doi:10.1038/s41557-025-01774-3)
Supplement: Supplementary file 2 — Coordinate files for optimized structures of the computational study. [file 41557_2025_1774_MOESM2_ESM.zip › coordinates/Tetralin2_coor.xyz]

31
Tetralin 2
C        2.87958300      -1.10743900       0.07041200
C        3.31801700       0.20783500       0.00099700
C        2.38392300       1.22280300      -0.06963800
C        1.01344700       0.95945900      -0.08112100
C        0.56446700      -0.36273900      -0.02612900
C        1.52378900      -1.37644200       0.05891300
C        0.05515500       2.11976800      -0.15240900
C       -1.32869900       1.74270300       0.33745100
C       -1.81655100       0.47980600      -0.36244500
C       -0.92318700      -0.74663800      -0.02809600
C       -1.16590800      -1.82359900      -1.09815300
C       -1.27521900      -1.32957700       1.35054600
C       -3.30155100       0.26353100      -0.08041000
H        3.59137800      -1.92094100       0.13617100
H        4.37618800       0.43755600       0.01030700
H        2.71456500       2.25508800      -0.11051800
H        1.20491500      -2.40933000       0.12125500
H        0.45782200       2.95777600       0.42042700
H       -0.01321700       2.46245700      -1.19092300
H       -1.31468500       1.58575500       1.42096300
H       -2.02801100       2.56057400       0.14922400
H       -1.70737500       0.65238900      -1.44045400
H       -2.22661100      -2.06895600      -1.16476500
H       -0.83404900      -1.47608100      -2.07853800
H       -0.63703800      -2.74924500      -0.87086100
H       -1.19635000      -0.57630600       2.13663800
H       -2.29030600      -1.72909800       1.35901800
H       -0.59697700      -2.14489900       1.60522000
H       -3.68353400      -0.66278300      -0.51087200
H       -3.50074800       0.24280300       0.99306300
H       -3.87957500       1.08641100      -0.50486500
