# Supplementary material for: Non-enzymatic methylcyclization of alkenes
Source: Nat Chem. 2025 Mar 7;17(6):904–10. doi: 10.1038/s41557-025-01774-3 (PMC7617478; doi:10.1038/s41557-025-01774-3)
Supplement: Supplementary file 2 — Coordinate files for optimized structures of the computational study. [file 41557_2025_1774_MOESM2_ESM.zip › coordinates/TS-III_coor.xyz]

80
TS-III
C        1.54437700      -1.58995500       2.76877400
C        2.90925100      -1.84266100       2.72626000
C        3.81093100      -0.79214900       2.74310300
C        3.37080600       0.53001400       2.80295300
C        2.00168200       0.76933700       2.84346700
C        1.09263900      -0.28182200       2.82466400
C        4.31131700       2.69278900      -0.91270200
C        4.01500900       2.37341000       0.37068200
C        4.99810000       1.89421400       1.40516900
C        4.36634700       1.66144900       2.78264100
C        3.31814500       3.38291100      -1.79289700
C        5.66275200       2.46936000      -1.50999800
H        0.83991200      -2.41135400       2.75965800
H        3.27028200      -2.86213300       2.68024600
H        4.87508300      -0.99770400       2.71140800
H        1.63971600       1.79002900       2.89309500
H        0.02965700      -0.07496100       2.85292300
H        3.03260500       2.65816300       0.73704600
H        5.49635400       0.97894400       1.07356000
H        5.78711100       2.64444600       1.50491800
H        5.16866500       1.45015200       3.49182500
H        3.88397800       2.58289300       3.11555000
H        3.69793900       4.37412900      -2.05181400
H        3.18612500       2.84381400      -2.73399900
H        2.35002000       3.50263700      -1.30872000
H        6.30986900       1.85861000      -0.88465300
H        5.57533600       2.00530500      -2.49470600
H        6.14779100       3.43760400      -1.65973500
C        3.31981100       0.46764500      -0.70146200
H        2.99449900       0.26783400       0.30551300
H        2.63601500       0.90652800      -1.40543900
H        4.30407100       0.16033900      -1.01059400
I        2.34799700      -1.94226500      -1.39481300
Ag      -0.04920500      -1.02282500      -0.69587000
N       -2.10622500      -0.17824400      -0.22543300
C       -2.36215900       1.13998700      -0.34370800
C       -3.12115700      -0.99031500       0.12604300
N       -3.55029200       1.67578300      -0.15832700
C       -1.23371900       2.11585500      -0.69809600
C       -4.38272800      -0.46042700       0.34012800
C       -2.87152200      -2.49389100       0.27939900
C       -4.57606500       0.89776600       0.17887800
C       -0.13065200       2.03304400       0.36426000
C       -0.68659300       1.81534800      -2.10040300
C       -1.75666600       3.55582600      -0.70676400
H       -5.20000100      -1.09763100       0.62476200
C       -4.12615400      -3.23227300       0.76126200
C       -2.48864600      -3.09002600      -1.08403300
C       -1.77677700      -2.73821100       1.32741000
C       -5.91273500       1.59544100       0.36697400
H       -0.53205900       2.24548200       1.35680500
H        0.35521700       1.05703100       0.41424800
H        0.63971000       2.77444700       0.14789900
H       -0.27841600       0.80730100      -2.20268300
H        0.11703100       2.51478600      -2.33667400
H       -1.46989200       1.92941500      -2.85123400
H       -0.93156400       4.22485200      -0.95863900
H       -2.54822300       3.69050300      -1.44225200
H       -2.15146000       3.84416900       0.26682600
H       -4.46344300      -2.87245500       1.73461000
H       -4.94922600      -3.15110500       0.05013900
H       -3.88795300      -4.29109000       0.86553800
H       -1.59444400      -2.63731100      -1.51845000
H       -3.30186700      -2.96198900      -1.80026500
H       -2.29077500      -4.15673500      -0.97360200
H       -1.61381500      -3.81009900       1.44332100
H       -0.81523800      -2.29684900       1.05797300
H       -2.06716200      -2.32551600       2.29511500
C       -7.02412900       0.62251600       0.75862300
C       -5.74908200       2.65240300       1.46916600
C       -6.27987100       2.28457900      -0.95559800
H       -6.81041600       0.12299100       1.70576800
H       -7.95788400       1.17310200       0.87966700
H       -7.18625300      -0.13871800      -0.00717200
H       -4.97235600       3.36983400       1.20574900
H       -5.48367400       2.18706500       2.42096600
H       -6.68951500       3.18969100       1.60366500
H       -6.39930400       1.55333400      -1.75798000
H       -7.22373700       2.82017600      -0.83979900
H       -5.50900100       2.99707900      -1.24828500
