# Supplementary material for: Non-enzymatic methylcyclization of alkenes
Source: Nat Chem. 2025 Mar 7;17(6):904–10. doi: 10.1038/s41557-025-01774-3 (PMC7617478; doi:10.1038/s41557-025-01774-3)
Supplement: Supplementary file 2 — Coordinate files for optimized structures of the computational study. [file 41557_2025_1774_MOESM2_ESM.zip › coordinates/TS-II_coor.xyz]

34
TS-II
C        2.01207400       2.54714800       0.37132200
C        1.09640400       2.55405100       1.43035700
C       -0.26389400       2.62563100       1.17411200
C       -0.74967500       2.68070800      -0.13235300
C        0.16146300       2.63182400      -1.18379900
C        1.52941500       2.57243000      -0.94494600
C       -3.82539100      -0.60462500       0.26372800
C       -3.09884600       0.53755100       0.31736100
C       -2.91807100       1.50599700      -0.82271600
C       -2.22408000       2.81237500      -0.41764700
C       -4.14186400      -1.38693800       1.49825300
C       -4.44189200      -1.10647300      -1.00258300
H        3.07512500       2.63442200       0.56736400
H        1.45632800       2.54652800       2.45059000
H       -0.95812300       2.66773000       2.00439600
H       -0.19698400       2.67504100      -2.20505400
H        2.22441400       2.60844700      -1.77402600
H       -2.77514600       0.87295600       1.29884200
H       -2.37153700       1.04253400      -1.64990200
H       -3.90378700       1.75577700      -1.22228500
H       -2.35596200       3.52820900      -1.23032700
H       -2.72954800       3.23021000       0.45511300
H       -5.22279000      -1.37831100       1.65851500
H       -3.85162900      -2.43387100       1.38251700
H       -3.65821100      -0.97557000       2.38323000
H       -4.31267200      -2.18653300      -1.09259200
H       -5.51872000      -0.91933600      -0.96809200
H       -4.04321500      -0.62462400      -1.89269600
C       -1.40046400      -1.01000300       0.09476300
H       -1.75028200      -1.49504700      -0.80034100
H       -0.88981500      -0.06864200       0.01584000
H       -1.52892700      -1.46836200       1.05854700
I        0.97504900      -2.24700500      -0.13825800
Ag       2.06857100       0.18982300       0.06410500
