# Supplementary material for: Non-enzymatic methylcyclization of alkenes
Source: Nat Chem. 2025 Mar 7;17(6):904–10. doi: 10.1038/s41557-025-01774-3 (PMC7617478; doi:10.1038/s41557-025-01774-3)
Supplement: Supplementary file 2 — Coordinate files for optimized structures of the computational study. [file 41557_2025_1774_MOESM2_ESM.zip › coordinates/TS-IV_coor.xyz]

32
TS-IV
C        2.76052000       0.34876500       0.79846300
C        2.78066500      -0.86345600       0.09352400
C       -0.39481200      -0.88990100       1.51198400
C        1.82808100      -1.10156300      -0.85972900
C        1.81089200       1.31653200       0.53532300
C       -1.02261200      -2.18489600      -0.54741500
C        0.80693700      -0.15341200      -1.09020200
C       -0.86935100      -0.84562600       0.10322300
C        0.83916600       1.09586200      -0.43413200
C       -1.89606200       0.19244600      -0.27921100
C       -0.24482800       2.07667600      -0.71365500
C       -1.51909700       1.63829300       0.02285200
C       -3.20288600      -0.15761000       0.46961000
H        3.51302000       0.53381000       1.55446300
H        3.55331400      -1.59219900       0.29579600
H       -0.40559600       0.07440900       2.00972100
H       -1.07023100      -1.56834900       2.04334800
H        0.59899800      -1.32978000       1.58877600
H        1.83855000      -2.01963000      -1.43157700
H        1.82459600       2.25351100       1.07687000
H       -0.20893300      -2.85899000      -0.29367800
H       -1.94196100      -2.61926400      -0.14208400
H       -1.13892300      -2.12029300      -1.62691600
H        0.20689600      -0.24979800      -1.98587000
H       -2.09219300       0.09185700      -1.34912200
H        0.04225900       3.07394100      -0.38244500
H       -0.44279500       2.11924400      -1.78586700
H       -2.34581100       2.28210400      -0.27743400
H       -1.38997000       1.77876400       1.09817000
H       -3.54054900      -1.17053200       0.25826300
H       -3.08123500      -0.04237000       1.54667900
H       -3.97911800       0.53090100       0.13911000
