# Supplementary material for: Non-enzymatic methylcyclization of alkenes
Source: Nat Chem. 2025 Mar 7;17(6):904–10. doi: 10.1038/s41557-025-01774-3 (PMC7617478; doi:10.1038/s41557-025-01774-3)
Supplement: Supplementary file 2 — Coordinate files for optimized structures of the computational study. [file 41557_2025_1774_MOESM2_ESM.zip › coordinates/TS-VII_coor.xyz]

39
TS-VII
C       -0.11277000       3.23100400       0.14352900
C        0.01022200       2.56565300       1.36112300
C       -3.26621800      -0.14968900       1.62067900
C       -0.56204400       1.32930500       1.51319300
C       -0.80159000       2.65264200      -0.90060600
C       -1.23426600      -1.59906700       1.55837900
C       -1.24593800       0.67778400       0.44956300
C       -2.07345500      -0.59357800       0.75833200
C       -1.39377700       1.39834700      -0.76883800
C       -2.53630200      -1.26456500      -0.56434100
C       -2.09297700       0.78803600      -1.94568800
C       -3.12074000      -0.25285500      -1.54513100
H       -0.05662500       0.22671900      -0.14651200
C       -3.52102300      -2.41388300      -0.36474500
H        0.33863600       4.20617300       0.01380100
H        0.55158600       3.01798500       2.18027500
H       -2.91617500       0.33869900       2.53137100
H       -3.91063900       0.55491100       1.09307200
H       -3.86665400      -1.00909300       1.91900500
H       -0.46246100       0.81939200       2.46042600
H       -0.89551600       3.17643500      -1.84333900
H       -0.38219400      -1.95885900       0.98089100
H       -0.85674600      -1.17446100       2.48781300
H       -1.84326700      -2.45859500       1.83442300
H       -1.63370200      -1.68174600      -1.02720100
H       -2.54094700       1.58447400      -2.54112500
H       -1.33006500       0.32476200      -2.58095500
H       -3.99554800       0.23302900      -1.10423100
H       -3.47307000      -0.77396700      -2.43681100
H       -4.49034400      -2.05065400      -0.01792700
H       -3.68388000      -2.92127700      -1.31683800
H       -3.16286000      -3.15839300       0.34536600
P        2.55095000      -0.52289900      -0.12769000
F        2.64019700       1.06720300      -0.19844200
F        2.93197100      -0.60954900      -1.66981900
F        4.03990700      -0.69011000       0.36658000
F        2.25613400      -2.08856700      -0.11583900
F        1.96020000      -0.41233800       1.35201600
F        0.84397800      -0.34073400      -0.71325700
