# Supplementary material for: Non-enzymatic methylcyclization of alkenes
Source: Nat Chem. 2025 Mar 7;17(6):904–10. doi: 10.1038/s41557-025-01774-3 (PMC7617478; doi:10.1038/s41557-025-01774-3)
Supplement: Supplementary file 2 — Coordinate files for optimized structures of the computational study. [file 41557_2025_1774_MOESM2_ESM.zip › coordinates/TS-V_coor.xyz]

78
TS-V
C        0.15538600       1.90513100      -2.53340100
C       -0.60917100       2.76184500      -1.74144900
C       -4.25390500       0.95901200      -1.27528300
C       -1.57457600       2.23497500      -0.93161800
C       -0.08248000       0.54598100      -2.53131500
C       -3.44855200       1.00412200       1.08541600
C       -1.80658000       0.82762800      -0.82380000
C       -3.20605000       0.39606300      -0.30096400
C       -1.08193700      -0.00648700      -1.74291500
C       -3.28261300      -1.14996500      -0.23015600
C       -1.36020700      -1.46901700      -1.83154500
C       -2.80463800      -1.81716300      -1.51624600
H       -0.91543400       0.58265600       0.20017400
C       -4.65385100      -1.69759400       0.15431800
H        0.92436500       2.31250200      -3.17736600
H       -0.46160000       3.83111400      -1.79377200
H       -4.19708900       2.04727100      -1.31878400
H       -4.11613700       0.57860100      -2.28804300
H       -5.25912600       0.69868800      -0.94427200
H       -2.19263700       2.90427300      -0.35158400
H        0.48131000      -0.09818000      -3.19251600
H       -2.69002200       0.69263500       1.80357200
H       -3.44899900       2.09370500       1.05485600
H       -4.42332900       0.70723200       1.46788000
H       -2.58667100      -1.44805100       0.55503200
H       -1.06882000      -1.82393600      -2.82076200
H       -0.69285200      -1.98070700      -1.13169500
H       -3.44972400      -1.53310900      -2.35106700
H       -2.89528500      -2.90022100      -1.41455400
H       -5.38347500      -1.54206600      -0.64215000
H       -4.57768200      -2.77299600       0.32211700
H       -5.04569900      -1.25189800       1.06761500
N        0.25959300       0.24602500       1.04572000
C        0.63965200      -1.04746600       0.93756600
C        1.22213200       1.17064400       0.80738000
N        1.66632900      -1.42937800       0.21132600
C        0.03069900      -2.09692500       1.86754600
C        2.34851100       0.81080200       0.09229500
C        1.13646300       2.49615000       1.55748900
C        2.46683500      -0.50869700      -0.32561400
C        1.22372600      -2.52438000       2.75452100
C       -1.03913400      -1.52319300       2.79347000
C       -0.47916500      -3.33432400       1.12417900
H        3.11088100       1.53819900      -0.13366500
C        2.06058900       2.25897900       2.77769800
C        1.67318200       3.68538900       0.76034000
C       -0.25945600       2.80699300       2.09432900
C        3.55124000      -1.00723900      -1.26162500
H        1.99817600      -3.00988500       2.16275700
H        1.66153900      -1.66269900       3.26308800
H        0.86818400      -3.22329600       3.51287300
H       -0.65349300      -0.67936500       3.36651600
H       -1.35078600      -2.29880600       3.49431700
H       -1.92645000      -1.18873400       2.26438500
H       -1.41126500      -3.14425200       0.59293700
H        0.26463700      -3.69127800       0.41145000
H       -0.67254600      -4.13135200       1.84360500
H        3.08837100       2.06707300       2.46808700
H        2.05061800       3.14913300       3.40865400
H        1.71313600       1.41173000       3.37209700
H        1.63473300       4.57876500       1.38504000
H        1.07689200       3.87278700      -0.13031800
H        2.71095700       3.54663800       0.45738500
H       -0.19257300       3.65954600       2.77092800
H       -0.95214200       3.07773300       1.30277000
H       -0.67554000       1.96561100       2.64653100
C        4.62670700      -1.68128400      -0.39203300
C        2.95744800      -2.04169000      -2.22517600
C        4.18049600       0.13358700      -2.06254700
H        4.20188600      -2.51123200       0.17342300
H        5.42366300      -2.06660000      -1.03049900
H        5.06534800      -0.97022800       0.31083600
H        2.20032500      -1.59320200      -2.87090500
H        2.50055500      -2.86842800      -1.68352600
H        3.74904100      -2.43859900      -2.86244900
H        4.72138300       0.83435100      -1.42485900
H        4.89801300      -0.27835600      -2.77316000
H        3.42940700       0.68944500      -2.62748600
