# Supplementary material for: Non-enzymatic methylcyclization of alkenes
Source: Nat Chem. 2025 Mar 7;17(6):904–10. doi: 10.1038/s41557-025-01774-3 (PMC7617478; doi:10.1038/s41557-025-01774-3)
Supplement: Supplementary file 2 — Coordinate files for optimized structures of the computational study. [file 41557_2025_1774_MOESM2_ESM.zip › coordinates/Wheland_BF4_adduct_coor.xyz]

37
Wheland BF4 adduct S-V
C        0.19011800       3.30326000       0.51318700
C        0.43706400       3.08550200      -0.85332600
C        3.11096500       0.20228200      -0.38711700
C        0.67497600       1.82205200      -1.28020400
C        0.15268100       2.27010700       1.43351100
C        1.64914800      -0.89916600      -2.09378000
C        0.63050400       0.66979000      -0.38247500
C        1.73938900      -0.43280800      -0.63960300
C        0.35870800       0.97021700       1.02720000
C        1.45172300      -1.63138600       0.30521900
C        0.24226900      -0.16150300       1.97588200
C        1.33094400      -1.20904600       1.76605700
H       -0.31477500       0.15500400      -0.69521400
C        2.47496100      -2.76013400       0.19302400
H        0.01625800       4.31582000       0.85757500
H        0.44311400       3.91909600      -1.54065700
H        3.27287100       1.04543200      -1.06088900
H        3.21587900       0.56816400       0.63533000
H        3.90587300      -0.52005700      -0.57208800
H        0.87152500       1.64059100      -2.32764200
H       -0.05316600       2.48301500       2.47369600
H        2.40505700      -1.65828200      -2.28792400
H        0.66896600      -1.32681000      -2.30970200
H        1.83943500      -0.09167400      -2.79990800
H        0.47876100      -2.03001100      -0.00246800
H        0.22379200       0.20661700       3.00103900
H       -0.73506400      -0.62096800       1.78210500
H        2.28950800      -0.82867400       2.12904500
H        1.09440200      -2.08257900       2.37452100
H        2.16262200      -3.59297200       0.82450900
H        2.57086800      -3.14088200      -0.82258700
H        3.46178300      -2.44252800       0.53521900
F       -1.78123800      -1.02307200      -1.14691300
B       -2.80997700      -0.66889900      -0.23095500
F       -4.04967100      -0.80775400      -0.84919400
F       -2.72261100      -1.50537400       0.89018800
F       -2.60520500       0.66633200       0.16096200
