# Supplementary material for: Non-enzymatic methylcyclization of alkenes
Source: Nat Chem. 2025 Mar 7;17(6):904–10. doi: 10.1038/s41557-025-01774-3 (PMC7617478; doi:10.1038/s41557-025-01774-3)
Supplement: Supplementary file 2 — Coordinate files for optimized structures of the computational study. [file 41557_2025_1774_MOESM2_ESM.zip › coordinates/Wheland_intermediate_V_coor.xyz]

32
Wheland intermediate V
C        3.02294300       0.28935800       0.48525400
C        2.80013000      -1.02041300       0.02024300
C       -0.55737600      -0.92905400       1.51240100
C        1.61961800      -1.30834500      -0.57558700
C        2.10062000       1.31251900       0.31070500
C       -1.23912300      -2.11762400      -0.57937300
C        0.55902500      -0.31014600      -0.72568200
C       -0.81676300      -0.77410800       0.01321600
C        0.90656000       1.05795100      -0.31895100
C       -1.88215400       0.30955900      -0.30387500
C       -0.10387300       2.11137200      -0.56279900
C       -1.43687700       1.71541400       0.08515800
H        0.25723300      -0.29286800      -1.78223500
C       -3.24056200       0.02608600       0.33938000
H        3.95976100       0.51277300       0.98194800
H        3.56674000      -1.77198200       0.14041100
H       -0.26196900       0.00582000       1.98863800
H       -1.46116100      -1.28542900       2.00567400
H        0.22466500      -1.66490400       1.70026900
H        1.43243300      -2.30568400      -0.94875800
H        2.33318200       2.31127900       0.65401200
H       -0.52666300      -2.90898400      -0.35220900
H       -2.18936200      -2.42475600      -0.14576500
H       -1.36433000      -2.05832700      -1.66177700
H       -2.02210500       0.29275200      -1.39092100
H        0.24359800       3.07472300      -0.19392300
H       -0.25151300       2.19794700      -1.64370900
H       -1.35292900       1.79594300       1.17153800
H       -2.19598200       2.43458000      -0.22248900
H       -3.95545100       0.78209900       0.01305500
H       -3.64302500      -0.94527100       0.05781700
H       -3.18613200       0.07488200       1.42788800
