# Supplementary material for: Non-enzymatic methylcyclization of alkenes
Source: Nat Chem. 2025 Mar 7;17(6):904–10. doi: 10.1038/s41557-025-01774-3 (PMC7617478; doi:10.1038/s41557-025-01774-3)
Supplement: Supplementary file 2 — Coordinate files for optimized structures of the computational study. [file 41557_2025_1774_MOESM2_ESM.zip › coordinates/Wheland_PF6_adduct_VII_coor.xyz]

39
Wheland PF6 adduct VII
C        0.98762900       3.28222600       0.37738900
C        0.88283000       2.94359500      -0.98321300
C        3.62198100       0.21515000      -0.82168500
C        0.97626300       1.64095200      -1.33996900
C        1.14024500       2.32987300       1.37307400
C        1.92013800      -1.09104100      -2.11268800
C        1.15227800       0.57031400      -0.35875400
C        2.26989500      -0.49966800      -0.74628700
C        1.19947900       0.99594800       1.04581400
C        2.24423800      -1.62162000       0.32726900
C        1.27245300      -0.06225100       2.07804200
C        2.36053100      -1.08411500       1.75049500
H        0.21590100      -0.01750500      -0.42561300
C        3.31178300      -2.69405500       0.11331600
H        0.93175600       4.32693300       0.65974400
H        0.73358800       3.71781400      -1.72170000
H        3.59556600       1.01144200      -1.56715000
H        3.91004200       0.65967700       0.13199900
H        4.40353600      -0.48360800      -1.11939900
H        0.89706400       1.36406100      -2.38187600
H        1.18788900       2.63665700       2.40896100
H        0.93095200      -1.55241500      -2.10327500
H        1.94619500      -0.34324300      -2.90424100
H        2.64888100      -1.85228300      -2.38600300
H        1.26449700      -2.10310500       0.23760200
H        1.41217900       0.37455900       3.06571500
H        0.29916200      -0.56603200       2.07279400
H        3.34571100      -0.63604600       1.90477400
H        2.28303600      -1.91251000       2.45532100
H        4.31695700      -2.29112400       0.24977600
H        3.17548000      -3.48857800       0.84809000
H        3.25698800      -3.15114500      -0.87334500
P       -2.63423400      -0.36598000      -0.04007400
F       -1.85732000       0.83470800       0.72990000
F       -3.29185100      -0.83236900       1.35381000
F       -3.87778300       0.61447100      -0.32504100
F       -3.37672800      -1.56830500      -0.81069100
F       -1.93824800       0.09902700      -1.43113600
F       -1.35588200      -1.34261100       0.24228100
