# Supplementary material for: Non-enzymatic methylcyclization of alkenes
Source: Nat Chem. 2025 Mar 7;17(6):904–10. doi: 10.1038/s41557-025-01774-3 (PMC7617478; doi:10.1038/s41557-025-01774-3)
Supplement: Supplementary file 3 — Crystallographic data for compound 40a. CCDC reference 2365218. [file 41557_2025_1774_MOESM3_ESM.cif]

# 1. SUBMISSION DETAILS

_publ_contact_author         
;
      Thomas Magauer
      Department of Organic Chemistry and Center for Molecular Biosciences
      University of Innsbruck
      Innrain 80/82
      A-6020 Innsbruck
      Austria
;
_publ_contact_author_phone        '0043 512 50757731'
_publ_contact_author_fax          ?
_publ_contact_author_email        thomas.magauer@uibk.ac.at

_publ_requested_journal           'Nature'
_publ_requested_coeditor_name     ?

_publ_contact_letter
;
 ?
;

#============================================================================

# 3. TITLE AND AUTHOR LIST

_publ_section_title
;
 Discovery of a Bioinspired Methylcyclization of Alkenes
;

loop_
 _publ_author_name
 _publ_author_address

      'Immanuel Plangger' 
;     Department of Organic Chemistry and Center for Molecular Biosciences
      University of Innsbruck
      Innrain 80/82
      A-6020 Innsbruck
      Austria
;
      'Elias Schmidhammer' 
;     Department of Organic Chemistry and Center for Molecular Biosciences
      University of Innsbruck
      Innrain 80/82
      A-6020 Innsbruck
      Austria
;
      'Sebastian Schaar'      
;     Department of Organic Chemistry and Center for Molecular Biosciences
      University of Innsbruck
      Innrain 80/82
      A-6020 Innsbruck
      Austria
;
     'Klaus Wurst'
;     Institute of General, Inorganic and Theoretical Chemistry
      University of Innsbruck
      Innrain 80/82
      A-6020 Innsbruck
      Austria
;
     'Maren Podewitz'
;     Department of Materials Chemistry
      TU Wien 
      Lehargasse 4
      A-1060 Vienna
      Austria
;
      'Thomas Magauer'
;     Department of Organic Chemistry and Center for Molecular Biosciences
      University of Innsbruck
      Innrain 80/82
      A-6020 Innsbruck
      Austria
;
#============================================================================


data_40a

_vrf_THETM01_40a
;
PROBLEM: low diffraction angle.              
RESPONSE:thin plate with low diffraction
         see: _refine_special_details
; 


_audit_creation_date               2024-05-15
_audit_creation_method
;
Olex2 1.5
(compiled 2022.04.07 svn.rca3783a0 for OlexSys, GUI svn.r6498)
;
_shelx_SHELXL_version_number       '2018/3'
_audit_contact_author_address      ?
_audit_contact_author_email        ?
_audit_contact_author_name         ''
_audit_contact_author_phone        ?
_publ_contact_author_id_orcid      ?
_publ_section_references
;
Dolomanov, O.V., Bourhis, L.J., Gildea, R.J, Howard, J.A.K. & Puschmann, H.
 (2009), J. Appl. Cryst. 42, 339-341.

Sheldrick, G.M. (2008). Acta Cryst. A64, 112-122.
;
_chemical_name_common              ?
_chemical_name_systematic          ?
_chemical_formula_moiety           'C26 H31 N O2 S'
_chemical_formula_sum              'C26 H31 N O2 S'
_chemical_formula_weight           421.58
_chemical_melting_point            ?
loop_
  _atom_type_symbol
  _atom_type_description
  _atom_type_scat_dispersion_real
  _atom_type_scat_dispersion_imag
  _atom_type_scat_source
 'C' 'C' 0.0033 0.0016 'International Tables Vol C Tables 4.2.6.8 and 6.1.1.4'
 'H' 'H' 0.0000 0.0000 'International Tables Vol C Tables 4.2.6.8 and 6.1.1.4'
 'N' 'N' 0.0061 0.0033 'International Tables Vol C Tables 4.2.6.8 and 6.1.1.4'
 'O' 'O' 0.0106 0.0060 'International Tables Vol C Tables 4.2.6.8 and 6.1.1.4'
 'S' 'S' 0.1246 0.1234 'International Tables Vol C Tables 4.2.6.8 and 6.1.1.4'

_shelx_space_group_comment
;
The symmetry employed for this shelxl refinement is uniquely defined
by the following loop, which should always be used as a source of
symmetry information in preference to the above space-group names.
They are only intended as comments.
;
_space_group_crystal_system        'monoclinic'
_space_group_IT_number             14
_space_group_name_H-M_alt          'P 1 21/c 1'
_space_group_name_Hall             '-P 2ybc'
loop_
  _space_group_symop_operation_xyz
 'x, y, z'
 '-x, y+1/2, -z+1/2'
 '-x, -y, -z'
 'x, -y-1/2, z-1/2'

_cell_length_a                     24.618(4)
_cell_length_b                     9.8398(13)
_cell_length_c                     19.728(3)
_cell_angle_alpha                  90
_cell_angle_beta                   111.625(4)
_cell_angle_gamma                  90
_cell_volume                       4442.4(11)
_cell_formula_units_Z              8
_cell_measurement_reflns_used      1203
_cell_measurement_temperature      173.00
_cell_measurement_theta_max        21.707
_cell_measurement_theta_min        2.221
_shelx_estimated_absorpt_T_max     0.998
_shelx_estimated_absorpt_T_min     0.987
_exptl_absorpt_coefficient_mu      0.168
_exptl_absorpt_correction_T_max    0.9566
_exptl_absorpt_correction_T_min    0.8597
_exptl_absorpt_correction_type     multi-scan
_exptl_absorpt_process_details
;
SADABS-2016/2 (Bruker,2016/2) was used for absorption correction.
wR2(int) was 0.0853 before and 0.0667 after correction.
The Ratio of minimum to maximum transmission is 0.8987.
The \l/2 correction factor is Not present.
;
_exptl_absorpt_special_details     ?
_exptl_crystal_colour              colourless
_exptl_crystal_colour_primary      colourless
_exptl_crystal_density_diffrn      1.261
_exptl_crystal_density_meas        ?
_exptl_crystal_density_method      ?
_exptl_crystal_description         plate
_exptl_crystal_F_000               1808
_exptl_crystal_size_max            0.08
_exptl_crystal_size_mid            0.06
_exptl_crystal_size_min            0.01
_exptl_transmission_factor_max     ?
_exptl_transmission_factor_min     ?
_diffrn_reflns_av_R_equivalents    0.1097
_diffrn_reflns_av_unetI/netI       0.1192
_diffrn_reflns_Laue_measured_fraction_full  0.997
_diffrn_reflns_Laue_measured_fraction_max  0.997
_diffrn_reflns_limit_h_max         25
_diffrn_reflns_limit_h_min         -25
_diffrn_reflns_limit_k_max         10
_diffrn_reflns_limit_k_min         -10
_diffrn_reflns_limit_l_max         20
_diffrn_reflns_limit_l_min         -20
_diffrn_reflns_number              19483
_diffrn_reflns_point_group_measured_fraction_full  0.997
_diffrn_reflns_point_group_measured_fraction_max  0.997
_diffrn_reflns_theta_full          22.019
_diffrn_reflns_theta_max           22.019
_diffrn_reflns_theta_min           2.253
_diffrn_ambient_temperature        173.00
_diffrn_measured_fraction_theta_full  0.997
_diffrn_measured_fraction_theta_max  0.997
_diffrn_source                     'Incoatec Microfocus'
_diffrn_radiation_monochromator    'multi layered optics' 
_diffrn_measurement_device_type    'Bruker D8 QUEST PHOTON III C14'
_diffrn_measurement_method         '\f and \w shutterless scans'
_diffrn_detector_area_resol_mean   7.41
 
_diffrn_radiation_type             MoK\a
_diffrn_radiation_wavelength       0.71073
_diffrn_source_current             1.0
_diffrn_source_power               0.05
_diffrn_source_voltage             50.0
_reflns_Friedel_coverage           0.000
_reflns_Friedel_fraction_full      .
_reflns_Friedel_fraction_max       .
_reflns_number_gt                  3233
_reflns_number_total               5450
_reflns_special_details
;
 Reflections were merged by SHELXL according to the crystal
 class for the calculation of statistics and refinement.
 
 _reflns_Friedel_fraction is defined as the number of unique
 Friedel pairs measured divided by the number that would be
 possible theoretically, ignoring centric projections and
 systematic absences.
;
_reflns_threshold_expression       'I > 2\s(I)'
_computing_cell_refinement         'SAINT V8.40A (Bruker, 2019)'
_computing_data_collection         'Bruker Apex 4 v2021.4-0'
_computing_data_reduction          'SAINT V8.40A (Bruker, 2019)'
_computing_molecular_graphics      'Olex2 1.5 (Dolomanov et al., 2009)'
_computing_publication_material    'Olex2 1.5 (Dolomanov et al., 2009)'
_computing_structure_refinement    'XL  (Sheldrick, 2008)'
_computing_structure_solution      'XT  (Sheldrick, 2015)'
_refine_diff_density_max           0.474
_refine_diff_density_min           -0.474
_refine_diff_density_rms           0.069
_refine_ls_extinction_coef         .
_refine_ls_extinction_method       none
_refine_ls_goodness_of_fit_ref     1.002
_refine_ls_hydrogen_treatment      constr
_refine_ls_matrix_type             full
_refine_ls_number_parameters       551
_refine_ls_number_reflns           5450
_refine_ls_number_restraints       0
_refine_ls_R_factor_all            0.1236
_refine_ls_R_factor_gt             0.0678
_refine_ls_restrained_S_all        1.002
_refine_ls_shift/su_max            0.000
_refine_ls_shift/su_mean           0.000
_refine_ls_structure_factor_coef   Fsqd
_refine_ls_weighting_details      
 'w=1/[\s^2^(Fo^2^)+(0.0987P)^2^] where P=(Fo^2^+2Fc^2^)/3'
_refine_ls_weighting_scheme        calc
_refine_ls_wR_factor_gt            0.1633
_refine_ls_wR_factor_ref           0.2006
_refine_special_details            
;
 Crystal agglomerate with thin plate grown-ups. Only 
 reflections until 44 degrees in 2Theta were used in 
 the refinement. Visible reflections on frames could
 only be observed to a 2Theta angle of 40 degrees.
;
_olex2_refinement_description
;
1. Fixed Uiso
 At 1.2 times of:
  All C(H) groups, All C(H,H) groups
 At 1.5 times of:
  All C(H,H,H) groups
2.a Ternary CH refined with riding coordinates:
 C11(H11), C13(H13), C37(H37), C39(H39)
2.b Secondary CH2 refined with riding coordinates:
 C9(H9A,H9B), C10(H10A,H10B), C14(H14A,H14B), C35(H35A,H35B), C36(H36A,H36B),
 C40(H40A,H40B)
2.c Aromatic/amide H refined with riding coordinates:
 C2(H2), C3(H3), C4(H4), C5(H5), C21(H21), C22(H22), C24(H24), C25(H25),
 C28(H28), C29(H29), C30(H30), C31(H31), C47(H47), C48(H48), C50(H50), C51(H51)
2.d Idealised Me refined as rotating group:
 C16(H16A,H16B,H16C), C17(H17A,H17B,H17C), C18(H18A,H18B,H18C), C19(H19A,H19B,
 H19C), C26(H26A,H26B,H26C), C42(H42A,H42B,H42C), C43(H43A,H43B,H43C), C44(H44A,
 H44B,H44C), C45(H45A,H45B,H45C), C52(H52A,H52B,H52C)
;
_atom_sites_solution_hydrogens     geom
_atom_sites_solution_primary       ?
_atom_sites_solution_secondary     ?
loop_
  _atom_site_label
  _atom_site_type_symbol
  _atom_site_fract_x
  _atom_site_fract_y
  _atom_site_fract_z
  _atom_site_U_iso_or_equiv
  _atom_site_adp_type
  _atom_site_occupancy
  _atom_site_site_symmetry_order
  _atom_site_calc_flag
  _atom_site_refinement_flags_posn
  _atom_site_refinement_flags_adp
  _atom_site_refinement_flags_occupancy
  _atom_site_disorder_assembly
  _atom_site_disorder_group
 S1 S 0.39036(7) 0.49087(13) 0.37765(8) 0.0373(4) Uani 1 1 d . . . . .
 O1 O 0.43639(17) 0.4269(3) 0.43566(19) 0.0422(10) Uani 1 1 d . . . . .
 O2 O 0.33245(16) 0.4373(4) 0.3530(2) 0.0440(10) Uani 1 1 d . . . . .
 N1 N 0.4109(2) 0.4890(4) 0.3067(2) 0.0355(11) Uani 1 1 d . . . . .
 C1 C 0.3749(3) 0.5105(5) 0.2322(3) 0.0367(14) Uani 1 1 d . . . . .
 C2 C 0.3146(3) 0.5084(5) 0.1986(3) 0.0436(15) Uani 1 1 d . . . . .
 H2 H 0.290200 0.496864 0.225928 0.052 Uiso 1 1 calc R U . . .
 C3 C 0.2912(3) 0.5241(6) 0.1231(3) 0.0477(16) Uani 1 1 d . . . . .
 H3 H 0.250031 0.521733 0.098178 0.057 Uiso 1 1 calc R U . . .
 C4 C 0.3267(3) 0.5429(6) 0.0843(3) 0.0509(17) Uani 1 1 d . . . . .
 H4 H 0.309530 0.552712 0.032870 0.061 Uiso 1 1 calc R U . . .
 C5 C 0.3864(3) 0.5478(5) 0.1176(3) 0.0448(16) Uani 1 1 d . . . . .
 H5 H 0.410181 0.562469 0.089718 0.054 Uiso 1 1 calc R U . . .
 C6 C 0.4119(2) 0.5309(5) 0.1934(3) 0.0343(14) Uani 1 1 d . . . . .
 C7 C 0.4710(2) 0.5278(5) 0.2453(3) 0.0325(13) Uani 1 1 d . . . . .
 C8 C 0.5333(2) 0.5230(5) 0.2480(3) 0.0356(14) Uani 1 1 d . . . . .
 C9 C 0.5528(3) 0.6317(5) 0.2056(3) 0.0442(15) Uani 1 1 d . . . . .
 H9A H 0.537578 0.609021 0.153050 0.053 Uiso 1 1 calc R U . . .
 H9B H 0.536889 0.721394 0.211644 0.053 Uiso 1 1 calc R U . . .
 C10 C 0.6198(3) 0.6380(6) 0.2345(3) 0.0611(19) Uani 1 1 d . . . . .
 H10A H 0.633910 0.555311 0.217609 0.073 Uiso 1 1 calc R U . . .
 H10B H 0.631010 0.716740 0.211282 0.073 Uiso 1 1 calc R U . . .
 C11 C 0.6519(3) 0.6493(8) 0.3150(4) 0.072(2) Uani 1 1 d . . . . .
 H11 H 0.643054 0.742427 0.328498 0.087 Uiso 1 1 calc R U . . .
 C12 C 0.6312(3) 0.5502(6) 0.3616(3) 0.0460(16) Uani 1 1 d . . . . .
 C13 C 0.5649(2) 0.5569(6) 0.3306(3) 0.0407(15) Uani 1 1 d . . . . .
 H13 H 0.556687 0.655915 0.333139 0.049 Uiso 1 1 calc R U . . .
 C14 C 0.5283(2) 0.4892(6) 0.3704(3) 0.0403(15) Uani 1 1 d . . . . .
 H14A H 0.539094 0.392753 0.382263 0.048 Uiso 1 1 calc R U . . .
 H14B H 0.531306 0.538864 0.415335 0.048 Uiso 1 1 calc R U . . .
 C15 C 0.4687(2) 0.5040(5) 0.3114(3) 0.0322(13) Uani 1 1 d . . . . .
 C16 C 0.5425(3) 0.3811(5) 0.2231(3) 0.0495(16) Uani 1 1 d . . . . .
 H16A H 0.538161 0.313621 0.257347 0.074 Uiso 1 1 calc R U . . .
 H16B H 0.581757 0.374543 0.221721 0.074 Uiso 1 1 calc R U . . .
 H16C H 0.513340 0.363838 0.174348 0.074 Uiso 1 1 calc R U . . .
 C17 C 0.7173(3) 0.6480(8) 0.3315(4) 0.076(2) Uani 1 1 d . . . . .
 H17A H 0.738416 0.670522 0.382912 0.114 Uiso 1 1 calc R U . . .
 H17B H 0.726648 0.715226 0.300707 0.114 Uiso 1 1 calc R U . . .
 H17C H 0.729098 0.557455 0.321327 0.114 Uiso 1 1 calc R U . . .
 C18 C 0.6575(3) 0.4087(7) 0.3675(5) 0.083(2) Uani 1 1 d . . . . .
 H18A H 0.699905 0.413956 0.393184 0.125 Uiso 1 1 calc R U . . .
 H18B H 0.648812 0.371649 0.318477 0.125 Uiso 1 1 calc R U . . .
 H18C H 0.640646 0.349371 0.394518 0.125 Uiso 1 1 calc R U . . .
 C19 C 0.6528(3) 0.6144(8) 0.4376(4) 0.078(2) Uani 1 1 d . . . . .
 H19A H 0.694835 0.632009 0.453684 0.117 Uiso 1 1 calc R U . . .
 H19B H 0.645239 0.552236 0.471953 0.117 Uiso 1 1 calc R U . . .
 H19C H 0.632071 0.700203 0.435891 0.117 Uiso 1 1 calc R U . . .
 C20 C 0.3876(2) 0.6635(5) 0.3991(3) 0.0338(14) Uani 1 1 d . . . . .
 C21 C 0.4361(3) 0.7247(5) 0.4500(3) 0.0401(15) Uani 1 1 d . . . . .
 H21 H 0.470744 0.673868 0.473871 0.048 Uiso 1 1 calc R U . . .
 C22 C 0.4335(3) 0.8610(6) 0.4655(3) 0.0448(16) Uani 1 1 d . . . . .
 H22 H 0.466430 0.902688 0.501277 0.054 Uiso 1 1 calc R U . . .
 C23 C 0.3840(3) 0.9385(6) 0.4303(3) 0.0453(16) Uani 1 1 d . . . . .
 C24 C 0.3360(3) 0.8740(6) 0.3796(3) 0.0465(16) Uani 1 1 d . . . . .
 H24 H 0.301304 0.924421 0.355600 0.056 Uiso 1 1 calc R U . . .
 C25 C 0.3378(3) 0.7389(6) 0.3634(3) 0.0439(15) Uani 1 1 d . . . . .
 H25 H 0.304773 0.697132 0.327688 0.053 Uiso 1 1 calc R U . . .
 C26 C 0.3818(3) 1.0874(6) 0.4470(4) 0.0593(19) Uani 1 1 d . . . . .
 H26A H 0.398987 1.140670 0.417985 0.089 Uiso 1 1 calc R U . . .
 H26B H 0.403871 1.103321 0.498982 0.089 Uiso 1 1 calc R U . . .
 H26C H 0.341050 1.115131 0.434946 0.089 Uiso 1 1 calc R U . . .
 S2 S 0.17332(7) 0.10718(14) 0.40838(8) 0.0417(4) Uani 1 1 d . . . . .
 O3 O 0.15936(17) 0.0484(4) 0.4661(2) 0.0490(11) Uani 1 1 d . . . . .
 O4 O 0.22035(17) 0.0555(4) 0.3900(2) 0.0493(11) Uani 1 1 d . . . . .
 N2 N 0.1137(2) 0.0906(4) 0.3342(2) 0.0380(12) Uani 1 1 d . . . . .
 C27 C 0.1091(3) 0.1134(5) 0.2609(3) 0.0357(14) Uani 1 1 d . . . . .
 C28 C 0.1513(3) 0.1192(5) 0.2315(3) 0.0447(15) Uani 1 1 d . . . . .
 H28 H 0.191493 0.110951 0.261445 0.054 Uiso 1 1 calc R U . . .
 C29 C 0.1338(3) 0.1378(6) 0.1560(3) 0.0516(17) Uani 1 1 d . . . . .
 H29 H 0.162490 0.143493 0.134499 0.062 Uiso 1 1 calc R U . . .
 C30 C 0.0750(3) 0.1478(6) 0.1123(3) 0.0475(16) Uani 1 1 d . . . . .
 H30 H 0.063746 0.157348 0.061059 0.057 Uiso 1 1 calc R U . . .
 C31 C 0.0332(3) 0.1442(5) 0.1422(3) 0.0449(16) Uani 1 1 d . . . . .
 H31 H -0.006828 0.152621 0.111932 0.054 Uiso 1 1 calc R U . . .
 C32 C 0.0496(3) 0.1278(5) 0.2181(3) 0.0366(14) Uani 1 1 d . . . . .
 C33 C 0.0180(2) 0.1260(5) 0.2668(3) 0.0363(14) Uani 1 1 d . . . . .
 C34 C -0.0430(2) 0.1235(5) 0.2648(3) 0.0383(14) Uani 1 1 d . . . . .
 C35 C -0.0860(2) 0.2321(6) 0.2191(3) 0.0444(15) Uani 1 1 d . . . . .
 H35A H -0.066383 0.321788 0.227081 0.053 Uiso 1 1 calc R U . . .
 H35B H -0.098429 0.209414 0.166713 0.053 Uiso 1 1 calc R U . . .
 C36 C -0.1394(3) 0.2389(6) 0.2409(3) 0.0542(17) Uani 1 1 d . . . . .
 H36A H -0.164830 0.313746 0.213240 0.065 Uiso 1 1 calc R U . . .
 H36B H -0.161608 0.153224 0.225613 0.065 Uiso 1 1 calc R U . . .
 C37 C -0.1269(3) 0.2608(6) 0.3218(3) 0.0515(17) Uani 1 1 d . . . . .
 H37 H -0.109018 0.353215 0.333993 0.062 Uiso 1 1 calc R U . . .
 C38 C -0.0814(3) 0.1589(6) 0.3734(3) 0.0472(16) Uani 1 1 d . . . . .
 C39 C -0.0307(2) 0.1607(5) 0.3468(3) 0.0396(15) Uani 1 1 d . . . . .
 H39 H -0.019935 0.259095 0.349562 0.048 Uiso 1 1 calc R U . . .
 C40 C 0.0287(2) 0.0898(6) 0.3900(3) 0.0425(15) Uani 1 1 d . . . . .
 H40A H 0.051022 0.138392 0.435803 0.051 Uiso 1 1 calc R U . . .
 H40B H 0.023467 -0.006456 0.400957 0.051 Uiso 1 1 calc R U . . .
 C41 C 0.0566(2) 0.1030(5) 0.3347(3) 0.0345(14) Uani 1 1 d . . . . .
 C42 C -0.0677(3) -0.0188(5) 0.2408(3) 0.0494(17) Uani 1 1 d . . . . .
 H42A H -0.067899 -0.037437 0.191889 0.074 Uiso 1 1 calc R U . . .
 H42B H -0.107644 -0.023834 0.240009 0.074 Uiso 1 1 calc R U . . .
 H42C H -0.043243 -0.086242 0.275131 0.074 Uiso 1 1 calc R U . . .
 C43 C -0.1839(3) 0.2662(7) 0.3347(4) 0.0654(19) Uani 1 1 d . . . . .
 H43A H -0.208623 0.338778 0.304976 0.098 Uiso 1 1 calc R U . . .
 H43B H -0.175820 0.284308 0.386353 0.098 Uiso 1 1 calc R U . . .
 H43C H -0.204254 0.178918 0.321033 0.098 Uiso 1 1 calc R U . . .
 C44 C -0.1068(3) 0.0165(6) 0.3763(4) 0.0552(17) Uani 1 1 d . . . . .
 H44A H -0.128166 -0.015822 0.326522 0.083 Uiso 1 1 calc R U . . .
 H44B H -0.133409 0.021415 0.402843 0.083 Uiso 1 1 calc R U . . .
 H44C H -0.074855 -0.046646 0.401235 0.083 Uiso 1 1 calc R U . . .
 C45 C -0.0594(3) 0.2205(7) 0.4510(3) 0.0569(18) Uani 1 1 d . . . . .
 H45A H -0.090788 0.217766 0.470296 0.085 Uiso 1 1 calc R U . . .
 H45B H -0.047381 0.314934 0.449073 0.085 Uiso 1 1 calc R U . . .
 H45C H -0.025914 0.167805 0.482927 0.085 Uiso 1 1 calc R U . . .
 C46 C 0.1822(2) 0.2826(5) 0.4231(3) 0.0363(14) Uani 1 1 d . . . . .
 C47 C 0.1546(3) 0.3473(6) 0.4642(3) 0.0443(16) Uani 1 1 d . . . . .
 H47 H 0.130921 0.296872 0.483845 0.053 Uiso 1 1 calc R U . . .
 C48 C 0.1618(3) 0.4861(6) 0.4762(3) 0.0487(16) Uani 1 1 d . . . . .
 H48 H 0.142955 0.530061 0.504425 0.058 Uiso 1 1 calc R U . . .
 C49 C 0.1959(3) 0.5623(6) 0.4477(3) 0.0424(15) Uani 1 1 d . . . . .
 C50 C 0.2235(3) 0.4956(6) 0.4085(3) 0.0431(15) Uani 1 1 d . . . . .
 H50 H 0.247648 0.545946 0.389614 0.052 Uiso 1 1 calc R U . . .
 C51 C 0.2172(3) 0.3558(6) 0.3954(3) 0.0431(15) Uani 1 1 d . . . . .
 H51 H 0.236648 0.311837 0.367833 0.052 Uiso 1 1 calc R U . . .
 C52 C 0.2055(3) 0.7122(6) 0.4635(3) 0.0587(19) Uani 1 1 d . . . . .
 H52A H 0.237375 0.725195 0.510688 0.088 Uiso 1 1 calc R U . . .
 H52B H 0.169608 0.752939 0.465062 0.088 Uiso 1 1 calc R U . . .
 H52C H 0.215598 0.755881 0.425121 0.088 Uiso 1 1 calc R U . . .

loop_
  _atom_site_aniso_label
  _atom_site_aniso_U_11
  _atom_site_aniso_U_22
  _atom_site_aniso_U_33
  _atom_site_aniso_U_23
  _atom_site_aniso_U_13
  _atom_site_aniso_U_12
 S1 0.0489(10) 0.0315(8) 0.0381(9) 0.0002(7) 0.0239(8) 0.0005(7)
 O1 0.061(3) 0.031(2) 0.041(2) 0.0071(18) 0.027(2) 0.0043(19)
 O2 0.046(3) 0.043(2) 0.053(2) -0.0003(19) 0.029(2) -0.0055(19)
 N1 0.046(3) 0.034(3) 0.032(3) -0.002(2) 0.021(2) -0.001(2)
 C1 0.049(4) 0.031(3) 0.030(3) -0.003(3) 0.015(3) 0.006(3)
 C2 0.051(4) 0.039(3) 0.047(4) -0.006(3) 0.025(3) 0.007(3)
 C3 0.050(4) 0.052(4) 0.039(4) -0.005(3) 0.013(3) 0.009(3)
 C4 0.060(5) 0.048(4) 0.035(4) -0.003(3) 0.005(4) 0.009(3)
 C5 0.063(5) 0.040(3) 0.035(4) -0.003(3) 0.022(3) 0.001(3)
 C6 0.048(4) 0.023(3) 0.033(3) -0.001(2) 0.016(3) 0.000(3)
 C7 0.040(4) 0.025(3) 0.033(3) -0.002(2) 0.014(3) -0.002(2)
 C8 0.042(4) 0.033(3) 0.033(3) -0.001(3) 0.015(3) -0.002(3)
 C9 0.054(4) 0.035(3) 0.048(4) -0.003(3) 0.024(3) -0.002(3)
 C10 0.069(5) 0.052(4) 0.057(4) 0.010(3) 0.018(4) -0.013(3)
 C11 0.051(5) 0.088(5) 0.084(5) 0.025(4) 0.033(4) 0.011(4)
 C12 0.048(4) 0.050(4) 0.041(4) 0.003(3) 0.017(3) 0.005(3)
 C13 0.045(4) 0.045(3) 0.036(3) -0.002(3) 0.020(3) 0.003(3)
 C14 0.049(4) 0.041(3) 0.031(3) 0.002(3) 0.015(3) 0.000(3)
 C15 0.039(4) 0.028(3) 0.032(3) -0.001(2) 0.017(3) 0.002(3)
 C16 0.061(4) 0.039(4) 0.056(4) -0.008(3) 0.030(3) 0.001(3)
 C17 0.054(5) 0.091(6) 0.089(6) 0.010(4) 0.032(4) 0.004(4)
 C18 0.076(6) 0.056(5) 0.105(6) 0.006(4) 0.018(5) 0.010(4)
 C19 0.067(5) 0.093(6) 0.059(5) -0.014(4) 0.005(4) 0.002(4)
 C20 0.041(4) 0.031(3) 0.030(3) 0.000(3) 0.014(3) 0.002(3)
 C21 0.054(4) 0.035(3) 0.037(3) 0.008(3) 0.024(3) 0.008(3)
 C22 0.064(5) 0.037(4) 0.042(4) -0.002(3) 0.029(3) -0.004(3)
 C23 0.071(5) 0.034(3) 0.045(4) -0.001(3) 0.037(4) -0.002(3)
 C24 0.054(4) 0.046(4) 0.046(4) 0.009(3) 0.026(3) 0.007(3)
 C25 0.049(4) 0.041(4) 0.048(4) -0.005(3) 0.025(3) -0.004(3)
 C26 0.088(5) 0.037(4) 0.067(4) 0.002(3) 0.045(4) -0.001(3)
 S2 0.0459(10) 0.0361(9) 0.0401(9) 0.0003(7) 0.0121(8) 0.0047(7)
 O3 0.055(3) 0.046(2) 0.044(2) 0.0090(19) 0.016(2) -0.001(2)
 O4 0.044(3) 0.047(2) 0.057(3) -0.004(2) 0.019(2) 0.0147(19)
 N2 0.041(3) 0.036(3) 0.036(3) -0.004(2) 0.013(2) -0.003(2)
 C27 0.051(4) 0.026(3) 0.035(3) -0.003(2) 0.021(3) 0.003(3)
 C28 0.048(4) 0.038(3) 0.048(4) -0.005(3) 0.018(3) -0.007(3)
 C29 0.061(5) 0.048(4) 0.056(4) -0.001(3) 0.034(4) 0.001(3)
 C30 0.054(5) 0.049(4) 0.044(4) 0.004(3) 0.021(4) 0.005(3)
 C31 0.052(4) 0.038(4) 0.048(4) 0.002(3) 0.021(3) 0.007(3)
 C32 0.048(4) 0.024(3) 0.036(4) -0.002(3) 0.013(3) 0.006(3)
 C33 0.045(4) 0.024(3) 0.043(4) -0.003(3) 0.020(3) 0.000(3)
 C34 0.043(4) 0.032(3) 0.038(3) -0.001(3) 0.014(3) 0.001(3)
 C35 0.048(4) 0.038(3) 0.045(4) 0.003(3) 0.015(3) 0.003(3)
 C36 0.054(4) 0.051(4) 0.056(4) 0.000(3) 0.019(3) 0.005(3)
 C37 0.054(4) 0.047(4) 0.055(4) -0.003(3) 0.021(3) 0.000(3)
 C38 0.055(4) 0.045(4) 0.041(4) -0.006(3) 0.016(3) -0.006(3)
 C39 0.047(4) 0.032(3) 0.043(3) -0.003(3) 0.021(3) -0.001(3)
 C40 0.043(4) 0.044(4) 0.038(3) 0.000(3) 0.011(3) 0.000(3)
 C41 0.044(4) 0.023(3) 0.034(3) 0.002(2) 0.013(3) 0.002(3)
 C42 0.051(4) 0.036(3) 0.062(4) -0.011(3) 0.023(3) -0.005(3)
 C43 0.062(5) 0.075(5) 0.069(5) 0.003(4) 0.035(4) 0.004(4)
 C44 0.049(4) 0.046(4) 0.082(5) 0.005(3) 0.038(4) -0.003(3)
 C45 0.053(4) 0.075(5) 0.053(4) 0.001(3) 0.031(3) 0.002(3)
 C46 0.037(4) 0.037(3) 0.032(3) 0.000(3) 0.008(3) 0.000(3)
 C47 0.054(4) 0.038(4) 0.047(4) -0.003(3) 0.027(3) -0.009(3)
 C48 0.062(4) 0.047(4) 0.040(4) -0.012(3) 0.021(3) -0.004(3)
 C49 0.051(4) 0.034(3) 0.040(3) -0.006(3) 0.015(3) -0.005(3)
 C50 0.043(4) 0.040(4) 0.043(4) -0.003(3) 0.012(3) -0.012(3)
 C51 0.043(4) 0.048(4) 0.039(3) -0.005(3) 0.016(3) 0.003(3)
 C52 0.076(5) 0.043(4) 0.049(4) -0.003(3) 0.014(4) -0.007(3)

_geom_special_details
;
 All esds (except the esd in the dihedral angle between two l.s. planes)
 are estimated using the full covariance matrix.  The cell esds are taken
 into account individually in the estimation of esds in distances, angles
 and torsion angles; correlations between esds in cell parameters are only
 used when they are defined by crystal symmetry.  An approximate (isotropic)
 treatment of cell esds is used for estimating esds involving l.s. planes.
;
loop_
  _geom_bond_atom_site_label_1
  _geom_bond_atom_site_label_2
  _geom_bond_distance
  _geom_bond_site_symmetry_2
  _geom_bond_publ_flag
 S1 O1 1.426(4) . ?
 S1 O2 1.427(4) . ?
 S1 N1 1.655(5) . ?
 S1 C20 1.758(5) . ?
 N1 C1 1.425(7) . ?
 N1 C15 1.400(7) . ?
 C1 C2 1.386(8) . ?
 C1 C6 1.401(8) . ?
 C2 H2 0.9500 . ?
 C2 C3 1.393(8) . ?
 C3 H3 0.9500 . ?
 C3 C4 1.371(9) . ?
 C4 H4 0.9500 . ?
 C4 C5 1.372(8) . ?
 C5 H5 0.9500 . ?
 C5 C6 1.402(7) . ?
 C6 C7 1.439(7) . ?
 C7 C8 1.516(8) . ?
 C7 C15 1.346(7) . ?
 C8 C9 1.538(7) . ?
 C8 C13 1.561(7) . ?
 C8 C16 1.524(7) . ?
 C9 H9A 0.9900 . ?
 C9 H9B 0.9900 . ?
 C9 C10 1.534(8) . ?
 C10 H10A 0.9900 . ?
 C10 H10B 0.9900 . ?
 C10 C11 1.495(9) . ?
 C11 H11 1.0000 . ?
 C11 C12 1.549(9) . ?
 C11 C17 1.522(9) . ?
 C12 C13 1.520(8) . ?
 C12 C18 1.521(9) . ?
 C12 C19 1.531(8) . ?
 C13 H13 1.0000 . ?
 C13 C14 1.547(8) . ?
 C14 H14A 0.9900 . ?
 C14 H14B 0.9900 . ?
 C14 C15 1.506(7) . ?
 C16 H16A 0.9800 . ?
 C16 H16B 0.9800 . ?
 C16 H16C 0.9800 . ?
 C17 H17A 0.9800 . ?
 C17 H17B 0.9800 . ?
 C17 H17C 0.9800 . ?
 C18 H18A 0.9800 . ?
 C18 H18B 0.9800 . ?
 C18 H18C 0.9800 . ?
 C19 H19A 0.9800 . ?
 C19 H19B 0.9800 . ?
 C19 H19C 0.9800 . ?
 C20 C21 1.383(7) . ?
 C20 C25 1.384(8) . ?
 C21 H21 0.9500 . ?
 C21 C22 1.382(7) . ?
 C22 H22 0.9500 . ?
 C22 C23 1.388(8) . ?
 C23 C24 1.388(8) . ?
 C23 C26 1.508(8) . ?
 C24 H24 0.9500 . ?
 C24 C25 1.371(8) . ?
 C25 H25 0.9500 . ?
 C26 H26A 0.9800 . ?
 C26 H26B 0.9800 . ?
 C26 H26C 0.9800 . ?
 S2 O3 1.427(4) . ?
 S2 O4 1.429(4) . ?
 S2 N2 1.655(4) . ?
 S2 C46 1.751(5) . ?
 N2 C27 1.426(7) . ?
 N2 C41 1.413(7) . ?
 C27 C28 1.366(8) . ?
 C27 C32 1.402(8) . ?
 C28 H28 0.9500 . ?
 C28 C29 1.401(8) . ?
 C29 H29 0.9500 . ?
 C29 C30 1.390(8) . ?
 C30 H30 0.9500 . ?
 C30 C31 1.359(8) . ?
 C31 H31 0.9500 . ?
 C31 C32 1.410(8) . ?
 C32 C33 1.441(8) . ?
 C33 C34 1.487(8) . ?
 C33 C41 1.346(7) . ?
 C34 C35 1.540(7) . ?
 C34 C39 1.576(7) . ?
 C34 C42 1.531(7) . ?
 C35 H35A 0.9900 . ?
 C35 H35B 0.9900 . ?
 C35 C36 1.527(8) . ?
 C36 H36A 0.9900 . ?
 C36 H36B 0.9900 . ?
 C36 C37 1.526(8) . ?
 C37 H37 1.0000 . ?
 C37 C38 1.567(8) . ?
 C37 C43 1.518(8) . ?
 C38 C39 1.523(8) . ?
 C38 C44 1.544(8) . ?
 C38 C45 1.547(8) . ?
 C39 H39 1.0000 . ?
 C39 C40 1.561(8) . ?
 C40 H40A 0.9900 . ?
 C40 H40B 0.9900 . ?
 C40 C41 1.494(8) . ?
 C42 H42A 0.9800 . ?
 C42 H42B 0.9800 . ?
 C42 H42C 0.9800 . ?
 C43 H43A 0.9800 . ?
 C43 H43B 0.9800 . ?
 C43 H43C 0.9800 . ?
 C44 H44A 0.9800 . ?
 C44 H44B 0.9800 . ?
 C44 H44C 0.9800 . ?
 C45 H45A 0.9800 . ?
 C45 H45B 0.9800 . ?
 C45 H45C 0.9800 . ?
 C46 C47 1.389(8) . ?
 C46 C51 1.381(8) . ?
 C47 H47 0.9500 . ?
 C47 C48 1.386(7) . ?
 C48 H48 0.9500 . ?
 C48 C49 1.391(8) . ?
 C49 C50 1.369(8) . ?
 C49 C52 1.508(8) . ?
 C50 H50 0.9500 . ?
 C50 C51 1.398(7) . ?
 C51 H51 0.9500 . ?
 C52 H52A 0.9800 . ?
 C52 H52B 0.9800 . ?
 C52 H52C 0.9800 . ?

loop_
  _geom_angle_atom_site_label_1
  _geom_angle_atom_site_label_2
  _geom_angle_atom_site_label_3
  _geom_angle
  _geom_angle_site_symmetry_1
  _geom_angle_site_symmetry_3
  _geom_angle_publ_flag
 O1 S1 O2 120.6(2) . . ?
 O1 S1 N1 105.9(2) . . ?
 O1 S1 C20 108.8(2) . . ?
 O2 S1 N1 106.6(2) . . ?
 O2 S1 C20 108.5(2) . . ?
 N1 S1 C20 105.4(2) . . ?
 C1 N1 S1 127.1(4) . . ?
 C15 N1 S1 124.3(4) . . ?
 C15 N1 C1 106.4(4) . . ?
 C2 C1 N1 129.8(5) . . ?
 C2 C1 C6 122.6(5) . . ?
 C6 C1 N1 107.6(5) . . ?
 C1 C2 H2 121.4 . . ?
 C1 C2 C3 117.2(6) . . ?
 C3 C2 H2 121.4 . . ?
 C2 C3 H3 119.5 . . ?
 C4 C3 C2 121.0(6) . . ?
 C4 C3 H3 119.5 . . ?
 C3 C4 H4 119.0 . . ?
 C3 C4 C5 121.9(6) . . ?
 C5 C4 H4 119.0 . . ?
 C4 C5 H5 120.5 . . ?
 C4 C5 C6 119.0(6) . . ?
 C6 C5 H5 120.5 . . ?
 C1 C6 C5 118.3(5) . . ?
 C1 C6 C7 107.4(5) . . ?
 C5 C6 C7 134.3(6) . . ?
 C6 C7 C8 140.4(5) . . ?
 C15 C7 C6 107.5(5) . . ?
 C15 C7 C8 111.4(5) . . ?
 C7 C8 C9 118.2(4) . . ?
 C7 C8 C13 97.8(4) . . ?
 C7 C8 C16 106.5(4) . . ?
 C9 C8 C13 106.5(4) . . ?
 C16 C8 C9 110.5(5) . . ?
 C16 C8 C13 117.1(5) . . ?
 C8 C9 H9A 109.8 . . ?
 C8 C9 H9B 109.8 . . ?
 H9A C9 H9B 108.2 . . ?
 C10 C9 C8 109.5(5) . . ?
 C10 C9 H9A 109.8 . . ?
 C10 C9 H9B 109.8 . . ?
 C9 C10 H10A 107.8 . . ?
 C9 C10 H10B 107.8 . . ?
 H10A C10 H10B 107.1 . . ?
 C11 C10 C9 118.2(6) . . ?
 C11 C10 H10A 107.8 . . ?
 C11 C10 H10B 107.8 . . ?
 C10 C11 H11 105.6 . . ?
 C10 C11 C12 115.0(6) . . ?
 C10 C11 C17 109.2(6) . . ?
 C12 C11 H11 105.6 . . ?
 C17 C11 H11 105.6 . . ?
 C17 C11 C12 115.0(6) . . ?
 C13 C12 C11 105.9(5) . . ?
 C13 C12 C18 115.7(5) . . ?
 C13 C12 C19 108.0(5) . . ?
 C18 C12 C11 113.4(6) . . ?
 C18 C12 C19 108.6(5) . . ?
 C19 C12 C11 104.4(5) . . ?
 C8 C13 H13 103.2 . . ?
 C12 C13 C8 117.2(5) . . ?
 C12 C13 H13 103.2 . . ?
 C12 C13 C14 121.2(5) . . ?
 C14 C13 C8 106.3(4) . . ?
 C14 C13 H13 103.2 . . ?
 C13 C14 H14A 112.1 . . ?
 C13 C14 H14B 112.1 . . ?
 H14A C14 H14B 109.7 . . ?
 C15 C14 C13 98.5(4) . . ?
 C15 C14 H14A 112.1 . . ?
 C15 C14 H14B 112.1 . . ?
 N1 C15 C14 135.8(5) . . ?
 C7 C15 N1 111.0(5) . . ?
 C7 C15 C14 113.0(5) . . ?
 C8 C16 H16A 109.5 . . ?
 C8 C16 H16B 109.5 . . ?
 C8 C16 H16C 109.5 . . ?
 H16A C16 H16B 109.5 . . ?
 H16A C16 H16C 109.5 . . ?
 H16B C16 H16C 109.5 . . ?
 C11 C17 H17A 109.5 . . ?
 C11 C17 H17B 109.5 . . ?
 C11 C17 H17C 109.5 . . ?
 H17A C17 H17B 109.5 . . ?
 H17A C17 H17C 109.5 . . ?
 H17B C17 H17C 109.5 . . ?
 C12 C18 H18A 109.5 . . ?
 C12 C18 H18B 109.5 . . ?
 C12 C18 H18C 109.5 . . ?
 H18A C18 H18B 109.5 . . ?
 H18A C18 H18C 109.5 . . ?
 H18B C18 H18C 109.5 . . ?
 C12 C19 H19A 109.5 . . ?
 C12 C19 H19B 109.5 . . ?
 C12 C19 H19C 109.5 . . ?
 H19A C19 H19B 109.5 . . ?
 H19A C19 H19C 109.5 . . ?
 H19B C19 H19C 109.5 . . ?
 C21 C20 S1 119.7(4) . . ?
 C21 C20 C25 120.2(5) . . ?
 C25 C20 S1 120.1(4) . . ?
 C20 C21 H21 120.5 . . ?
 C22 C21 C20 119.0(5) . . ?
 C22 C21 H21 120.5 . . ?
 C21 C22 H22 119.1 . . ?
 C21 C22 C23 121.8(6) . . ?
 C23 C22 H22 119.1 . . ?
 C22 C23 C24 117.8(5) . . ?
 C22 C23 C26 121.4(6) . . ?
 C24 C23 C26 120.8(6) . . ?
 C23 C24 H24 119.3 . . ?
 C25 C24 C23 121.3(6) . . ?
 C25 C24 H24 119.3 . . ?
 C20 C25 H25 120.0 . . ?
 C24 C25 C20 119.9(5) . . ?
 C24 C25 H25 120.0 . . ?
 C23 C26 H26A 109.5 . . ?
 C23 C26 H26B 109.5 . . ?
 C23 C26 H26C 109.5 . . ?
 H26A C26 H26B 109.5 . . ?
 H26A C26 H26C 109.5 . . ?
 H26B C26 H26C 109.5 . . ?
 O3 S2 O4 121.0(2) . . ?
 O3 S2 N2 105.6(2) . . ?
 O3 S2 C46 108.6(3) . . ?
 O4 S2 N2 106.1(2) . . ?
 O4 S2 C46 109.3(3) . . ?
 N2 S2 C46 105.0(2) . . ?
 C27 N2 S2 126.5(4) . . ?
 C41 N2 S2 123.0(4) . . ?
 C41 N2 C27 106.6(4) . . ?
 C28 C27 N2 130.4(5) . . ?
 C28 C27 C32 122.0(5) . . ?
 C32 C27 N2 107.5(5) . . ?
 C27 C28 H28 120.9 . . ?
 C27 C28 C29 118.2(6) . . ?
 C29 C28 H28 120.9 . . ?
 C28 C29 H29 119.7 . . ?
 C30 C29 C28 120.7(6) . . ?
 C30 C29 H29 119.7 . . ?
 C29 C30 H30 119.6 . . ?
 C31 C30 C29 120.7(6) . . ?
 C31 C30 H30 119.6 . . ?
 C30 C31 H31 120.1 . . ?
 C30 C31 C32 119.9(6) . . ?
 C32 C31 H31 120.1 . . ?
 C27 C32 C31 118.4(6) . . ?
 C27 C32 C33 107.3(5) . . ?
 C31 C32 C33 134.2(6) . . ?
 C32 C33 C34 140.3(5) . . ?
 C41 C33 C32 108.0(5) . . ?
 C41 C33 C34 111.1(5) . . ?
 C33 C34 C35 118.3(5) . . ?
 C33 C34 C39 99.2(4) . . ?
 C33 C34 C42 107.8(5) . . ?
 C35 C34 C39 105.7(4) . . ?
 C42 C34 C35 110.2(5) . . ?
 C42 C34 C39 115.7(5) . . ?
 C34 C35 H35A 109.6 . . ?
 C34 C35 H35B 109.6 . . ?
 H35A C35 H35B 108.2 . . ?
 C36 C35 C34 110.1(5) . . ?
 C36 C35 H35A 109.6 . . ?
 C36 C35 H35B 109.6 . . ?
 C35 C36 H36A 108.3 . . ?
 C35 C36 H36B 108.3 . . ?
 H36A C36 H36B 107.4 . . ?
 C37 C36 C35 116.0(5) . . ?
 C37 C36 H36A 108.3 . . ?
 C37 C36 H36B 108.3 . . ?
 C36 C37 H37 106.3 . . ?
 C36 C37 C38 114.2(5) . . ?
 C38 C37 H37 106.3 . . ?
 C43 C37 C36 109.7(5) . . ?
 C43 C37 H37 106.3 . . ?
 C43 C37 C38 113.4(5) . . ?
 C39 C38 C37 104.4(5) . . ?
 C39 C38 C44 114.6(5) . . ?
 C39 C38 C45 107.7(5) . . ?
 C44 C38 C37 113.8(5) . . ?
 C44 C38 C45 108.6(5) . . ?
 C45 C38 C37 107.4(5) . . ?
 C34 C39 H39 103.1 . . ?
 C38 C39 C34 118.7(5) . . ?
 C38 C39 H39 103.1 . . ?
 C38 C39 C40 121.9(5) . . ?
 C40 C39 C34 104.1(4) . . ?
 C40 C39 H39 103.1 . . ?
 C39 C40 H40A 112.0 . . ?
 C39 C40 H40B 112.0 . . ?
 H40A C40 H40B 109.7 . . ?
 C41 C40 C39 98.8(4) . . ?
 C41 C40 H40A 112.0 . . ?
 C41 C40 H40B 112.0 . . ?
 N2 C41 C40 136.3(5) . . ?
 C33 C41 N2 110.3(5) . . ?
 C33 C41 C40 113.3(5) . . ?
 C34 C42 H42A 109.5 . . ?
 C34 C42 H42B 109.5 . . ?
 C34 C42 H42C 109.5 . . ?
 H42A C42 H42B 109.5 . . ?
 H42A C42 H42C 109.5 . . ?
 H42B C42 H42C 109.5 . . ?
 C37 C43 H43A 109.5 . . ?
 C37 C43 H43B 109.5 . . ?
 C37 C43 H43C 109.5 . . ?
 H43A C43 H43B 109.5 . . ?
 H43A C43 H43C 109.5 . . ?
 H43B C43 H43C 109.5 . . ?
 C38 C44 H44A 109.5 . . ?
 C38 C44 H44B 109.5 . . ?
 C38 C44 H44C 109.5 . . ?
 H44A C44 H44B 109.5 . . ?
 H44A C44 H44C 109.5 . . ?
 H44B C44 H44C 109.5 . . ?
 C38 C45 H45A 109.5 . . ?
 C38 C45 H45B 109.5 . . ?
 C38 C45 H45C 109.5 . . ?
 H45A C45 H45B 109.5 . . ?
 H45A C45 H45C 109.5 . . ?
 H45B C45 H45C 109.5 . . ?
 C47 C46 S2 119.4(4) . . ?
 C51 C46 S2 120.4(4) . . ?
 C51 C46 C47 120.2(5) . . ?
 C46 C47 H47 120.3 . . ?
 C48 C47 C46 119.5(6) . . ?
 C48 C47 H47 120.3 . . ?
 C47 C48 H48 119.3 . . ?
 C47 C48 C49 121.4(6) . . ?
 C49 C48 H48 119.3 . . ?
 C48 C49 C52 121.0(6) . . ?
 C50 C49 C48 117.9(5) . . ?
 C50 C49 C52 121.0(6) . . ?
 C49 C50 H50 118.9 . . ?
 C49 C50 C51 122.2(6) . . ?
 C51 C50 H50 118.9 . . ?
 C46 C51 C50 118.8(6) . . ?
 C46 C51 H51 120.6 . . ?
 C50 C51 H51 120.6 . . ?
 C49 C52 H52A 109.5 . . ?
 C49 C52 H52B 109.5 . . ?
 C49 C52 H52C 109.5 . . ?
 H52A C52 H52B 109.5 . . ?
 H52A C52 H52C 109.5 . . ?
 H52B C52 H52C 109.5 . . ?

loop_
  _geom_torsion_atom_site_label_1
  _geom_torsion_atom_site_label_2
  _geom_torsion_atom_site_label_3
  _geom_torsion_atom_site_label_4
  _geom_torsion
  _geom_torsion_site_symmetry_1
  _geom_torsion_site_symmetry_2
  _geom_torsion_site_symmetry_3
  _geom_torsion_site_symmetry_4
  _geom_torsion_publ_flag
 S1 N1 C1 C2 -15.6(8) . . . . ?
 S1 N1 C1 C6 166.6(4) . . . . ?
 S1 N1 C15 C7 -166.6(4) . . . . ?
 S1 N1 C15 C14 19.3(8) . . . . ?
 S1 C20 C21 C22 179.2(4) . . . . ?
 S1 C20 C25 C24 -179.2(4) . . . . ?
 O1 S1 N1 C1 163.7(4) . . . . ?
 O1 S1 N1 C15 -35.3(5) . . . . ?
 O1 S1 C20 C21 20.7(5) . . . . ?
 O1 S1 C20 C25 -161.4(4) . . . . ?
 O2 S1 N1 C1 34.1(5) . . . . ?
 O2 S1 N1 C15 -164.9(4) . . . . ?
 O2 S1 C20 C21 153.7(4) . . . . ?
 O2 S1 C20 C25 -28.5(5) . . . . ?
 N1 S1 C20 C21 -92.5(5) . . . . ?
 N1 S1 C20 C25 85.4(5) . . . . ?
 N1 C1 C2 C3 -175.7(5) . . . . ?
 N1 C1 C6 C5 176.9(4) . . . . ?
 N1 C1 C6 C7 -2.5(5) . . . . ?
 C1 N1 C15 C7 -2.3(6) . . . . ?
 C1 N1 C15 C14 -176.4(5) . . . . ?
 C1 C2 C3 C4 -1.0(8) . . . . ?
 C1 C6 C7 C8 169.6(6) . . . . ?
 C1 C6 C7 C15 1.1(5) . . . . ?
 C2 C1 C6 C5 -1.0(8) . . . . ?
 C2 C1 C6 C7 179.5(5) . . . . ?
 C2 C3 C4 C5 -0.4(9) . . . . ?
 C3 C4 C5 C6 1.1(8) . . . . ?
 C4 C5 C6 C1 -0.4(7) . . . . ?
 C4 C5 C6 C7 178.8(5) . . . . ?
 C5 C6 C7 C8 -9.7(10) . . . . ?
 C5 C6 C7 C15 -178.2(6) . . . . ?
 C6 C1 C2 C3 1.7(8) . . . . ?
 C6 C7 C8 C9 54.0(8) . . . . ?
 C6 C7 C8 C13 167.6(6) . . . . ?
 C6 C7 C8 C16 -71.0(7) . . . . ?
 C6 C7 C15 N1 0.8(6) . . . . ?
 C6 C7 C15 C14 176.3(4) . . . . ?
 C7 C8 C9 C10 161.8(5) . . . . ?
 C7 C8 C13 C12 174.2(5) . . . . ?
 C7 C8 C13 C14 35.1(5) . . . . ?
 C8 C7 C15 N1 -171.4(4) . . . . ?
 C8 C7 C15 C14 4.1(6) . . . . ?
 C8 C9 C10 C11 -50.0(7) . . . . ?
 C8 C13 C14 C15 -33.0(5) . . . . ?
 C9 C8 C13 C12 -63.2(6) . . . . ?
 C9 C8 C13 C14 157.7(5) . . . . ?
 C9 C10 C11 C12 46.7(8) . . . . ?
 C9 C10 C11 C17 177.7(5) . . . . ?
 C10 C11 C12 C13 -45.7(7) . . . . ?
 C10 C11 C12 C18 82.3(7) . . . . ?
 C10 C11 C12 C19 -159.6(6) . . . . ?
 C11 C12 C13 C8 57.1(7) . . . . ?
 C11 C12 C13 C14 -170.1(5) . . . . ?
 C12 C13 C14 C15 -170.2(5) . . . . ?
 C13 C8 C9 C10 53.0(6) . . . . ?
 C13 C14 C15 N1 -167.7(6) . . . . ?
 C13 C14 C15 C7 18.3(6) . . . . ?
 C15 N1 C1 C2 -179.3(5) . . . . ?
 C15 N1 C1 C6 2.9(5) . . . . ?
 C15 C7 C8 C9 -137.8(5) . . . . ?
 C15 C7 C8 C13 -24.2(5) . . . . ?
 C15 C7 C8 C16 97.2(5) . . . . ?
 C16 C8 C9 C10 -75.2(6) . . . . ?
 C16 C8 C13 C12 61.1(7) . . . . ?
 C16 C8 C13 C14 -78.1(6) . . . . ?
 C17 C11 C12 C13 -173.9(6) . . . . ?
 C17 C11 C12 C18 -45.9(8) . . . . ?
 C17 C11 C12 C19 72.2(8) . . . . ?
 C18 C12 C13 C8 -69.5(7) . . . . ?
 C18 C12 C13 C14 63.3(7) . . . . ?
 C19 C12 C13 C8 168.5(5) . . . . ?
 C19 C12 C13 C14 -58.7(7) . . . . ?
 C20 S1 N1 C1 -81.0(5) . . . . ?
 C20 S1 N1 C15 79.9(5) . . . . ?
 C20 C21 C22 C23 -1.5(8) . . . . ?
 C21 C20 C25 C24 -1.3(8) . . . . ?
 C21 C22 C23 C24 1.6(9) . . . . ?
 C21 C22 C23 C26 -179.3(5) . . . . ?
 C22 C23 C24 C25 -1.5(9) . . . . ?
 C23 C24 C25 C20 1.5(9) . . . . ?
 C25 C20 C21 C22 1.4(8) . . . . ?
 C26 C23 C24 C25 179.3(5) . . . . ?
 S2 N2 C27 C28 18.5(8) . . . . ?
 S2 N2 C27 C32 -162.8(4) . . . . ?
 S2 N2 C41 C33 161.5(4) . . . . ?
 S2 N2 C41 C40 -22.6(8) . . . . ?
 S2 C46 C47 C48 179.7(4) . . . . ?
 S2 C46 C51 C50 -179.7(4) . . . . ?
 O3 S2 N2 C27 -168.8(4) . . . . ?
 O3 S2 N2 C41 36.4(5) . . . . ?
 O3 S2 C46 C47 -24.8(5) . . . . ?
 O3 S2 C46 C51 154.0(4) . . . . ?
 O4 S2 N2 C27 -39.2(5) . . . . ?
 O4 S2 N2 C41 166.0(4) . . . . ?
 O4 S2 C46 C47 -158.7(4) . . . . ?
 O4 S2 C46 C51 20.1(5) . . . . ?
 N2 S2 C46 C47 87.8(5) . . . . ?
 N2 S2 C46 C51 -93.4(5) . . . . ?
 N2 C27 C28 C29 177.4(5) . . . . ?
 N2 C27 C32 C31 -176.7(4) . . . . ?
 N2 C27 C32 C33 5.1(5) . . . . ?
 C27 N2 C41 C33 2.4(6) . . . . ?
 C27 N2 C41 C40 178.4(6) . . . . ?
 C27 C28 C29 C30 -0.9(8) . . . . ?
 C27 C32 C33 C34 -173.1(6) . . . . ?
 C27 C32 C33 C41 -3.7(6) . . . . ?
 C28 C27 C32 C31 2.2(8) . . . . ?
 C28 C27 C32 C33 -176.0(5) . . . . ?
 C28 C29 C30 C31 2.1(9) . . . . ?
 C29 C30 C31 C32 -1.0(8) . . . . ?
 C30 C31 C32 C27 -1.0(8) . . . . ?
 C30 C31 C32 C33 176.6(6) . . . . ?
 C31 C32 C33 C34 9.1(11) . . . . ?
 C31 C32 C33 C41 178.5(5) . . . . ?
 C32 C27 C28 C29 -1.2(8) . . . . ?
 C32 C33 C34 C35 -52.9(9) . . . . ?
 C32 C33 C34 C39 -166.3(6) . . . . ?
 C32 C33 C34 C42 72.8(8) . . . . ?
 C32 C33 C41 N2 0.7(6) . . . . ?
 C32 C33 C41 C40 -176.3(4) . . . . ?
 C33 C34 C35 C36 -163.7(5) . . . . ?
 C33 C34 C39 C38 -174.9(5) . . . . ?
 C33 C34 C39 C40 -35.5(5) . . . . ?
 C34 C33 C41 N2 173.5(4) . . . . ?
 C34 C33 C41 C40 -3.5(6) . . . . ?
 C34 C35 C36 C37 54.1(7) . . . . ?
 C34 C39 C40 C41 33.3(5) . . . . ?
 C35 C34 C39 C38 62.2(6) . . . . ?
 C35 C34 C39 C40 -158.4(5) . . . . ?
 C35 C36 C37 C38 -51.7(7) . . . . ?
 C35 C36 C37 C43 179.6(5) . . . . ?
 C36 C37 C38 C39 48.4(6) . . . . ?
 C36 C37 C38 C44 -77.3(7) . . . . ?
 C36 C37 C38 C45 162.5(5) . . . . ?
 C37 C38 C39 C34 -57.3(6) . . . . ?
 C37 C38 C39 C40 170.7(5) . . . . ?
 C38 C39 C40 C41 171.0(5) . . . . ?
 C39 C34 C35 C36 -53.9(6) . . . . ?
 C39 C40 C41 N2 164.6(6) . . . . ?
 C39 C40 C41 C33 -19.5(6) . . . . ?
 C41 N2 C27 C28 176.6(5) . . . . ?
 C41 N2 C27 C32 -4.7(5) . . . . ?
 C41 C33 C34 C35 137.9(5) . . . . ?
 C41 C33 C34 C39 24.5(5) . . . . ?
 C41 C33 C34 C42 -96.4(5) . . . . ?
 C42 C34 C35 C36 71.7(6) . . . . ?
 C42 C34 C39 C38 -60.0(7) . . . . ?
 C42 C34 C39 C40 79.4(6) . . . . ?
 C43 C37 C38 C39 175.1(5) . . . . ?
 C43 C37 C38 C44 49.4(7) . . . . ?
 C43 C37 C38 C45 -70.8(6) . . . . ?
 C44 C38 C39 C34 67.8(6) . . . . ?
 C44 C38 C39 C40 -64.2(7) . . . . ?
 C45 C38 C39 C34 -171.2(5) . . . . ?
 C45 C38 C39 C40 56.8(7) . . . . ?
 C46 S2 N2 C27 76.4(5) . . . . ?
 C46 S2 N2 C41 -78.3(5) . . . . ?
 C46 C47 C48 C49 0.3(9) . . . . ?
 C47 C46 C51 C50 -0.9(8) . . . . ?
 C47 C48 C49 C50 -1.4(9) . . . . ?
 C47 C48 C49 C52 -177.5(5) . . . . ?
 C48 C49 C50 C51 1.4(8) . . . . ?
 C49 C50 C51 C46 -0.2(8) . . . . ?
 C51 C46 C47 C48 0.9(8) . . . . ?
 C52 C49 C50 C51 177.5(5) . . . . ?

_shelx_res_file
;
TITL 1_a.res in P2(1)/c
    mar24_8.res
    created by SHELXL-2018/3 at 14:16:11 on 15-May-2024
REM Old TITL 1 in P2(1)/c
REM SHELXT solution in P2(1)/c
REM R1 0.197, Rweak 0.027, Alpha 0.072, Orientation as input
REM Formula found by SHELXT: C52 N2 O4 S2
CELL 0.71073 24.6178 9.8398 19.7276 90 111.625 90
ZERR 8 0.0036 0.0013 0.0028 0 0.004 0
LATT 1
SYMM -X,0.5+Y,0.5-Z
SFAC C H N O S
UNIT 208 248 8 16 8

L.S. 10
PLAN  6
SIZE 0.01 0.06 0.08
TEMP -100.15
CONF
BOND $H
list 4
MORE -1
fmap 2
acta
OMIT -1 0 2
REM <olex2.extras>
REM <HklSrc "%.\\mar28_8.hkl">
REM </olex2.extras>

WGHT    0.098700
FVAR       0.09834
S1    5    0.390362    0.490873    0.377652    11.00000    0.04893    0.03155 =
         0.03810    0.00018    0.02391    0.00046
O1    4    0.436393    0.426882    0.435665    11.00000    0.06142    0.03135 =
         0.04051    0.00706    0.02657    0.00428
O2    4    0.332453    0.437256    0.352950    11.00000    0.04599    0.04259 =
         0.05299   -0.00027    0.02942   -0.00547
N1    3    0.410908    0.488973    0.306663    11.00000    0.04625    0.03366 =
         0.03242   -0.00176    0.02122   -0.00071
C1    1    0.374938    0.510453    0.232170    11.00000    0.04938    0.03110 =
         0.02994   -0.00250    0.01511    0.00612
C2    1    0.314591    0.508436    0.198608    11.00000    0.05100    0.03890 =
         0.04686   -0.00607    0.02511    0.00695
AFIX  43
H2    2    0.290200    0.496864    0.225928    11.00000   -1.20000
AFIX   0
C3    1    0.291206    0.524092    0.123126    11.00000    0.04956    0.05205 =
         0.03875   -0.00487    0.01292    0.00875
AFIX  43
H3    2    0.250031    0.521733    0.098178    11.00000   -1.20000
AFIX   0
C4    1    0.326746    0.542851    0.084330    11.00000    0.05952    0.04828 =
         0.03455   -0.00341    0.00528    0.00924
AFIX  43
H4    2    0.309530    0.552712    0.032870    11.00000   -1.20000
AFIX   0
C5    1    0.386434    0.547806    0.117611    11.00000    0.06294    0.03999 =
         0.03455   -0.00296    0.02155    0.00062
AFIX  43
H5    2    0.410181    0.562469    0.089718    11.00000   -1.20000
AFIX   0
C6    1    0.411876    0.530905    0.193426    11.00000    0.04779    0.02325 =
         0.03256   -0.00068    0.01559   -0.00049
C7    1    0.471034    0.527842    0.245313    11.00000    0.04024    0.02505 =
         0.03273   -0.00210    0.01406   -0.00159
C8    1    0.533342    0.523038    0.247963    11.00000    0.04186    0.03294 =
         0.03316   -0.00143    0.01514   -0.00239
C9    1    0.552810    0.631742    0.205637    11.00000    0.05416    0.03509 =
         0.04753   -0.00322    0.02351   -0.00189
AFIX  23
H9A   2    0.537578    0.609021    0.153050    11.00000   -1.20000
H9B   2    0.536889    0.721394    0.211644    11.00000   -1.20000
AFIX   0
C10   1    0.619771    0.638012    0.234511    11.00000    0.06930    0.05216 =
         0.05711    0.01027    0.01761   -0.01265
AFIX  23
H10A  2    0.633910    0.555311    0.217609    11.00000   -1.20000
H10B  2    0.631010    0.716740    0.211282    11.00000   -1.20000
AFIX   0
C11   1    0.651906    0.649311    0.315048    11.00000    0.05140    0.08829 =
         0.08394    0.02455    0.03347    0.01110
AFIX  13
H11   2    0.643054    0.742427    0.328498    11.00000   -1.20000
AFIX   0
C12   1    0.631202    0.550161    0.361586    11.00000    0.04802    0.05006 =
         0.04073    0.00308    0.01734    0.00463
C13   1    0.564859    0.556882    0.330597    11.00000    0.04500    0.04534 =
         0.03588   -0.00212    0.01977    0.00300
AFIX  13
H13   2    0.556687    0.655915    0.333139    11.00000   -1.20000
AFIX   0
C14   1    0.528268    0.489192    0.370439    11.00000    0.04928    0.04062 =
         0.03113    0.00233    0.01496    0.00006
AFIX  23
H14A  2    0.539094    0.392753    0.382263    11.00000   -1.20000
H14B  2    0.531306    0.538864    0.415335    11.00000   -1.20000
AFIX   0
C15   1    0.468745    0.503994    0.311366    11.00000    0.03912    0.02816 =
         0.03229   -0.00125    0.01677    0.00211
C16   1    0.542464    0.381095    0.223129    11.00000    0.06074    0.03856 =
         0.05625   -0.00783    0.02992    0.00123
AFIX 137
H16A  2    0.538161    0.313621    0.257347    11.00000   -1.50000
H16B  2    0.581757    0.374543    0.221721    11.00000   -1.50000
H16C  2    0.513340    0.363838    0.174348    11.00000   -1.50000
AFIX   0
C17   1    0.717340    0.648013    0.331459    11.00000    0.05421    0.09085 =
         0.08850    0.01008    0.03222    0.00448
AFIX 137
H17A  2    0.738416    0.670522    0.382912    11.00000   -1.50000
H17B  2    0.726648    0.715226    0.300707    11.00000   -1.50000
H17C  2    0.729098    0.557455    0.321327    11.00000   -1.50000
AFIX   0
C18   1    0.657478    0.408703    0.367464    11.00000    0.07572    0.05624 =
         0.10487    0.00608    0.01754    0.00993
AFIX 137
H18A  2    0.699905    0.413956    0.393184    11.00000   -1.50000
H18B  2    0.648812    0.371649    0.318477    11.00000   -1.50000
H18C  2    0.640646    0.349371    0.394518    11.00000   -1.50000
AFIX   0
C19   1    0.652779    0.614438    0.437622    11.00000    0.06675    0.09289 =
         0.05887   -0.01426    0.00454    0.00242
AFIX 137
H19A  2    0.694835    0.632009    0.453684    11.00000   -1.50000
H19B  2    0.645239    0.552236    0.471953    11.00000   -1.50000
H19C  2    0.632071    0.700203    0.435891    11.00000   -1.50000
AFIX   0
C20   1    0.387624    0.663521    0.399099    11.00000    0.04150    0.03136 =
         0.02977   -0.00038    0.01449    0.00158
C21   1    0.436130    0.724703    0.449969    11.00000    0.05383    0.03522 =
         0.03727    0.00784    0.02373    0.00762
AFIX  43
H21   2    0.470744    0.673868    0.473871    11.00000   -1.20000
AFIX   0
C22   1    0.433477    0.860986    0.465506    11.00000    0.06398    0.03677 =
         0.04161   -0.00231    0.02893   -0.00362
AFIX  43
H22   2    0.466430    0.902688    0.501277    11.00000   -1.20000
AFIX   0
C23   1    0.383987    0.938506    0.430267    11.00000    0.07127    0.03371 =
         0.04457   -0.00059    0.03744   -0.00216
C24   1    0.336022    0.873982    0.379562    11.00000    0.05370    0.04557 =
         0.04640    0.00895    0.02561    0.00720
AFIX  43
H24   2    0.301304    0.924421    0.355600    11.00000   -1.20000
AFIX   0
C25   1    0.337752    0.738917    0.363373    11.00000    0.04933    0.04115 =
         0.04764   -0.00470    0.02527   -0.00376
AFIX  43
H25   2    0.304773    0.697132    0.327688    11.00000   -1.20000
AFIX   0
C26   1    0.381781    1.087437    0.447010    11.00000    0.08834    0.03667 =
         0.06711    0.00209    0.04540   -0.00061
AFIX 137
H26A  2    0.398987    1.140670    0.417985    11.00000   -1.50000
H26B  2    0.403871    1.103321    0.498982    11.00000   -1.50000
H26C  2    0.341050    1.115131    0.434946    11.00000   -1.50000
AFIX   0

S2    5    0.173322    0.107184    0.408385    11.00000    0.04592    0.03607 =
         0.04007    0.00035    0.01215    0.00467
O3    4    0.159363    0.048356    0.466059    11.00000    0.05478    0.04636 =
         0.04379    0.00901    0.01588   -0.00119
O4    4    0.220349    0.055535    0.389954    11.00000    0.04442    0.04690 =
         0.05719   -0.00410    0.01945    0.01468
N2    3    0.113674    0.090643    0.334201    11.00000    0.04089    0.03588 =
         0.03638   -0.00450    0.01334   -0.00263
C27   1    0.109068    0.113386    0.260893    11.00000    0.05085    0.02599 =
         0.03477   -0.00251    0.02094    0.00311
C28   1    0.151331    0.119225    0.231515    11.00000    0.04809    0.03845 =
         0.04788   -0.00531    0.01805   -0.00662
AFIX  43
H28   2    0.191493    0.110951    0.261445    11.00000   -1.20000
AFIX   0
C29   1    0.133829    0.137750    0.156036    11.00000    0.06134    0.04795 =
         0.05638   -0.00075    0.03438    0.00137
AFIX  43
H29   2    0.162490    0.143493    0.134499    11.00000   -1.20000
AFIX   0
C30   1    0.074953    0.147814    0.112336    11.00000    0.05353    0.04860 =
         0.04351    0.00440    0.02142    0.00537
AFIX  43
H30   2    0.063746    0.157348    0.061059    11.00000   -1.20000
AFIX   0
C31   1    0.033248    0.144160    0.142189    11.00000    0.05190    0.03751 =
         0.04772    0.00214    0.02118    0.00659
AFIX  43
H31   2   -0.006828    0.152621    0.111932    11.00000   -1.20000
AFIX   0
C32   1    0.049561    0.127794    0.218127    11.00000    0.04766    0.02417 =
         0.03594   -0.00230    0.01319    0.00569
C33   1    0.018010    0.126031    0.266796    11.00000    0.04488    0.02449 =
         0.04272   -0.00271    0.01971   -0.00044
C34   1   -0.042961    0.123543    0.264795    11.00000    0.04344    0.03219 =
         0.03837   -0.00115    0.01390    0.00051
C35   1   -0.085973    0.232110    0.219147    11.00000    0.04814    0.03844 =
         0.04478    0.00302    0.01495    0.00297
AFIX  23
H35A  2   -0.066383    0.321788    0.227081    11.00000   -1.20000
H35B  2   -0.098429    0.209414    0.166713    11.00000   -1.20000
AFIX   0
C36   1   -0.139371    0.238934    0.240875    11.00000    0.05431    0.05121 =
         0.05572    0.00042    0.01867    0.00504
AFIX  23
H36A  2   -0.164830    0.313746    0.213240    11.00000   -1.20000
H36B  2   -0.161608    0.153224    0.225613    11.00000   -1.20000
AFIX   0
C37   1   -0.126879    0.260802    0.321831    11.00000    0.05363    0.04707 =
         0.05469   -0.00286    0.02101    0.00036
AFIX  13
H37   2   -0.109018    0.353215    0.333993    11.00000   -1.20000
AFIX   0
C38   1   -0.081417    0.158885    0.373445    11.00000    0.05460    0.04516 =
         0.04053   -0.00608    0.01599   -0.00569
C39   1   -0.030697    0.160696    0.346808    11.00000    0.04726    0.03245 =
         0.04304   -0.00264    0.02126   -0.00091
AFIX  13
H39   2   -0.019935    0.259095    0.349562    11.00000   -1.20000
AFIX   0
C40   1    0.028742    0.089754    0.390035    11.00000    0.04297    0.04376 =
         0.03753    0.00031    0.01099   -0.00048
AFIX  23
H40A  2    0.051022    0.138392    0.435803    11.00000   -1.20000
H40B  2    0.023467   -0.006456    0.400957    11.00000   -1.20000
AFIX   0
C41   1    0.056627    0.103000    0.334701    11.00000    0.04441    0.02321 =
         0.03431    0.00161    0.01274    0.00167
C42   1   -0.067658   -0.018796    0.240797    11.00000    0.05138    0.03591 =
         0.06246   -0.01079    0.02268   -0.00493
AFIX 137
H42A  2   -0.067899   -0.037437    0.191889    11.00000   -1.50000
H42B  2   -0.107644   -0.023834    0.240009    11.00000   -1.50000
H42C  2   -0.043243   -0.086242    0.275131    11.00000   -1.50000
AFIX   0
C43   1   -0.183949    0.266178    0.334687    11.00000    0.06190    0.07487 =
         0.06855    0.00264    0.03455    0.00362
AFIX 137
H43A  2   -0.208623    0.338778    0.304976    11.00000   -1.50000
H43B  2   -0.175820    0.284308    0.386353    11.00000   -1.50000
H43C  2   -0.204254    0.178918    0.321033    11.00000   -1.50000
AFIX   0
C44   1   -0.106776    0.016458    0.376269    11.00000    0.04915    0.04582 =
         0.08223    0.00518    0.03794   -0.00251
AFIX 137
H44A  2   -0.128166   -0.015822    0.326522    11.00000   -1.50000
H44B  2   -0.133409    0.021415    0.402843    11.00000   -1.50000
H44C  2   -0.074855   -0.046646    0.401235    11.00000   -1.50000
AFIX   0
C45   1   -0.059353    0.220492    0.451046    11.00000    0.05279    0.07496 =
         0.05251    0.00090    0.03070    0.00181
AFIX 137
H45A  2   -0.090788    0.217766    0.470296    11.00000   -1.50000
H45B  2   -0.047381    0.314934    0.449073    11.00000   -1.50000
H45C  2   -0.025914    0.167805    0.482927    11.00000   -1.50000
AFIX   0
C46   1    0.182186    0.282631    0.423095    11.00000    0.03694    0.03689 =
         0.03156    0.00046    0.00841    0.00009
C47   1    0.154557    0.347333    0.464157    11.00000    0.05383    0.03846 =
         0.04729   -0.00287    0.02653   -0.00915
AFIX  43
H47   2    0.130921    0.296872    0.483845    11.00000   -1.20000
AFIX   0
C48   1    0.161757    0.486095    0.476162    11.00000    0.06158    0.04720 =
         0.03970   -0.01217    0.02130   -0.00380
AFIX  43
H48   2    0.142955    0.530061    0.504425    11.00000   -1.20000
AFIX   0
C49   1    0.195933    0.562299    0.447694    11.00000    0.05134    0.03399 =
         0.04026   -0.00629    0.01491   -0.00454
C50   1    0.223469    0.495553    0.408501    11.00000    0.04330    0.04010 =
         0.04274   -0.00325    0.01199   -0.01155
AFIX  43
H50   2    0.247648    0.545946    0.389614    11.00000   -1.20000
AFIX   0
C51   1    0.217192    0.355751    0.395351    11.00000    0.04342    0.04825 =
         0.03851   -0.00470    0.01599    0.00295
AFIX  43
H51   2    0.236648    0.311837    0.367833    11.00000   -1.20000
AFIX   0
C52   1    0.205463    0.712200    0.463527    11.00000    0.07558    0.04313 =
         0.04943   -0.00277    0.01369   -0.00675
AFIX 137
H52A  2    0.237375    0.725195    0.510688    11.00000   -1.50000
H52B  2    0.169608    0.752939    0.465062    11.00000   -1.50000
H52C  2    0.215598    0.755881    0.425121    11.00000   -1.50000
AFIX   0
HKLF 4


REM  1_a.res in P2(1)/c
REM wR2 = 0.200606, GooF = S = 1.00213, Restrained GooF = 1.00213 for all data
REM R1 = 0.067755 for 3233 Fo > 4sig(Fo) and 0.123631 for all 5450 data
REM 551 parameters refined using 0 restraints

END

WGHT      0.0987      0.0000

REM Highest difference peak  0.474,  deepest hole -0.474,  1-sigma level  0.069
Q1    1  -0.1715 -0.0450  0.3519  11.00000  0.05    0.47
Q2    1   0.6495  0.5462  0.2897  11.00000  0.05    0.46
Q3    1  -0.1829  0.0051  0.1893  11.00000  0.05    0.34
Q4    1   0.1699  0.8887  0.3930  11.00000  0.05    0.32
Q5    1  -0.1026  0.0292  0.1549  11.00000  0.05    0.30
Q6    1   0.6459  0.4238  0.4302  11.00000  0.05    0.29
;
_shelx_res_checksum                69520
_shelx_hkl_file
;
   0   0  -3    0.02    0.48
   0   0  -3   -0.07    0.43
   0   0   3   -0.07    0.42
   0   0  -4  282.40   30.19
   0   0  -4  280.75   30.16
   0   0   4  284.96   30.15
   0   0   5    0.10    0.57
   0   0  -5    0.61    0.65
   0   0  -5    0.07    0.69
   0   0  -6  150.65   15.92
   0   0  -6  144.47   15.86
   0   0  -7    0.31    0.65
   0   0  -7    1.65    0.79
   0   0  -8   55.81    6.23
   0   0  -8   54.68    6.20
   0   0  -9    1.11    0.83
   0   0  -9   -0.33    0.77
   0   0 -10   32.02    3.83
   0   0 -10   31.28    3.90
   0   0 -11   -0.09    0.77
   0   0 -11   -0.47    0.79
   0   0 -12   12.91    2.02
   0   0 -12    7.68    1.60
   0   0 -13    0.07    0.93
   0   0 -13    1.19    0.88
   0   0 -14   33.00    4.34
   0   0 -14   30.91    3.98
   0   0 -15    0.14    2.15
   0   0 -15   -0.87    0.89
   0   0 -16    0.97    1.07
   0   0 -16    1.60    1.32
   0   0 -17    0.31    1.25
   0   0 -17   -1.75    1.25
   0   0 -18   -0.16    1.39
   0   0 -18    0.58    1.34
   0   0 -19    0.29    1.39
   0   0 -19   -0.78    1.55
   0  -1   0    0.25    0.24
   0   1  -1    2.25    0.35
   0   1   1    3.01    0.40
   0   1   1    1.06    0.38
   0  -1  -1    1.78    0.45
   0  -1  -1    2.85    0.37
   0  -1   1    2.07    0.35
   0   1   2   42.32    4.70
   0  -1  -2   41.83    4.75
   0  -1  -2   45.22    4.69
   0   1   3   10.90    1.33
   0   1   3    9.43    1.28
   0  -1  -3    7.58    1.25
   0  -1  -3   10.35    1.24
   0   1   4    4.69    0.96
   0   1   4    5.80    1.00
   0  -1  -4    5.24    1.00
   0  -1  -4    4.64    0.98
   0   1   5    0.06    0.67
   0   1   5   -0.30    0.65
   0  -1  -5    0.72    0.66
   0  -1  -5    0.03    0.66
   0   1   6    6.92    1.15
   0   1  -6    5.38    1.11
   0   1  -6    7.97    1.08
   0  -1  -6    5.32    1.16
   0   1  -7   67.85    7.52
   0   1   7   67.62    7.50
   0   1  -7   69.96    7.41
   0   1   7   70.08    7.51
   0  -1  -7   62.32    7.48
   0  -1  -7   68.24    7.50
   0   1  -8    2.97    0.79
   0   1  -8    1.93    1.09
   0   1   8    3.65    0.94
   0  -1  -8    2.79    0.93
   0  -1  -8    1.33    0.89
   0   1  -9   35.35    4.25
   0   1   9   37.49    4.35
   0   1  -9   38.13    4.39
   0  -1  -9   34.51    4.34
   0  -1  -9   38.93    4.36
   0   1 -10   11.12    1.90
   0   1 -10   11.86    1.69
   0   1  10   12.20    1.78
   0  -1 -10    9.87    1.79
   0  -1 -10   11.50    1.79
   0   1 -11    3.14    0.93
   0   1  11    5.03    1.13
   0   1 -11    0.59    1.00
   0  -1 -11    1.76    0.93
   0  -1 -11    3.33    1.06
   0   1 -12    0.57    0.99
   0   1 -12    3.54    0.98
   0  -1 -12    2.14    0.98
   0  -1 -12    3.52    1.14
   0   1 -13    4.00    1.33
   0   1 -13    4.24    1.17
   0  -1 -13    6.49    1.35
   0  -1 -13    1.71    1.22
   0   1 -14    6.73    1.46
   0   1 -14    5.16    1.62
   0  -1 -14    7.04    1.53
   0  -1 -14    7.27    1.79
   0   1 -15   30.19    3.51
   0   1 -15   19.07    2.91
   0  -1 -15   24.14    3.37
   0  -1 -15   17.02    2.89
   0   1 -16   -1.22    1.13
   0   1 -16    0.66    1.15
   0  -1 -16    2.62    1.31
   0  -1 -16    0.94    1.18
   0   1 -17    2.77    1.44
   0   1 -17    0.13    1.12
   0  -1 -17    0.68    1.23
   0  -1 -17    1.18    1.24
   0   1 -18    1.08    1.44
   0   1 -18    2.63    1.43
   0  -1 -18   -0.55    1.27
   0  -1 -18    0.05    1.33
   0   1 -19    0.57    1.63
   0   1 -19   -0.18    1.32
   0  -1 -19    0.16    1.48
   0  -1 -19   -1.25    1.39
   0   2   0  967.22  104.63
   0  -2   0 1000.00  104.63
   0   2   1  882.66   97.22
   0   2  -1  919.08   97.24
   0   2   1  910.07   97.27
   0  -2  -1  932.51   97.28
   0  -2   1  927.28   97.24
   0   2   2   28.41    3.19
   0   2  -2   25.58    3.01
   0   2   2   27.03    3.03
   0  -2  -2   27.47    3.20
   0  -2  -2   25.69    3.01
   0  -2   2   28.12    3.01
   0   2   3    1.81    0.61
   0   2   3    0.70    0.68
   0   2  -3    2.25    0.49
   0  -2  -3    1.92    0.58
   0  -2  -3    2.55    0.82
   0   2   4   78.38    8.56
   0   2   4   79.97    8.65
   0  -2  -4   75.88    8.65
   0  -2  -4   80.99    8.56
   0   2   5    3.29    0.83
   0   2   5    1.31    0.85
   0  -2  -5    4.44    0.97
   0  -2  -5    3.33    0.86
   0   2   6   37.12    4.14
   0   2   6   34.41    4.00
   0  -2  -6   33.60    4.10
   0   2   7   17.75    2.25
   0   2   7   17.00    2.24
   0  -2  -7   16.21    2.20
   0  -2  -7   15.34    2.22
   0   2  -8   40.63    4.94
   0   2   8   43.33    4.92
   0   2   8   46.00    5.00
   0  -2  -8   41.64    4.91
   0  -2  -8   42.45    4.98
   0   2  -9    0.51    0.63
   0   2   9    1.73    0.81
   0   2   9    0.65    0.91
   0   2  -9    0.30    0.85
   0  -2  -9    0.44    0.74
   0  -2  -9    0.08    0.81
   0   2  10   12.38    1.91
   0   2  10   10.67    1.78
   0   2 -10    9.30    1.74
   0   2 -10    9.98    1.56
   0  -2 -10   12.03    1.87
   0  -2 -10   11.22    1.84
   0   2  11    2.02    1.03
   0   2 -11    2.16    0.91
   0   2 -11    3.59    1.19
   0  -2 -11    2.54    1.09
   0  -2 -11    4.85    1.18
   0   2 -12    5.56    1.17
   0   2 -12    4.27    1.31
   0   2  12    4.85    1.24
   0  -2 -12    3.28    1.29
   0  -2 -12    2.67    1.26
   0   2 -13   10.59    1.87
   0   2  13   13.04    2.10
   0   2 -13   16.91    2.50
   0  -2 -13   13.80    2.18
   0  -2 -13   11.31    2.02
   0   2 -14    4.01    1.30
   0   2  14    4.29    1.45
   0   2 -14    6.58    1.28
   0  -2 -14    2.81    1.12
   0  -2 -14   -0.45    1.02
   0   2 -15    1.48    1.07
   0   2 -15   -0.49    1.14
   0  -2 -15   -0.71    0.98
   0  -2 -15    0.84    1.24
   0   2 -16   15.70    2.77
   0   2 -16   15.49    2.44
   0  -2 -16   12.81    2.50
   0  -2 -16   20.52    3.04
   0   2 -17    8.05    1.78
   0   2 -17    7.31    2.06
   0  -2 -17   10.13    1.98
   0  -2 -17    4.76    1.63
   0   2 -18    2.09    1.63
   0   2 -18    1.02    1.23
   0  -2 -18    3.14    1.65
   0  -2 -18    0.13    1.58
   0   3   0    0.33    0.64
   0  -3   0   -0.11    0.63
   0   3   1    8.87    1.02
   0   3   1    7.56    1.16
   0   3  -1    4.58    0.95
   0  -3  -1    5.11    1.19
   0  -3   1    5.54    0.97
   0   3   2  190.69   20.11
   0   3   2  185.63   20.24
   0   3  -2  185.16   20.14
   0  -3  -2  192.28   20.22
   0  -3   2  186.68   20.13
   0   3   3    0.30    0.72
   0   3  -3    1.16    0.53
   0   3   3    0.43    0.61
   0  -3  -3    1.42    0.58
   0  -3  -3    1.45    0.80
   0   3   4   19.23    2.04
   0   3   4   13.60    2.06
   0   3  -4   16.40    1.94
   0  -3  -4   16.33    2.04
   0  -3  -4   13.40    2.10
   0   3   5    2.94    0.84
   0   3   5    2.33    0.92
   0   3  -5    3.37    0.65
   0  -3  -5    5.02    0.94
   0  -3  -5    5.09    1.15
   0   3   6    5.98    1.18
   0   3   6    6.80    1.10
   0  -3  -6    5.05    1.22
   0  -3  -6    5.38    1.17
   0   3   7    5.03    1.24
   0   3   7    8.17    1.28
   0  -3  -7    6.53    1.34
   0  -3  -7    5.57    1.20
   0   3   8   14.37    2.38
   0   3   8   19.20    2.37
   0  -3  -8   22.93    2.58
   0  -3  -8   14.25    2.40
   0   3   9    3.64    1.14
   0   3   9    2.27    0.95
   0  -3  -9    3.50    1.06
   0  -3  -9    3.14    0.91
   0   3  10   17.79    2.68
   0   3 -10   18.62    2.71
   0   3  10   18.67    2.60
   0  -3 -10   25.25    2.91
   0  -3 -10   17.58    2.68
   0   3 -11    2.88    1.14
   0   3  11    3.09    1.10
   0   3  11    1.28    0.96
   0  -3 -11   -0.95    0.89
   0  -3 -11    1.81    0.91
   0   3 -12    1.45    0.86
   0   3 -12    3.02    1.28
   0   3  12    1.39    1.05
   0  -3 -12    2.22    1.12
   0  -3 -12    1.88    0.99
   0   3 -13    1.86    1.11
   0   3 -13    2.03    1.00
   0   3  13    0.45    1.18
   0  -3 -13    0.98    1.15
   0  -3 -13   -0.49    0.86
   0   3 -14    5.57    1.79
   0   3  14    2.20    1.38
   0   3 -14    3.66    1.17
   0  -3 -14    2.72    1.23
   0  -3 -14    3.46    1.46
   0   3 -15    2.47    1.41
   0   3  15    0.70    1.59
   0   3 -15    1.04    1.01
   0  -3 -15    1.21    1.18
   0  -3 -15    3.97    1.50
   0   3 -16   -1.29    0.94
   0   3 -16    1.52    1.59
   0   3  16    1.80    1.41
   0  -3 -16    0.58    1.41
   0  -3 -16    0.97    1.20
   0   3 -17   -0.98    1.09
   0   3 -17    1.22    1.50
   0  -3 -17   -0.01    1.37
   0  -3 -17    0.66    1.36
   0   3 -18   -0.45    1.52
   0   3 -18   -0.57    1.20
   0  -3 -18    0.64    1.38
   0  -3 -18   -0.15    1.41
   0   4   0   -0.31    0.63
   0  -4   0    1.06    0.87
   0   4   1    4.93    1.06
   0   4   1    4.62    0.91
   0  -4   1    5.61    1.09
   0  -4  -1    5.76    1.04
   0   4   2    0.91    0.87
   0   4  -2    0.73    0.66
   0   4   2    1.63    0.61
   0  -4  -2   -0.59    0.76
   0  -4   2    2.29    0.73
   0   4  -3    3.49    0.77
   0   4   3    2.23    0.93
   0   4   3    4.18    0.83
   0  -4   3    5.29    1.33
   0  -4  -3    3.87    1.02
   0   4   4    0.11    0.75
   0   4   4   -0.22    0.58
   0   4  -4    0.30    0.55
   0  -4  -4    0.58    0.55
   0  -4  -4   -0.59    0.76
   0   4   5    7.38    1.24
   0   4  -5    7.63    1.17
   0   4   5    7.64    1.41
   0  -4  -5    8.26    1.25
   0  -4  -5    8.62    1.53
   0   4  -6    9.11    1.33
   0   4   6    8.88    1.63
   0   4   6   11.21    1.51
   0  -4  -6    9.75    1.64
   0  -4  -6    9.58    1.47
   0   4   7    2.59    0.78
   0   4   7    2.48    0.99
   0   4  -7    2.41    0.65
   0  -4  -7    1.49    0.76
   0  -4  -7    0.11    0.83
   0   4   8    2.17    1.07
   0   4   8    0.31    0.78
   0  -4  -8    1.43    0.96
   0  -4  -8    0.71    0.74
   0   4   9    0.41    0.98
   0   4   9    2.01    0.92
   0  -4  -9    1.49    0.86
   0  -4  -9    0.97    0.92
   0   4  10    0.20    0.82
   0   4  10   -0.85    0.87
   0  -4 -10   -0.61    0.75
   0  -4 -10    1.89    1.04
   0   4  11    2.79    1.17
   0   4 -11    1.80    1.19
   0   4  11    4.81    1.35
   0  -4 -11    0.74    1.08
   0  -4 -11    4.92    1.27
   0   4  12   15.63    2.56
   0   4  12   18.72    2.65
   0   4 -12   17.54    2.58
   0  -4 -12   15.07    2.41
   0  -4 -12   12.72    2.52
   0   4  13   16.60    2.53
   0   4 -13   14.16    2.34
   0   4 -13   12.00    1.92
   0  -4 -13   12.32    2.24
   0  -4 -13   16.23    2.65
   0   4  14    2.41    1.47
   0   4 -14    0.68    0.95
   0   4 -14    0.17    1.18
   0  -4 -14    1.19    1.21
   0  -4 -14    1.10    1.03
   0   4 -15    0.23    1.39
   0   4  15    0.78    1.38
   0   4 -15    1.40    1.09
   0  -4 -15    2.53    1.65
   0  -4 -15    1.68    1.32
   0   4 -16   30.02    3.85
   0   4  16   37.63    4.56
   0   4 -16   26.94    4.21
   0  -4 -16   31.90    4.46
   0  -4 -16   30.08    4.40
   0   4 -17    2.88    1.71
   0   4  17    3.68    1.64
   0   4 -17   -1.26    1.08
   0  -4 -17    2.64    1.68
   0  -4 -17   -0.09    1.45
   0   5   0    0.07    0.76
   0  -5   0    0.15    0.73
   0   5   1   99.47   10.87
   0   5   1   95.29   10.71
   0   5  -1   99.25   10.82
   0  -5  -1  102.59   10.87
   0  -5   1   99.46   10.81
   0   5  -2   78.20    8.29
   0   5   2   77.92    8.39
   0   5   2   75.32    8.19
   0  -5   2   72.01    8.27
   0  -5  -2   72.42    8.36
   0   5  -3   12.48    1.84
   0   5   3   13.25    2.01
   0   5   3   16.49    1.92
   0  -5  -3   12.45    2.01
   0  -5   3   14.27    1.87
   0   5   4   -0.03    0.79
   0   5   4    0.33    0.71
   0   5  -4    0.02    0.59
   0  -5  -4    1.66    0.88
   0   5   5    3.44    0.90
   0   5  -5    3.05    0.79
   0   5   5    5.61    1.18
   0  -5  -5    5.22    1.12
   0  -5  -5    4.05    1.10
   0   5   6    3.73    1.25
   0   5  -6    5.39    0.95
   0   5   6    5.48    1.07
   0  -5  -6    5.23    1.04
   0  -5  -6    2.97    1.11
   0   5  -7   -0.48    0.52
   0   5   7    0.95    0.94
   0   5   7    1.30    0.73
   0  -5  -7    1.48    0.93
   0  -5  -7   -0.37    0.66
   0   5   8   -0.93    0.90
   0   5  -8    0.82    0.62
   0   5   8    0.88    0.82
   0  -5  -8    2.90    1.09
   0  -5  -8    0.84    0.77
   0   5   9   11.58    1.67
   0   5  -9    9.54    1.44
   0   5   9    7.86    1.77
   0  -5  -9    7.48    1.73
   0  -5  -9    9.51    1.74
   0   5  10    2.05    0.95
   0   5 -10   -1.00    0.61
   0   5  10    1.74    1.21
   0  -5 -10    2.49    0.96
   0  -5 -10   -0.08    0.96
   0   5  11    3.60    1.47
   0   5  11    5.23    1.29
   0   5 -11    4.20    0.90
   0  -5 -11    2.98    1.24
   0  -5 -11    2.73    1.73
   0   5  12    9.09    1.81
   0   5 -12    7.91    1.71
   0   5  12    8.20    1.62
   0  -5 -12    4.18    1.52
   0  -5 -12    5.25    1.52
   0   5 -13    1.99    1.33
   0   5  13    1.69    1.18
   0   5  13    1.38    1.42
   0  -5 -13    0.65    0.97
   0  -5 -13    2.47    1.38
   0   5 -14    2.16    1.36
   0   5  14    1.91    1.52
   0  -5 -14   -0.34    1.04
   0  -5 -14    1.51    1.32
   0   5  15    7.63    1.94
   0   5 -15    3.42    1.28
   0   5 -15    6.64    1.96
   0  -5 -15    6.41    1.73
   0  -5 -15    4.38    1.73
   0   5 -16    1.95    1.57
   0   5 -16   -0.19    1.08
   0   5  16   -1.82    1.38
   0  -5 -16   -0.52    1.13
   0  -5 -16   -1.45    1.44
   0   6   0    9.52    1.49
   0  -6   0    5.13    1.21
   0   6   1   10.94    1.91
   0   6  -1   14.56    1.97
   0   6   1   16.56    1.90
   0  -6   1   10.52    1.88
   0  -6  -1   11.44    1.86
   0   6   2   21.60    2.86
   0   6   2   18.70    2.56
   0   6  -2   25.23    2.85
   0  -6  -2   18.70    2.75
   0  -6   2   22.93    2.73
   0   6   3    7.64    1.16
   0   6   3    4.85    1.29
   0   6  -3    5.67    1.15
   0  -6  -3    4.27    1.25
   0  -6   3    6.01    1.16
   0   6  -4    0.49    0.65
   0   6   4   -0.26    0.66
   0   6   4   -0.29    0.83
   0  -6  -4    0.11    0.88
   0   6   5    2.20    1.10
   0   6   5    1.00    0.71
   0   6  -5    0.94    0.66
   0  -6  -5    2.37    1.10
   0   6  -6    1.42    0.73
   0   6   6    0.64    0.75
   0   6   6    3.81    1.17
   0  -6  -6    0.64    1.06
   0   6   7    6.54    1.35
   0   6   7    6.88    1.57
   0   6  -7    7.97    1.30
   0  -6  -7    7.73    1.45
   0  -6  -7    8.05    1.64
   0   6   8   26.03    3.26
   0   6  -8   27.25    3.21
   0   6   8   25.70    3.62
   0  -6  -8   23.39    3.24
   0  -6  -8   32.63    3.79
   0   6   9    2.83    1.48
   0   6   9    4.91    1.34
   0   6  -9    6.54    1.13
   0  -6  -9    6.67    1.93
   0  -6  -9    7.16    1.33
   0   6  10    9.03    1.59
   0   6  10    8.06    1.79
   0   6 -10    7.18    1.28
   0  -6 -10    8.71    1.59
   0  -6 -10    4.24    1.63
   0   6 -11   12.89    1.91
   0   6  11   16.26    2.33
   0   6  11   14.48    2.53
   0  -6 -11   11.68    2.14
   0  -6 -11   16.06    2.47
   0   6 -12    9.87    1.68
   0   6 -12   16.49    3.60
   0   6  12   11.54    2.30
   0   6  12   15.25    2.23
   0  -6 -12   11.19    2.30
   0  -6 -12   10.79    2.09
   0   6  13   -1.39    1.36
   0   6 -13   -1.46    1.45
   0   6  13    1.18    1.20
   0   6 -13    0.19    0.79
   0  -6 -13    0.62    1.11
   0  -6 -13   -0.54    1.32
   0   6  14    1.70    1.68
   0   6 -14    1.51    1.59
   0   6 -14    2.94    0.98
   0  -6 -14    0.69    1.54
   0  -6 -14    4.57    1.47
   0   6  15    4.71    2.12
   0   6 -15    8.85    1.50
   0   6 -15    8.38    2.15
   0  -6 -15   12.12    2.68
   0  -6 -15    6.57    2.86
   0   7   0    0.22    0.75
   0   7   0   -1.10    0.82
   0  -7   0   -0.58    0.70
   0   7   1    4.40    1.32
   0   7  -1    3.54    1.13
   0   7   1    6.60    1.16
   0  -7  -1    4.76    1.22
   0  -7   1    3.22    1.18
   0   7   2    0.56    0.70
   0   7  -2    1.86    0.98
   0   7   2    0.19    0.99
   0  -7   2    0.97    0.87
   0  -7  -2    0.03    0.76
   0   7   3    2.44    0.85
   0   7   3    1.12    1.08
   0   7  -3    2.08    0.92
   0  -7   3    2.71    0.96
   0  -7  -3    1.43    0.93
   0   7  -4    0.83    0.82
   0   7   4   -0.38    1.05
   0   7   4   -0.21    0.70
   0  -7   4    0.59    0.78
   0  -7  -4    0.09    0.96
   0   7   5   14.54    2.21
   0   7  -5    9.66    1.64
   0   7   5    9.70    1.57
   0  -7  -5    9.70    1.89
   0   7   6    1.27    0.76
   0   7   6    0.28    1.09
   0   7  -6   -0.40    0.66
   0  -7  -6    0.21    1.04
   0   7   7    4.85    1.13
   0   7   7    4.61    1.46
   0   7  -7    3.67    1.06
   0  -7  -7    7.14    2.15
   0   7  -8   -0.23    0.70
   0   7   8   -0.34    0.81
   0   7   8    0.92    1.28
   0  -7  -8    0.51    1.16
   0   7   9    1.10    1.38
   0   7   9    6.59    1.36
   0   7  -9    4.12    1.05
   0  -7  -9    4.15    1.19
   0  -7  -9    6.46    1.75
   0   7  10   31.61    3.90
   0   7 -10   27.43    3.34
   0   7  10   28.30    3.39
   0  -7 -10   22.64    3.79
   0  -7 -10   23.50    3.44
   0   7  11    4.28    1.85
   0   7  11    6.93    1.55
   0   7 -11    6.24    1.32
   0  -7 -11    7.80    1.62
   0  -7 -11    7.18    1.82
   0   7  12   -2.42    1.35
   0   7 -12   -1.32    1.21
   0   7 -12   -0.17    0.78
   0   7  12   -0.21    1.09
   0  -7 -12    2.47    1.46
   0  -7 -12    0.45    1.04
   0   7 -13   11.69    1.74
   0   7 -13    5.78    2.02
   0   7  13   13.65    2.14
   0   7  13   10.58    2.50
   0  -7 -13   11.13    2.36
   0  -7 -13    9.38    1.96
   0   7  14    8.20    2.33
   0   7 -14    9.95    2.33
   0   7 -14    9.80    1.64
   0  -7 -14    7.23    2.19
   0  -7 -14    9.65    1.93
   0   8   0   82.29    9.23
   0   8   0   87.62    9.49
   0  -8   0   81.80    9.43
   0   8  -1    5.00    1.44
   0   8   1    2.63    1.00
   0   8   1    3.40    1.32
   0  -8  -1    0.15    0.98
   0  -8   1    3.38    1.24
   0   8   2   38.93    4.86
   0   8   2   40.66    5.28
   0   8  -2   44.86    5.15
   0  -8  -2   42.24    5.20
   0  -8   2   47.08    5.12
   0   8  -3    3.41    1.18
   0   8   3    2.63    1.00
   0   8   3    4.67    1.50
   0  -8  -3    1.77    1.10
   0  -8   3    3.00    1.15
   0   8   4    3.80    1.37
   0   8  -4    2.43    1.14
   0   8   4    2.79    0.96
   0  -8  -4    2.25    2.25
   0   8   5    6.46    1.26
   0   8  -5    5.15    1.35
   0   8   5    5.39    2.01
   0  -8  -5    8.21    1.85
   0   8   6    7.37    1.84
   0   8   6    5.64    1.28
   0   8  -6    6.66    1.37
   0  -8  -6    4.35    1.44
   0   8   7   -0.19    1.20
   0   8   7    0.27    0.92
   0   8  -7    0.76    0.85
   0  -8  -7    0.46    1.33
   0   8  -8   10.99    1.90
   0   8   8   11.03    2.35
   0   8   8   12.26    1.90
   0  -8  -8   13.21    2.42
   0   8  -9    0.08    0.85
   0   8   9    1.25    1.12
   0   8   9   -0.83    1.32
   0  -8  -9    1.69    1.35
   0   8  10    3.15    1.19
   0   8  10    2.72    1.62
   0   8 -10    0.55    0.90
   0  -8 -10    0.46    1.48
   0   8 -11    0.38    0.88
   0   8  11   -0.73    1.55
   0   8  11    1.04    1.13
   0  -8 -11    1.24    1.05
   0  -8 -11   -0.51    1.44
   0   8 -12    0.03    1.43
   0   8  12   -2.82    1.40
   0   8  12    3.03    1.32
   0   8 -12    2.03    1.06
   0  -8 -12   -1.70    1.55
   0  -8 -12    1.28    1.13
   0   9   0    2.37    1.36
   0   9   0    0.72    0.91
   0  -9   0    1.80    1.16
   0   9  -1    0.61    1.14
   0   9  -1    1.08    0.96
   0   9   1    0.09    1.33
   0   9   1   -0.11    0.85
   0  -9   1    0.03    1.07
   0  -9  -1    1.09    1.57
   0   9   2    0.91    1.37
   0   9   2    0.40    0.96
   0   9  -2    0.48    1.09
   0  -9   2    1.46    1.17
   0  -9  -2    1.51    1.25
   0   9   3    0.44    0.98
   0   9   3   -0.60    1.26
   0   9  -3    0.63    1.07
   0  -9  -3    0.07    1.07
   0  -9   3   -0.91    0.91
   0   9   4   -1.34    0.81
   0   9   4   -0.33    1.30
   0   9  -4    0.36    1.05
   0  -9  -4    2.05    1.15
   0   9   5   -0.08    0.88
   0   9   5    1.04    1.37
   0   9  -5    1.40    1.09
   0  -9  -5   -0.77    1.06
   0   9   6    2.27    1.04
   0   9  -6    0.36    1.03
   0   9   6   -0.29    1.39
   0  -9  -6   -0.89    1.21
   0   9   7   -0.52    1.56
   0   9  -7    1.31    1.07
   0   9   7    1.52    1.02
   0  -9  -7   -0.40    1.25
   0   9   8   -1.50    1.37
   0   9   8    1.16    1.05
   0   9  -8    0.80    0.99
   0  -9  -8    2.79    1.58
   0   9   9   -0.43    1.04
   0   9   9    0.32    1.51
   0   9  -9    0.40    0.97
   0  -9  -9    0.02    2.38
   0  10   0    0.08    1.25
   0  10   0    1.98    1.08
   0 -10   0   -0.78    1.23
   0  10  -1    5.58    1.57
   0  10   1    8.11    1.52
   0  10  -1    4.68    1.65
   0  10   1    6.53    2.00
   0 -10  -1    4.78    1.78
   0 -10   1    4.20    1.75
   0  10  -2   -0.86    1.30
   0  10   2   -0.78    1.33
   0  10  -2    1.58    1.18
   0  10   2    0.11    1.01
   0 -10  -2    0.72    1.38
   0 -10   2    0.03    1.20
   0  10   3    4.44    1.31
   0  10   3    4.11    1.77
   0  10  -3    7.02    1.85
   0 -10   3    7.83    1.69
   0 -10  -3    3.21    1.66
   0  10  -4    0.64    1.29
   0  10   4   -0.15    0.97
   0  10   4   -0.59    1.44
   0 -10  -4   -0.15    1.12
   0  10   5   11.56    1.87
   1   0 -19   -0.63    1.44
   1   0 -19   -1.73    1.28
   1   0 -18   14.54    2.78
   1   0 -18   16.48    2.72
   1   0 -17    1.98    1.53
   1   0 -17   -0.82    1.13
   1   0 -16   30.30    4.07
   1   0 -16   33.70    4.40
   1   0 -15   -0.22    0.95
   1   0 -15    1.69    1.18
   1   0 -14   13.47    2.22
   1   0 -14    8.66    1.81
   1   0 -13   -0.62    0.94
   1   0 -13   -0.45    0.84
   1   0 -12    7.94    1.49
   1   0 -12    8.21    1.65
   1   0 -11   -1.18    0.69
   1   0 -11   -0.32    0.74
   1   0 -10   36.33    4.26
   1   0 -10   36.32    4.34
   1   0  -9   -0.36    0.80
   1   0  -9    0.75    0.72
   1   0  -8   70.74    7.94
  -1   0   8   73.02    8.25
   1   0  -8   71.81    7.89
   1   0  -7   -0.44    0.75
   1   0  -7    0.18    0.71
  -1   0   7   -0.76    0.62
  -1   0   6   13.43    1.68
   1   0  -6   12.10    1.66
   1   0  -6   12.81    1.82
  -1   0   5   -0.27    0.54
   1   0  -5    0.80    0.66
   1   0  -5    0.08    0.69
  -1   0   4  279.47   29.13
   1   0  -4  266.79   29.13
  -1   0   3    0.44    0.34
   1   0  -3    0.29    0.39
  -1   0   2    0.06    0.15
   1   0   2   66.93    8.15
  -1   0  -2   86.34    8.21
  -1   0  -3    0.02    0.52
  -1   0  -3   -0.29    0.50
   1   0   3    0.83    0.63
  -1   0  -4  489.43   52.61
  -1   0  -4  489.91   52.58
   1   0   4  501.53   52.61
  -1   0  -5    1.22    0.81
   1   0   5    0.54    0.83
  -1   0  -5    0.35    0.70
   1   0   6   11.36    1.57
  -1   0  -6    8.62    1.57
  -1   0  -6    8.94    1.51
  -1   0  -7    0.55    0.83
  -1   0  -7    0.99    0.70
  -1   0  -8    1.30    0.80
  -1   0  -8    2.46    0.85
  -1   0  -9   -0.10    0.69
  -1   0  -9   -0.08    0.83
  -1   0 -10    1.17    0.91
  -1   0 -10    2.19    1.04
  -1   0 -11    0.65    0.82
  -1   0 -11   -0.43    0.81
  -1   0 -12   41.19    5.03
  -1   0 -12   41.76    4.94
  -1   0 -13    0.33    1.05
  -1   0 -13   -0.39    0.89
  -1   0 -14    0.44    1.14
  -1   0 -14    1.23    1.11
  -1   0 -15    0.90    1.33
  -1   0 -15    1.67    1.15
  -1   0 -16   59.74    7.06
  -1   0 -16   60.29    7.23
  -1   0 -17   -0.68    1.42
  -1   0 -17   -0.07    1.57
  -1   0 -18   -0.27    1.21
  -1   0 -18   -2.10    1.54
  -1   0 -19    0.34    1.58
   1   1 -19   -0.87    1.40
   1   1 -19   -0.71    1.45
   1  -1 -19   -2.34    1.21
   1  -1 -19   -1.23    1.43
   1   1 -18   -0.21    1.42
   1   1 -18   -0.76    1.15
   1  -1 -18    0.61    1.55
   1  -1 -18   -0.05    1.27
   1   1 -17   10.30    1.98
   1   1 -17    8.95    2.23
   1  -1 -17   14.17    2.58
   1  -1 -17   15.64    2.33
   1   1 -16   11.40    1.98
   1   1 -16   11.60    2.32
   1  -1 -16   12.21    2.29
   1  -1 -16   10.08    2.06
   1   1 -15   -0.20    0.95
   1   1 -15   -0.40    2.12
   1  -1 -15    2.87    1.26
   1  -1 -15    0.97    1.14
   1   1 -14    2.98    1.34
   1   1 -14    2.33    1.06
   1  -1 -14    2.39    1.22
   1  -1 -14    2.82    1.13
  -1   1  13   20.61    2.67
   1   1 -13   19.32    2.73
   1   1 -13   16.68    2.54
   1  -1 -13   17.85    2.65
   1  -1 -13   22.83    2.92
   1   1 -12   27.80    3.27
  -1   1  12   18.62    2.82
   1   1 -12   20.37    2.75
   1  -1 -12   20.48    2.83
   1  -1 -12   23.71    3.03
   1   1 -11   24.59    3.37
  -1   1  11   27.73    3.38
   1   1 -11   24.90    3.26
   1  -1 -11   29.80    3.41
   1  -1 -11   26.78    3.38
   1   1 -10    0.20    0.78
   1   1 -10    1.29    0.74
  -1   1  10    1.19    0.79
   1  -1 -10    0.10    0.75
   1  -1 -10   -0.24    0.76
   1   1  -9    5.49    1.33
  -1   1   9    5.88    1.25
   1   1  -9    8.56    1.24
   1  -1  -9    9.17    1.45
   1  -1  -9    5.38    1.23
  -1   1   8   14.92    2.11
   1   1  -8   14.81    2.12
   1   1  -8   16.67    2.00
   1  -1  -8   15.97    2.23
   1  -1  -8   15.03    2.11
   1   1  -7   26.01    3.33
  -1   1   7   31.47    3.47
   1  -1  -7   28.90    3.45
   1  -1  -7   29.75    3.43
   1   1  -6    5.90    0.98
  -1   1   6    6.30    1.09
   1  -1  -6    5.73    1.26
   1  -1  -6    6.77    1.15
  -1   1   5   86.84    8.96
   1   1  -5   81.13    8.85
   1  -1  -5   78.71    8.92
   1  -1  -5   83.12    8.96
  -1   1   4    8.97    1.25
  -1   1   4    9.13    1.27
   1  -1  -4    8.67    1.22
   1  -1  -4    8.05    1.32
  -1   1   3  120.52   12.75
  -1   1   3  111.63   12.71
   1  -1  -3  120.54   12.76
   1  -1  -3  122.66   12.71
  -1   1   2  101.15   11.14
  -1   1   2  111.41   11.20
   1  -1  -2  102.75   11.14
   1  -1  -2  103.29   11.20
   1   1  -1  100.55   11.01
  -1  -1   1  106.30   11.01
   1  -1  -1  102.87   11.06
   1   1   0   10.66    1.45
  -1  -1   0   14.09    1.49
   1  -1   0   14.30    1.49
   1   1   1   84.78    9.09
   1   1   1   84.66    9.08
  -1  -1  -1   86.10    9.10
  -1  -1  -1   83.40    9.08
   1   1   2   98.31   10.34
   1   1   2   97.38   10.36
  -1  -1  -2   93.13   10.36
  -1  -1  -2   95.92   10.33
  -1   1  -3  176.36   18.58
   1   1   3  177.30   18.59
   1   1   3  169.27   18.57
  -1  -1  -3  173.69   18.57
  -1  -1  -3  170.98   18.59
   1   1   4   33.71    3.92
  -1   1  -4   36.22    3.95
   1   1   4   35.06    3.95
  -1  -1  -4   33.17    3.90
  -1  -1  -4   33.75    3.98
  -1   1  -5   56.75    6.18
   1   1   5   54.03    6.17
  -1  -1  -5   54.87    6.13
  -1  -1  -5   55.93    6.20
   1   1   6   16.45    2.10
   1   1   6   15.76    2.14
  -1   1  -6   15.09    2.13
  -1  -1  -6   15.60    2.12
  -1  -1  -6   16.73    2.10
  -1   1  -7   85.52    9.14
   1   1   7   81.20    9.12
   1   1   7   80.34    9.11
  -1   1  -7   82.55    9.05
  -1  -1  -7   85.23    9.15
  -1  -1  -7   83.42    9.14
  -1   1  -8   42.17    4.76
   1   1   8   39.11    4.82
   1   1   8   38.49    4.81
  -1   1  -8   42.32    4.85
  -1  -1  -8   45.01    4.86
  -1  -1  -8   42.99    4.86
   1   1   9    7.75    1.37
  -1   1  -9    6.26    1.30
   1   1   9    9.48    1.53
  -1   1  -9    6.43    1.22
  -1  -1  -9    5.77    1.36
  -1  -1  -9    6.50    1.32
  -1   1 -10   16.25    2.32
  -1   1 -10   13.15    2.00
  -1  -1 -10   15.16    2.16
  -1  -1 -10   13.21    2.07
  -1   1 -11    5.20    1.19
  -1   1 -11    6.89    1.33
  -1  -1 -11    3.19    1.27
  -1  -1 -11    4.31    1.21
  -1   1 -12    3.92    1.31
  -1   1 -12    3.55    1.06
  -1  -1 -12    1.95    1.14
  -1  -1 -12    1.58    1.20
  -1   1 -13    1.13    0.95
  -1   1 -13   -1.43    0.96
  -1  -1 -13   -0.45    1.01
  -1  -1 -13   -0.70    0.84
  -1   1 -14    2.03    1.08
  -1   1 -14    1.38    1.23
  -1  -1 -14    1.96    1.04
  -1  -1 -14    0.56    1.07
  -1   1 -15    4.79    1.64
  -1   1 -15    3.88    1.46
  -1  -1 -15    6.02    1.92
  -1  -1 -15    5.78    1.48
  -1   1 -16    0.14    1.17
  -1   1 -16    0.40    1.33
  -1  -1 -16    2.17    1.60
  -1  -1 -16    0.50    1.14
  -1   1 -17   -0.53    1.19
  -1   1 -17    1.51    1.55
  -1  -1 -17    0.38    1.29
  -1  -1 -17    1.42    1.40
  -1   1 -18   -0.99    1.62
  -1   1 -18   -1.39    2.06
  -1  -1 -18    1.31    1.57
  -1  -1 -18    1.00    1.43
   1   2 -19    4.05    1.47
   1   2 -19    3.21    1.92
   1  -2 -19    3.63    1.55
   1  -2 -19    1.78    1.72
   1   2 -18    0.63    1.16
   1   2 -18    1.31    1.51
   1  -2 -18    0.86    1.47
   1  -2 -18    1.12    1.28
   1   2 -17    6.05    1.68
   1   2 -17    5.18    1.39
   1  -2 -17    2.01    1.48
   1  -2 -17    3.90    1.64
   1   2 -16    5.97    1.81
   1   2 -16    7.42    1.56
   1  -2 -16    9.98    2.05
   1  -2 -16   10.70    2.47
   1   2 -15   -2.44    0.89
   1   2 -15    1.11    1.28
  -1   2  15    1.29    1.18
   1  -2 -15    2.14    1.21
   1  -2 -15    0.42    1.03
   1   2 -14    1.19    1.15
   1   2 -14   -0.11    0.87
  -1   2  14    0.23    1.12
   1  -2 -14   -0.06    1.03
   1  -2 -14    1.03    1.10
  -1   2  13    1.44    1.06
   1   2 -13   -0.56    0.77
   1   2 -13    0.44    0.91
   1  -2 -13    0.62    1.08
   1  -2 -13   -0.32    0.97
   1   2 -12   -0.25    0.88
   1   2 -12    0.21    0.72
  -1   2  12    0.24    0.97
   1  -2 -12    1.39    1.01
   1  -2 -12   -0.46    0.88
   1   2 -11    1.17    0.81
  -1   2  11    4.13    1.11
   1   2 -11    1.27    0.83
   1  -2 -11    2.66    1.15
   1  -2 -11    2.44    1.07
  -1   2  10    9.71    1.64
   1   2 -10   10.42    1.43
   1   2 -10    8.38    1.68
   1  -2 -10    9.09    1.65
   1  -2 -10    9.18    1.67
   1   2  -9   51.35    5.12
  -1   2   9   34.72    4.82
   1  -2  -9   38.57    4.88
   1  -2  -9   43.99    4.81
  -1   2   8   19.55    2.35
  -1   2   8   15.68    2.29
   1  -2  -8   15.43    2.29
   1  -2  -8   17.69    2.29
  -1   2   7   54.03    5.98
  -1   2   7   56.97    5.91
   1  -2  -7   49.98    5.88
   1  -2  -7   49.62    5.97
  -1   2   6    0.14    1.15
  -1   2   6    0.32    0.75
   1  -2  -6    0.43    0.61
   1  -2  -6   -0.06    0.85
  -1   2   5    7.06    1.30
  -1   2   5    8.18    1.28
   1  -2  -5    7.30    1.28
   1  -2  -5   10.72    1.33
  -1   2   4    4.19    1.06
  -1   2   4    7.52    1.06
   1  -2  -4    7.40    1.00
   1  -2  -4    3.45    1.54
  -1   2   3   79.12    8.47
   1   2  -3   75.86    8.32
  -1   2   3   78.59    8.35
   1  -2  -3   80.74    8.35
   1  -2  -3   71.98    8.47
   1   2  -2   28.71    3.41
  -1   2   2   29.35    3.56
  -1   2   2   32.05    3.39
   1  -2  -2   32.91    3.39
  -1  -2   2   30.05    3.41
   1  -2  -2   30.52    3.58
   1   2  -1  102.54   11.81
  -1   2   1  121.27   11.76
  -1   2   1  111.62   11.86
  -1  -2   1  105.24   11.81
   1  -2  -1  107.61   11.86
  -1   2   0  461.27   49.14
   1   2   0  453.97   49.13
   1  -2   0  462.83   49.13
  -1  -2   0  467.02   49.13
  -1   2  -1  272.91   29.73
   1   2   1  267.01   29.76
   1   2   1  305.27   29.74
  -1  -2  -1  270.23   29.76
   1  -2   1  277.36   29.73
   1   2   2  117.75   13.74
   1   2   2  132.97   13.70
  -1   2  -2  126.51   13.67
  -1  -2  -2  134.69   13.70
  -1  -2  -2  124.24   13.75
   1   2   3    1.47    0.64
   1   2   3    1.31    0.71
  -1  -2  -3    0.96    0.56
  -1  -2  -3    1.73    0.80
   1   2   4   21.87    2.64
  -1  -2  -4   21.83    2.64
   1   2   5    0.84    0.69
   1   2   5   -0.66    0.71
  -1  -2  -5    0.58    0.65
  -1  -2  -5    0.67    0.72
   1   2   6    1.43    0.75
  -1   2  -6    0.53    0.78
   1   2   6    0.64    0.78
  -1  -2  -6    1.28    0.78
  -1  -2  -6    0.75    0.75
   1   2   7    2.38    0.83
  -1   2  -7    2.69    0.94
   1   2   7    1.36    0.87
  -1  -2  -7    2.24    0.80
  -1  -2  -7    4.25    1.01
  -1   2  -8    7.18    1.51
   1   2   8   12.18    1.68
   1   2   8    9.41    1.60
  -1  -2  -8    9.95    1.62
  -1  -2  -8   11.81    1.61
  -1   2  -9   14.90    2.19
   1   2   9   12.32    1.97
   1   2   9   11.93    1.93
  -1  -2  -9   17.61    2.25
  -1  -2  -9   12.63    1.95
  -1   2 -10   -0.11    0.80
  -1   2 -10    0.73    0.75
   1   2  10    1.28    0.98
   1   2  10   -0.86    0.81
  -1  -2 -10    0.55    0.83
  -1  -2 -10    0.24    0.83
   1   2  11   17.39    2.42
  -1   2 -11   15.47    2.38
  -1   2 -11   16.16    2.18
   1   2  11   16.07    2.31
  -1  -2 -11   15.77    2.36
  -1  -2 -11   13.82    2.34
  -1   2 -12   12.70    2.07
  -1   2 -12   11.96    1.78
   1   2  12    8.09    1.82
  -1  -2 -12   12.94    2.03
  -1  -2 -12   12.17    2.08
   1   2  13    1.32    1.11
  -1   2 -13   -0.87    1.02
  -1   2 -13    0.17    0.94
  -1  -2 -13    0.30    0.89
  -1  -2 -13   -0.32    1.02
  -1   2 -14    2.82    2.31
  -1   2 -14   -0.92    0.88
  -1  -2 -14    0.10    1.01
  -1  -2 -14   -0.01    1.06
  -1   2 -15   15.03    2.18
  -1   2 -15   14.29    2.53
  -1  -2 -15   16.39    3.55
  -1  -2 -15    8.92    2.25
  -1   2 -16   27.75    3.83
  -1   2 -16   26.01    3.34
  -1  -2 -16   25.44    3.54
  -1  -2 -16   19.73    3.34
  -1   2 -17    0.46    1.42
  -1   2 -17   -1.86    1.04
  -1  -2 -17   -0.82    1.26
  -1  -2 -17   -2.51    1.20
  -1   2 -18    1.71    1.61
  -1   2 -18   -1.45    1.23
  -1  -2 -18   -2.10    1.35
  -1  -2 -18    0.89    1.47
   1   3 -18    1.39    1.48
   1   3 -18    1.05    1.18
   1  -3 -18   -0.81    1.23
   1  -3 -18    0.61    1.33
   1   3 -17    2.25    1.12
   1   3 -17    2.45    1.72
  -1   3  17   -1.10    1.28
   1  -3 -17    0.91    1.35
   1  -3 -17    0.82    1.36
   1   3 -16   16.45    2.71
  -1   3  16   16.41    2.67
   1   3 -16   14.94    2.32
   1  -3 -16   17.43    2.79
   1  -3 -16   17.04    2.96
  -1   3  15    1.51    1.34
   1   3 -15    2.80    1.08
   1   3 -15    2.85    1.49
   1  -3 -15    3.33    1.43
   1  -3 -15    2.87    1.38
  -1   3  14    7.13    1.68
   1   3 -14    6.33    2.06
   1   3 -14    5.01    1.23
   1  -3 -14    5.63    1.56
   1  -3 -14    4.44    1.29
   1   3 -13   13.34    1.96
  -1   3  13   12.83    2.27
   1   3 -13   14.31    2.49
   1  -3 -13   15.16    2.30
   1  -3 -13   13.57    2.33
   1   3 -12   12.71    1.89
  -1   3  12   11.69    2.20
   1   3 -12   16.73    2.43
   1  -3 -12   13.53    2.13
   1  -3 -12   14.75    2.36
   1   3 -11    1.67    0.72
  -1   3  11    0.59    1.03
   1  -3 -11    1.20    0.94
   1  -3 -11    2.22    1.05
  -1   3  10    1.82    0.90
  -1   3  10    3.66    1.16
   1  -3 -10    4.67    1.13
   1  -3 -10    3.74    1.22
  -1   3   9    3.34    0.97
  -1   3   9    0.12    0.72
   1  -3  -9   -0.69    0.67
   1  -3  -9   -0.61    0.82
  -1   3   8    4.39    1.12
  -1   3   8    3.39    1.01
   1  -3  -8    2.45    0.95
   1  -3  -8    2.69    0.90
  -1   3   7    1.47    0.87
  -1   3   7    0.52    0.72
   1  -3  -7    0.39    0.77
   1  -3  -7    1.10    0.69
  -1   3   6    3.25    1.05
   1  -3  -6    4.44    0.86
   1  -3  -6    2.29    0.96
  -1   3   5   10.78    1.31
  -1   3   5    7.52    1.41
   1   3  -5    9.04    1.20
   1  -3  -5    7.42    1.46
   1  -3  -5    9.21    1.35
   1   3  -4   10.36    1.45
  -1   3   4    8.16    1.60
  -1   3   4   14.44    1.55
   1  -3  -4   12.28    1.72
   1  -3  -4   12.86    1.56
  -1   3   3   51.18    5.21
  -1   3   3   43.30    4.99
   1   3  -3   46.78    5.02
   1  -3  -3   42.76    5.20
   1  -3  -3   44.31    4.99
  -1  -3   3   47.59    5.01
  -1   3   2   20.04    2.39
  -1   3   2   25.34    2.81
   1   3  -2   21.30    2.47
   1  -3  -2   21.23    2.60
  -1  -3   2   19.70    2.46
   1   3  -1  509.38   53.82
  -1   3   1  507.35   53.87
   1  -3  -1  485.64   53.94
  -1  -3   1  516.45   53.82
  -1   3   0  399.07   43.75
   1   3   0  416.80   43.76
  -1  -3   0  416.68   43.76
   1  -3   0  407.96   43.75
   1   3   1  141.48   15.22
  -1   3  -1  140.46   15.24
   1   3   1  144.48   15.28
  -1  -3  -1  148.57   15.31
   1  -3   1  135.06   15.23
   1   3   2    1.97    0.71
  -1   3  -2    1.05    0.56
  -1  -3  -2   -0.45    0.68
  -1  -3  -2    2.12    0.69
   1  -3   2    0.84    0.60
   1   3   3   19.63    2.76
   1   3   3   26.91    2.98
  -1   3  -3   25.12    2.74
  -1  -3  -3   23.29    2.77
  -1  -3  -3   25.25    2.96
   1   3   4    7.57    1.15
   1   3   4    5.15    0.96
  -1   3  -4    4.32    0.85
  -1  -3  -4    6.56    1.25
  -1  -3  -4    5.50    0.99
   1   3   5    7.30    1.20
   1   3   5    6.19    1.24
  -1  -3  -5    7.38    1.33
  -1  -3  -5    5.83    1.83
   1   3   6    3.08    0.87
   1   3   6    2.38    0.95
  -1  -3  -6    2.95    0.93
  -1  -3  -6    1.13    0.96
   1   3   7   39.88    4.47
   1   3   7   33.58    4.26
  -1  -3  -7   36.70    4.30
  -1  -3  -7   39.64    4.47
   1   3   8    4.13    1.11
  -1   3  -8    2.43    1.03
   1   3   8    5.00    1.18
  -1  -3  -8    5.80    1.20
  -1  -3  -8    3.79    1.14
   1   3   9    4.97    1.28
   1   3   9    7.89    1.54
  -1   3  -9   10.55    1.68
  -1  -3  -9    8.12    1.47
  -1  -3  -9    7.30    1.48
  -1   3 -10    4.73    1.45
   1   3  10    8.84    1.46
   1   3  10    8.04    1.56
  -1  -3 -10    6.51    1.41
  -1  -3 -10    9.56    1.50
   1   3  11   13.90    2.04
  -1   3 -11    7.80    1.77
   1   3  11   11.36    1.94
  -1  -3 -11    7.71    1.76
  -1  -3 -11   11.03    1.94
   1   3  12   -1.08    0.99
  -1   3 -12    0.55    0.99
   1   3  12   -1.27    0.96
  -1   3 -12   -0.94    0.72
  -1  -3 -12    1.44    1.10
  -1  -3 -12   -1.26    0.79
  -1   3 -13   16.01    2.52
  -1   3 -13   10.92    1.88
   1   3  13   12.30    2.15
  -1  -3 -13   11.30    2.20
  -1  -3 -13   12.56    2.30
  -1   3 -14   29.26    4.28
   1   3  14   42.57    4.47
  -1   3 -14   29.90    4.01
  -1  -3 -14   30.40    4.36
  -1  -3 -14   35.10    4.60
   1   3  15    6.79    1.84
  -1   3 -15    6.36    1.55
  -1   3 -15    5.89    1.81
  -1  -3 -15    9.69    2.02
  -1  -3 -15   10.10    2.31
  -1   3 -16    1.20    1.46
  -1   3 -16    0.92    1.13
  -1  -3 -16    0.09    1.39
  -1  -3 -16    1.11    1.23
  -1   3 -17    3.48    1.75
  -1   3 -17    1.06    1.30
  -1  -3 -17    0.55    1.30
  -1  -3 -17    4.58    1.83
  -1   3 -18   -0.65    1.20
  -1   3 -18   -0.55    1.55
  -1  -3 -18    0.72    1.46
  -1  -3 -18    0.55    1.61
  -1   4  18   -2.14    1.48
   1   4 -18    0.95    1.16
   1   4 -18    1.93    1.68
   1  -4 -18    0.26    1.62
   1  -4 -18   -0.05    1.47
   1   4 -17    0.53    1.06
   1   4 -17    0.73    1.46
  -1   4  17   -1.36    1.36
   1  -4 -17   -0.03    1.18
   1  -4 -17   -0.01    1.49
   1   4 -16    8.38    1.59
  -1   4  16    6.49    1.99
   1   4 -16    9.80    2.36
   1  -4 -16    8.56    1.97
   1  -4 -16    9.06    2.12
   1   4 -15    2.38    1.09
   1   4 -15    2.10    1.42
  -1   4  15    3.39    1.58
   1  -4 -15    3.30    1.41
   1  -4 -15    2.12    1.30
   1   4 -14   13.75    2.21
   1   4 -14    5.97    1.35
  -1   4  14    8.11    1.87
   1  -4 -14    8.53    1.78
   1  -4 -14    5.77    1.59
  -1   4  13    0.86    1.18
   1   4 -13    1.23    0.84
   1   4 -13    1.55    1.36
   1  -4 -13    2.22    1.17
   1  -4 -13    0.44    1.05
  -1   4  12   -0.07    1.24
   1  -4 -12    6.61    1.35
   1  -4 -12    2.11    1.23
  -1   4  11   -0.47    0.85
  -1   4  11   -0.59    0.99
   1  -4 -11    0.74    0.87
   1  -4 -11   -0.18    0.91
  -1   4  10    3.18    1.12
  -1   4  10    3.05    1.16
   1  -4 -10    1.02    1.04
   1  -4 -10    4.22    1.13
  -1   4   9    6.49    1.32
  -1   4   9    6.78    1.48
   1  -4  -9    4.42    1.37
   1  -4  -9    9.71    1.49
   1   4  -8   72.84    8.02
  -1   4   8   79.11    8.36
  -1   4   8   67.76    8.10
   1  -4  -8   74.24    8.15
   1  -4  -8   80.18    8.34
  -1   4   7    0.15    0.66
   1   4  -7   -0.56    0.47
  -1   4   7    0.45    0.90
   1  -4  -7   -0.60    0.59
   1  -4  -7   -0.02    0.84
   1   4  -6    0.59    0.53
  -1   4   6    0.37    0.63
  -1   4   6    0.87    0.78
   1  -4  -6   -0.01    0.56
   1  -4  -6    2.19    0.93
   1   4  -5    0.75    0.51
  -1   4   5    1.13    0.64
  -1   4   5    0.82    0.77
   1  -4  -5    1.37    0.58
   1  -4  -5    0.62    0.88
   1   4  -4   36.18    4.24
  -1   4   4   40.19    4.51
  -1   4   4   35.71    4.21
   1  -4  -4   40.48    4.24
   1  -4  -4   38.36    4.49
  -1   4   3   74.10    8.08
  -1   4   3   73.40    7.86
   1   4  -3   67.75    7.91
  -1  -4   3   76.26    7.92
   1  -4  -3   71.30    8.07
  -1   4   2   88.64    9.63
   1   4  -2   90.46    9.72
  -1   4   2   90.72    9.83
   1  -4  -2   92.96    9.81
  -1  -4   2   84.57    9.78
   1   4  -1    1.57    0.73
  -1   4   1    3.61    0.86
   1  -4  -1    1.86    0.80
  -1  -4   1    1.29    0.73
  -1   4   0  128.33   13.79
   1   4   0  126.07   13.79
   1  -4   0  129.09   13.78
  -1  -4   0  125.69   13.78
   1   4   1    3.84    1.05
  -1   4  -1    3.58    0.84
   1   4   1    4.55    0.87
  -1  -4  -1    3.66    0.93
   1  -4   1    2.04    0.80
  -1   4  -2   48.47    5.98
   1   4   2   49.40    5.74
   1   4   2   48.81    5.61
   1  -4   2   52.75    5.65
  -1  -4  -2   53.46    5.77
   1   4   3   13.16    1.44
   1   4   3    9.83    1.45
  -1   4  -3    6.43    1.30
  -1  -4  -3    9.51    1.35
  -1  -4  -3    5.23    1.36
  -1   4  -4   26.77    3.03
   1   4   4   21.43    3.01
   1   4   4   25.04    2.93
  -1  -4  -4   25.81    2.92
  -1  -4  -4   21.75    3.07
   1   4   5    2.13    0.82
   1   4   5    1.92    0.96
  -1  -4  -5    3.98    0.86
  -1  -4  -5    2.27    0.91
   1   4   6    2.46    0.98
  -1   4  -6    1.81    0.60
   1   4   6    1.55    0.79
  -1  -4  -6    0.13    0.79
  -1  -4  -6    1.11    0.74
   1   4   7    2.41    0.82
   1   4   7    2.86    1.09
  -1  -4  -7    2.31    0.97
  -1  -4  -7    2.10    0.86
   1   4   8    5.07    1.14
   1   4   8    4.29    1.28
  -1  -4  -8    4.76    1.10
  -1  -4  -8    3.86    1.19
   1   4   9    2.27    1.20
  -1   4  -9    2.72    1.13
   1   4   9    4.90    1.13
  -1  -4  -9    4.05    1.17
  -1  -4  -9    3.19    1.16
   1   4  10    6.13    1.48
   1   4  10    5.02    1.24
  -1   4 -10    3.90    1.38
  -1  -4 -10    4.65    1.31
  -1  -4 -10    4.36    1.34
   1   4  11    0.95    1.12
   1   4  11   -0.25    0.91
  -1   4 -11    1.83    1.22
  -1  -4 -11   -0.05    1.01
  -1  -4 -11    1.23    1.06
   1   4  12    3.98    1.30
  -1   4 -12    2.00    1.22
   1   4  12    1.76    1.30
  -1  -4 -12    0.04    1.13
  -1  -4 -12    4.45    1.44
  -1   4 -13   -1.28    1.32
   1   4  13    1.45    1.28
   1   4  13   -2.50    1.40
  -1  -4 -13    0.86    1.03
  -1  -4 -13    2.09    1.29
  -1   4 -14    0.10    0.98
   1   4  14    0.25    1.21
  -1   4 -14    0.96    1.32
  -1  -4 -14   -0.98    1.08
  -1  -4 -14    0.75    1.05
  -1   4 -15    3.52    1.31
  -1   4 -15    3.20    1.51
   1   4  15    1.44    1.55
  -1  -4 -15    4.66    1.57
  -1  -4 -15    0.74    1.36
  -1   4 -16    0.90    1.17
  -1   4 -16    2.36    1.57
   1   4  16    1.83    1.58
  -1  -4 -16    0.62    1.33
  -1  -4 -16    3.81    1.51
  -1   4 -17    1.04    1.64
  -1   4 -17   -0.51    1.08
   1   4  17    0.11    1.60
  -1  -4 -17    1.95    1.53
  -1  -4 -17    1.78    1.69
   1   5 -17   -0.63    1.04
   1   5 -17    3.65    1.86
  -1   5  17   -0.58    1.68
   1  -5 -17    0.93    1.78
   1  -5 -17    0.97    1.35
   1   5 -16   -1.06    0.99
   1   5 -16    0.34    1.45
  -1   5  16   -1.43    1.38
   1  -5 -16   -0.51    1.24
   1  -5 -16   -1.37    1.37
   1   5 -15   10.32    1.58
  -1   5  15    8.58    2.14
   1   5 -15    8.58    2.03
   1  -5 -15    7.92    2.10
   1  -5 -15    5.68    1.84
  -1   5  14    1.06    1.37
   1   5 -14   -0.64    1.13
   1   5 -14   -0.71    0.81
   1  -5 -14   -0.58    1.21
   1  -5 -14   -1.34    1.13
  -1   5  13    9.55    2.10
   1   5 -13   11.07    2.20
   1  -5 -13    8.08    1.89
   1  -5 -13   11.44    2.13
  -1   5  12    2.28    1.14
   1   5 -12    0.81    0.65
   1  -5 -12    0.09    0.86
   1  -5 -12    2.12    1.27
   1   5 -11    0.14    0.59
  -1   5  11   -0.17    1.09
  -1   5  11   -1.65    0.85
   1  -5 -11   -0.29    0.79
   1  -5 -11    0.64    1.03
  -1   5  10    0.95    1.13
  -1   5  10    1.73    0.97
   1   5 -10    2.41    0.76
   1  -5 -10    4.61    1.31
   1  -5 -10    3.44    1.00
   1   5  -9    0.57    0.57
  -1   5   9    0.41    0.99
  -1   5   9   -0.26    0.77
   1  -5  -9   -0.65    0.65
   1  -5  -9    0.80    0.92
  -1   5   8   16.03    2.38
  -1   5   8   16.53    2.15
   1   5  -8   10.56    2.23
   1  -5  -8   18.74    2.27
   1  -5  -8   12.12    2.21
  -1   5   7    1.14    0.71
  -1   5   7    2.46    1.10
   1  -5  -7    1.55    0.95
   1  -5  -7    1.34    0.70
  -1   5   6    0.98    0.66
  -1   5   6    1.29    0.96
   1  -5  -6   -0.03    0.84
  -1   5   5    1.59    0.72
  -1   5   5    2.28    0.91
   1   5  -5    1.55    0.76
   1  -5  -5    1.44    0.93
   1  -5  -5    1.75    0.69
  -1   5   4    6.08    1.24
   1   5  -4    4.37    0.92
  -1   5   4    6.30    0.95
  -1  -5   4    4.97    0.95
   1  -5  -4    4.00    1.26
   1   5  -3   28.97    3.42
  -1   5   3   29.25    3.31
  -1   5   3   28.92    3.63
   1  -5  -3   29.41    3.60
  -1  -5   3   28.51    3.41
  -1   5   2   -0.63    0.72
   1   5  -2    1.21    0.63
  -1   5   2    0.37    0.56
  -1  -5   2    0.62    0.69
   1  -5  -2   -0.07    0.77
  -1   5   1  223.08   23.90
  -1   5   1  222.73   23.75
   1   5  -1  217.25   23.85
  -1  -5   1  222.06   23.85
   1  -5  -1  224.43   23.90
  -1   5   0   30.98    3.80
   1   5   0   33.08    3.81
   1  -5   0   32.55    3.77
  -1  -5   0   29.77    3.77
   1   5   1  144.90   15.73
  -1   5  -1  146.45   15.69
   1   5   1  144.84   15.64
  -1  -5  -1  146.36   15.72
   1  -5   1  141.75   15.67
   1   5   2   17.79    2.18
   1   5   2   17.04    2.31
  -1   5  -2   16.99    2.28
   1  -5   2   15.10    2.21
  -1  -5  -2   16.70    2.39
   1   5   3   44.73    5.57
   1   5   3   55.30    5.81
  -1   5  -3   52.95    5.63
   1  -5   3   49.41    5.60
  -1  -5  -3   51.07    5.79
   1   5   4    1.38    0.72
  -1   5  -4    0.41    0.60
   1   5   4    0.93    0.86
  -1  -5  -4    0.07    0.79
  -1   5  -5    7.83    1.19
   1   5   5    3.67    1.33
   1   5   5    8.47    1.26
  -1  -5  -5    6.22    1.41
  -1  -5  -5    9.57    1.43
  -1   5  -6    4.70    0.93
   1   5   6    4.87    1.03
   1   5   6    2.54    1.12
  -1  -5  -6    3.82    1.02
  -1  -5  -6    6.45    1.35
  -1   5  -7   29.94    3.85
   1   5   7   35.72    3.99
   1   5   7   37.84    4.26
  -1  -5  -7   32.01    3.94
  -1  -5  -7   35.89    4.26
  -1   5  -8    0.55    0.60
   1   5   8   -0.77    0.91
   1   5   8    1.60    0.83
  -1  -5  -8    0.02    0.67
  -1  -5  -8   -0.12    0.86
   1   5   9    1.64    0.92
  -1   5  -9    1.75    0.68
   1   5   9    1.40    1.09
  -1  -5  -9   -0.29    1.02
  -1  -5  -9    2.50    0.96
   1   5  10    0.61    0.95
   1   5  10    1.54    1.24
  -1   5 -10    2.48    0.78
  -1   5 -10   -0.02    1.04
  -1  -5 -10    3.17    1.30
  -1  -5 -10    0.56    0.91
  -1   5 -11   19.56    2.79
   1   5  11   17.77    2.90
   1   5  11   20.03    2.71
  -1  -5 -11   17.77    2.94
  -1  -5 -11   16.10    2.65
   1   5  12   -1.84    1.23
  -1   5 -12    1.69    1.27
   1   5  12    1.32    1.10
  -1  -5 -12    0.48    1.13
  -1  -5 -12    1.23    1.14
   1   5  13   28.50    3.55
   1   5  13   21.26    3.48
  -1   5 -13   28.93    3.89
  -1  -5 -13   24.53    3.53
  -1  -5 -13   21.70    3.39
   1   5  14   -1.76    1.22
  -1   5 -14   -0.90    1.23
   1   5  14   -1.09    1.22
  -1  -5 -14    0.30    1.29
  -1  -5 -14    1.71    1.29
   1   5  15    8.13    2.15
  -1   5 -15    9.41    1.69
  -1   5 -15    9.77    2.35
  -1  -5 -15    7.06    1.82
  -1  -5 -15    7.26    1.92
  -1   5 -16   -0.89    1.15
   1   5  16    1.60    1.72
  -1   5 -16    0.81    1.53
  -1  -5 -16    1.29    1.54
  -1  -5 -16   -0.72    1.13
   1   6 -16    0.67    0.84
   1   6 -16    0.64    1.58
   1  -6 -16   -0.53    1.09
  -1   6  15    2.20    1.71
   1   6 -15    2.77    1.08
   1   6 -15    2.17    0.91
   1   6 -15    2.23    1.76
   1  -6 -15    0.39    1.26
   1  -6 -15    2.39    1.61
   1   6 -14   17.69    3.01
  -1   6  14   18.91    3.04
   1   6 -14   13.82    2.01
   1  -6 -14   13.71    2.53
   1  -6 -14   13.91    2.60
   1   6 -13   19.52    2.51
  -1   6  13   14.16    2.98
   1  -6 -13   22.73    3.12
   1  -6 -13   23.02    3.23
   1   6 -12    7.44    1.17
  -1   6  12    4.22    1.45
  -1   6  12    6.33    1.82
   1  -6 -12    6.62    1.76
   1  -6 -12    4.84    1.38
  -1   6  11   -0.01    1.18
   1   6 -11    1.24    0.75
  -1   6  11    1.66    1.02
   1  -6 -11   -0.38    1.09
   1  -6 -11    2.26    0.98
   1   6 -10   17.05    2.45
  -1   6  10   22.40    2.76
   1  -6 -10   19.54    2.72
   1  -6 -10   22.73    3.05
   1   6  -9    6.26    1.18
  -1   6   9    4.67    1.57
  -1   6   9    5.94    1.33
   1  -6  -9    8.28    1.45
   1  -6  -9    9.92    1.79
   1   6  -8    0.84    0.70
  -1   6   8    1.74    1.14
  -1   6   8    3.40    0.99
   1  -6  -8    1.71    0.85
   1  -6  -8    1.42    1.19
   1   6  -7   23.81    2.75
  -1   6   7   21.23    3.13
  -1   6   7   19.49    2.71
   1  -6  -7   22.30    2.75
   1  -6  -7   24.09    3.22
   1   6  -6    1.71    0.71
  -1   6   6    1.94    1.15
  -1   6   6    2.42    0.79
   1  -6  -6    1.72    1.07
  -1   6   5    4.76    1.22
  -1   6   5    4.54    0.92
   1   6  -5    2.88    0.87
   1  -6  -5    3.15    1.16
  -1   6   4   -0.66    0.83
  -1   6   4   -0.79    0.68
   1   6  -4    0.04    0.66
   1  -6  -4    0.39    0.73
  -1  -6   4    0.68    0.65
  -1   6   3   27.98    3.92
  -1   6   3   30.88    3.53
   1   6  -3   36.47    3.73
  -1  -6   3   29.06    3.68
   1  -6  -3   28.46    3.85
  -1   6   2   62.98    7.23
  -1   6   2   65.54    7.50
   1   6  -2   69.13    7.40
   1  -6  -2   66.04    7.47
  -1  -6   2   68.42    7.39
   1   6  -1   78.55    8.65
  -1   6   1   77.62    8.48
  -1   6   1   76.56    8.70
   1  -6  -1   76.75    8.67
  -1  -6   1   78.93    8.63
   1   6   0   13.64    2.10
  -1   6   0   15.39    2.14
   1  -6   0   12.51    2.05
  -1  -6   0   16.03    2.13
   1   6   1   44.61    5.66
   1   6   1   49.25    5.51
  -1   6  -1   45.13    5.62
   1  -6   1   52.72    5.63
  -1  -6  -1   52.46    5.68
  -1   6  -2    4.01    1.01
   1   6   2    4.38    0.96
   1   6   2    2.24    1.13
   1  -6   2    4.28    1.04
  -1  -6  -2    4.34    1.13
   1   6   3   -0.11    0.79
   1   6   3    0.59    0.69
  -1   6  -3   -0.08    0.66
  -1  -6  -3   -0.05    0.98
   1  -6   3    2.52    0.82
   1   6   4    0.32    0.67
  -1   6  -4   -0.49    0.62
   1   6   4    0.09    0.83
  -1  -6  -4   -1.47    0.72
  -1   6  -5   12.88    1.80
   1   6   5   12.74    1.83
   1   6   5   12.59    2.14
  -1  -6  -5   11.06    1.98
  -1   6  -6   -0.71    0.61
   1   6   6   -0.02    0.97
   1   6   6    0.53    0.72
  -1  -6  -6    0.02    0.98
  -1  -6  -6   -1.50    0.66
  -1   6  -7    3.36    0.95
   1   6   7    6.38    1.47
   1   6   7    6.24    1.19
  -1  -6  -7    5.20    1.22
  -1  -6  -7    3.33    1.29
   1   6   8    0.47    0.78
   1   6   8   -0.22    1.08
  -1   6  -8    0.65    0.68
  -1  -6  -8    0.66    1.14
  -1  -6  -8    0.43    0.80
  -1   6  -9   -0.20    0.68
   1   6   9    1.84    1.18
   1   6   9   -0.80    0.89
  -1  -6  -9   -0.18    1.26
  -1  -6  -9    0.16    0.82
   1   6  10    3.47    1.25
   1   6  10    2.11    1.35
  -1   6 -10    1.49    0.79
  -1  -6 -10    1.24    0.98
  -1  -6 -10    2.03    1.32
   1   6  11   18.15    2.65
  -1   6 -11   16.87    2.78
   1   6  11   22.29    3.10
  -1   6 -11   17.00    2.35
  -1  -6 -11   19.01    3.01
  -1  -6 -11   15.94    2.62
   1   6  12    3.05    1.30
   1   6  12    1.91    1.50
  -1   6 -12    3.04    0.92
  -1   6 -12    3.76    1.58
  -1  -6 -12    1.58    1.40
  -1  -6 -12    3.09    1.41
  -1   6 -13    1.72    1.43
   1   6  13    0.46    1.15
   1   6  13   -0.55    1.54
  -1   6 -13   -0.65    0.68
  -1  -6 -13   -0.22    1.25
  -1  -6 -13    0.90    1.11
   1   6  14    4.63    2.00
   1   6  14    4.52    1.95
  -1   6 -14    6.83    1.94
  -1   6 -14    3.53    1.08
  -1  -6 -14    1.86    1.66
  -1  -6 -14    3.99    1.49
  -1   6 -15    2.44    0.99
  -1   6 -15    1.99    1.66
   1   6  15   -1.78    1.46
  -1  -6 -15    0.59    1.77
  -1  -6 -15    2.07    1.51
   1   7 -14    0.21    1.43
  -1   7  14   -0.56    1.55
   1   7 -14    1.26    0.86
   1  -7 -14    0.47    1.06
   1  -7 -14   -0.64    1.41
   1   7 -13    0.86    0.89
  -1   7  13   -0.39    1.51
   1  -7 -13   -0.34    1.06
   1  -7 -13    1.48    1.61
   1   7 -12    2.69    1.05
  -1   7  12    7.29    1.56
  -1   7  12    7.06    1.87
   1  -7 -12    2.08    1.21
   1  -7 -12    4.49    1.79
  -1   7  11   16.91    3.05
   1   7 -11   17.43    2.44
  -1   7  11   17.96    2.66
   1  -7 -11   22.73    2.83
   1  -7 -11   17.48    3.02
  -1   7  10    4.49    1.24
   1   7 -10    3.17    0.99
  -1   7  10    2.20    1.40
   1  -7 -10    3.24    1.12
   1  -7 -10    2.65    1.55
  -1   7   9    0.49    1.26
  -1   7   9   -0.94    0.84
   1   7  -9    0.15    0.70
   1  -7  -9    0.58    0.83
   1  -7  -9   -0.05    1.21
  -1   7   8    9.48    1.95
  -1   7   8    9.22    1.55
   1   7  -8    9.02    1.50
   1  -7  -8    8.39    1.89
   1   7  -7   -0.29    0.68
  -1   7   7    0.67    1.16
  -1   7   7    0.91    0.71
   1   7  -6   21.23    2.77
  -1   7   6   24.92    3.32
  -1   7   6   20.46    2.65
   1  -7  -6   19.79    2.96
   1   7  -5   11.81    1.80
  -1   7   5   12.40    2.28
  -1   7   5   12.94    1.75
   1  -7  -5   10.59    2.09
  -1   7   4    1.49    1.21
  -1   7   4    1.30    0.76
   1   7  -4    3.38    0.96
   1  -7  -4    2.15    1.15
  -1  -7   4    2.45    0.90
  -1   7   3   -0.22    0.67
   1   7  -3   -0.54    0.78
  -1   7   3    0.66    0.95
  -1  -7   3   -0.70    0.82
   1  -7  -3   -0.14    0.78
   1   7  -2    7.27    1.63
  -1   7   2   12.53    1.60
  -1   7   2   11.64    2.04
  -1  -7   2   10.45    1.74
   1  -7  -2   10.37    1.80
  -1   7   1   -0.21    0.60
  -1   7   1    1.74    1.01
   1   7  -1    0.61    0.93
   1  -7  -1   -1.11    0.81
  -1  -7   1    0.89    0.86
  -1   7   0    2.66    1.05
   1   7   0   -0.44    0.85
   1   7   0    2.23    0.83
   1  -7   0    2.97    1.07
  -1  -7   0    1.06    0.98
   1   7   1    6.34    1.45
  -1   7  -1    5.21    1.33
   1   7   1    6.36    1.20
  -1  -7  -1    3.85    1.33
   1  -7   1    6.65    1.37
  -1   7  -2    5.00    1.27
   1   7   2    6.91    1.58
   1   7   2    7.36    1.23
   1  -7   2    4.07    1.22
  -1  -7  -2    4.09    1.25
  -1   7  -3    8.48    1.55
   1   7   3   12.38    1.61
   1   7   3    6.84    1.72
  -1  -7  -3    7.60    1.58
   1  -7   3    7.25    1.50
   1   7   4    0.03    0.74
  -1   7  -4   -0.17    0.75
   1   7   4   -0.42    0.96
  -1  -7  -4    1.74    1.02
  -1   7  -5    0.69    0.75
   1   7   5    0.73    0.80
   1   7   5    2.14    1.22
  -1  -7  -5   -0.47    1.01
   1   7   6    6.81    1.68
  -1   7  -6    7.86    1.39
   1   7   6    7.82    1.43
  -1  -7  -6    6.32    1.63
  -1   7  -7    4.84    1.13
   1   7   7    2.29    1.42
   1   7   7    4.26    1.21
  -1  -7  -7    5.94    1.52
  -1   7  -8    0.36    0.74
   1   7   8    0.78    0.95
   1   7   8   -1.92    1.13
  -1  -7  -8   -0.39    0.83
  -1  -7  -8    0.14    1.12
   1   7   9    3.02    1.10
   1   7   9   -0.47    1.33
  -1   7  -9    2.45    0.96
  -1  -7  -9    4.36    1.51
  -1  -7  -9    2.10    1.03
   1   7  10    5.73    1.42
  -1   7 -10    3.74    1.09
   1   7  10    2.62    1.56
  -1  -7 -10    4.22    1.50
  -1  -7 -10    1.87    1.12
  -1   7 -11    1.25    0.88
   1   7  11    0.37    1.13
   1   7  11    2.79    1.49
  -1  -7 -11    1.45    1.39
  -1  -7 -11    2.25    1.10
  -1   7 -12    1.15    1.53
   1   7  12   -0.83    1.46
   1   7  12    2.35    1.29
  -1   7 -12    0.20    0.87
  -1  -7 -12    3.26    1.31
  -1  -7 -12    1.00    1.43
   1   7  13    6.12    1.62
   1   7  13    0.43    1.56
  -1   7 -13    2.93    1.07
  -1   7 -13    0.82    1.48
  -1  -7 -13    2.43    2.38
  -1  -7 -13    0.90    1.13
   1   8 -12    2.43    1.09
  -1   8  12    2.09    1.68
  -1   8  12    0.79    1.20
   1  -8 -12    6.74    2.01
   1  -8 -12    2.23    1.13
  -1   8  11    1.10    1.09
   1   8 -11    0.63    0.90
  -1   8  11    2.51    1.66
   1  -8 -11    3.00    1.16
   1  -8 -11   -0.82    1.25
   1   8 -10    3.34    1.10
  -1   8  10    5.88    1.38
  -1   8  10    2.80    1.69
   1  -8 -10    4.24    1.59
  -1   8   9   -0.22    0.87
  -1   8   9    0.61    1.51
   1   8  -9    1.44    0.91
   1  -8  -9    0.20    1.13
  -1   8   8    2.89    1.03
   1   8  -8    2.07    0.97
  -1   8   8    2.53    1.45
   1  -8  -8   -0.57    1.24
  -1   8   7   -0.36    0.78
  -1   8   7   -1.67    1.15
   1   8  -7    0.04    0.84
   1  -8  -7   -1.77    0.97
  -1   8   6   -0.78    1.27
   1   8  -6   -0.54    0.76
  -1   8   6   -0.70    0.75
   1  -8  -6    0.51    1.03
  -1   8   5    1.40    2.16
   1   8  -5    3.74    1.12
  -1   8   5    4.23    1.01
   1  -8  -5    2.76    1.30
   1   8  -4   -0.30    0.91
  -1   8   4    0.57    0.75
  -1   8   4    1.80    1.30
   1  -8  -4   -0.40    1.86
  -1  -8   4    0.26    0.86
  -1   8   3   32.38    4.61
   1   8  -3   40.02    4.56
  -1   8   3   36.13    4.22
  -1  -8   3   45.94    4.52
   1  -8  -3   29.05    4.47
  -1   8   2    3.40    0.93
  -1   8   2    2.82    1.18
   1   8  -2    1.70    1.05
   1  -8  -2    1.55    1.05
  -1  -8   2    0.87    1.02
  -1   8   1   58.60    6.75
   1   8  -1   60.39    7.05
  -1   8   1   60.17    7.09
  -1  -8   1   63.70    7.02
   1  -8  -1   61.51    7.06
   1   8   0    2.47    0.99
   1   8   0   -0.10    1.02
  -1   8   0    0.96    0.80
  -1   8   0    2.75    1.20
  -1  -8   0   -0.27    0.91
   1  -8   0    0.61    0.95
  -1   8  -1    2.88    1.23
   1   8   1    4.53    1.19
   1   8   1    6.06    1.49
   1  -8   1    2.19    1.20
  -1  -8  -1    3.95    1.21
   1   8   2   -1.11    1.11
   1   8   2   -1.43    0.81
  -1   8  -2    0.28    0.88
   1  -8   2   -0.64    0.90
  -1  -8  -2   -0.31    0.99
  -1   8  -3    2.54    1.10
   1   8   3    0.37    0.87
   1   8   3    1.20    1.20
   1  -8   3   -0.11    0.88
  -1  -8  -3    1.75    1.17
  -1   8  -4    1.66    1.01
   1   8   4    1.84    1.22
   1   8   4    1.11    0.94
  -1  -8  -4   -0.45    2.35
  -1   8  -5   10.71    1.84
   1   8   5   13.14    1.81
   1   8   5    7.23    2.20
  -1  -8  -5    8.08    1.88
   1   8   6   15.28    2.16
   1   8   6   13.02    2.45
  -1   8  -6   12.98    2.16
  -1  -8  -6   14.29    2.56
   1   8   7    8.00    1.42
   1   8   7    3.70    1.62
  -1   8  -7    4.90    1.21
  -1  -8  -7   -0.13    1.45
  -1   8  -8    3.19    1.12
   1   8   8    5.14    1.78
   1   8   8    4.11    1.23
  -1  -8  -8    6.40    1.73
   1   8   9    3.45    1.21
  -1   8  -9    4.52    1.16
   1   8   9    0.41    1.60
  -1  -8  -9    5.75    1.77
  -1   8 -10    0.13    0.91
   1   8  10   -0.62    1.43
   1   8  10    0.10    1.14
  -1  -8 -10    1.33    1.40
   1   8  11    1.24    1.65
  -1   8 -11    0.05    0.95
   1   8  11    2.23    1.29
  -1   8 -11    1.50    1.43
  -1  -8 -11    5.21    3.09
  -1  -8 -11    0.98    1.11
   1   9  -9    1.58    1.06
  -1   9   9    1.31    1.01
  -1   9   9    0.10    1.52
   1  -9  -9    0.09    2.29
  -1   9   8    5.15    1.29
  -1   9   8    1.97    1.66
   1   9  -8    4.75    1.32
   1  -9  -8    5.03    1.75
  -1   9   7    0.25    0.92
   1   9  -7   -0.20    1.01
  -1   9   7   -1.61    1.30
   1  -9  -7    3.90    1.63
  -1   9   6    1.00    1.45
   1   9  -6    3.00    1.20
  -1   9   6    2.12    0.97
   1  -9  -6    1.50    1.26
  -1   9   5    7.65    1.87
   1   9  -5    6.70    1.59
  -1   9   5    7.49    1.33
   1  -9  -5    6.01    1.57
   1   9  -4    7.54    1.70
  -1   9   4    6.39    1.90
  -1   9   4    6.21    1.34
   1  -9  -4   11.58    2.16
  -1  -9   4    9.57    1.66
   1   9  -3    0.15    1.05
  -1   9   3    1.62    1.26
  -1   9   3    1.23    0.87
   1  -9  -3    1.76    1.32
  -1  -9   3    1.72    1.23
  -1   9   2    0.30    0.87
  -1   9   2    1.85    1.23
   1   9  -2    2.07    1.24
  -1  -9   2    0.31    1.14
   1  -9  -2    1.54    0.99
   1   9  -1    2.69    1.29
   1   9  -1    2.56    1.15
  -1   9   1    2.62    1.36
  -1   9   1    2.98    1.00
  -1  -9   1    1.83    1.31
   1  -9  -1    2.07    1.22
   1   9   0    0.57    1.00
  -1   9   0    0.58    0.87
  -1   9   0    0.19    1.10
   1   9   0   -0.98    1.16
   1  -9   0    0.65    1.11
  -1  -9   0   -0.17    1.12
  -1   9  -1    0.45    0.94
  -1   9  -1    2.91    1.28
   1   9   1    5.13    1.20
   1   9   1   -0.42    1.21
   1  -9   1    1.09    1.10
   1   9   2    3.30    1.13
   1   9   2    2.47    1.58
  -1   9  -2    2.95    1.34
  -1  -9  -2    1.72    1.23
   1  -9   2    1.90    1.14
  -1   9  -3    1.30    1.10
   1   9   3   -1.65    0.81
   1   9   3   -0.46    1.29
  -1  -9  -3   -0.76    1.26
   1  -9   3   -0.09    0.98
   1   9   4    4.09    1.19
   1   9   4    3.86    1.57
  -1   9  -4    0.75    1.12
  -1  -9  -4    1.85    1.27
   1   9   5    3.04    1.56
  -1   9  -5    3.95    1.28
   1   9   5    4.56    1.24
  -1  -9  -5    3.28    1.49
   1   9   6    1.59    1.05
  -1   9  -6    1.23    1.08
   1   9   6    1.05    1.53
  -1  -9  -6    2.33    1.59
  -1   9  -7    0.15    1.00
   1   9   7    2.00    1.11
   1   9   7   -0.01    1.41
  -1  -9  -7   -2.45    1.16
   1   9   8   -0.13    0.98
   1   9   8    2.15    1.66
  -1   9  -8   -0.66    0.96
  -1  -9  -8    1.63    1.49
  -1   9  -9    0.07    1.00
   1   9   9   -0.80    1.52
   1   9   9   -0.30    1.09
  -1  -9  -9    0.02    1.71
  -1  10   5   -2.80    1.38
  -1  10   5    1.38    0.90
   1  10  -5    2.01    1.31
   1 -10  -5    0.76    1.42
   1  10  -4    0.78    1.25
  -1  10   4    0.79    0.87
  -1  10   4    1.16    1.51
   1 -10  -4   -0.12    1.23
  -1  10   3    0.28    0.90
   1  10  -3    0.58    1.38
  -1  10   3    0.29    1.48
  -1 -10   3   -0.09    1.23
   1 -10  -3    0.62    1.53
   1  10  -2    4.04    1.44
  -1  10   2    4.10    1.64
  -1  10   2    4.35    1.23
   1 -10  -2    4.74    1.65
  -1 -10   2    3.00    1.50
  -1  10   1   -1.84    1.31
   1  10  -1    1.51    1.14
  -1  10   1    0.59    0.97
   1  10  -1   -1.46    1.33
  -1 -10   1    0.35    1.21
   1 -10  -1    0.18    1.31
   1  10   0    0.22    1.09
   1  10   0    0.56    1.46
  -1  10   0   -0.37    1.22
  -1  10   0    2.32    1.09
  -1 -10   0   -0.84    1.35
   1 -10   0   -0.43    1.16
  -1  10  -1    2.50    1.17
   1  10   1    2.18    1.25
  -1  10  -1    2.61    1.49
   1  10   1    1.82    1.52
  -1 -10  -1    2.03    1.56
   1 -10   1    1.66    1.43
   1  10   2    7.20    1.91
  -1  10  -2    8.35    1.91
  -1  10  -2    8.98    1.77
   1  10   2    6.77    1.56
  -1 -10  -2    2.73    1.56
   1 -10   2    5.65    1.66
  -1  10  -3   -0.91    1.44
   1  10   3    0.38    1.42
   1  10   3    0.53    1.08
  -1 -10  -3    1.08    1.25
  -1  10  -4   -1.13    1.18
   1  10   4    0.52    1.45
   1  10   4    0.03    1.04
  -1 -10  -4    1.75    1.54
   2   0 -19   -0.66    1.31
   2   0 -18    6.59    1.66
   2   0 -18    6.95    1.96
   2   0 -17   -0.95    1.21
   2   0 -17    0.02    1.20
   2   0 -16   11.63    2.03
   2   0 -16   12.30    2.36
   2   0 -15    0.99    0.97
   2   0 -15   -1.74    1.00
   2   0 -14   36.00    4.61
   2   0 -14   38.17    4.51
   2   0 -13   -0.13    0.76
   2   0 -13    0.27    0.89
   2   0 -12   28.38    3.66
   2   0 -12   29.36    3.57
   2   0 -11    1.24    0.77
   2   0 -11    0.83    0.83
   2   0 -10    4.71    1.26
   2   0 -10    6.97    1.14
  -2   0  10    5.86    1.12
  -2   0   9    1.07    0.68
   2   0  -9   -1.01    0.68
   2   0  -9   -0.96    0.62
   2   0  -8   29.99    3.40
  -2   0   8   25.04    3.23
   2   0  -8   28.22    3.35
   2   0  -7    0.36    0.62
  -2   0   7   -0.39    0.57
  -2   0   6   82.81    8.96
   2   0  -6   82.65    8.97
   2   0  -5   -1.71    0.60
  -2   0   5    0.40    0.58
  -2   0   4   96.37   10.41
   2   0  -4   97.58   10.42
  -2   0   3   -0.05    0.34
   2   0  -3    0.00    0.38
   2   0  -2  289.33   30.79
   2   0   1   -0.16    0.33
  -2   0  -1    0.02    0.29
   2   0   2  468.98   49.53
  -2   0  -2  461.13   49.52
  -2   0  -3    0.06    0.89
   2   0   3    0.48    0.72
  -2   0  -4  272.40   31.69
   2   0   4  323.07   31.78
   2   0   5    0.36    0.77
  -2   0  -5   -0.03    0.87
  -2   0  -5    0.59    1.23
   2   0   6   43.36    4.78
  -2   0  -6   41.51    4.74
  -2   0  -6   39.79    4.75
  -2   0  -7   -0.50    0.71
   2   0   7   -0.14    0.69
  -2   0  -7    2.07    0.82
  -2   0  -8    0.17    0.80
  -2   0  -8   -0.60    0.83
   2   0   8   -0.30    0.82
  -2   0  -9   -1.29    0.77
  -2   0  -9    0.72    0.92
  -2   0 -10   63.33    7.36
  -2   0 -10   67.69    7.45
  -2   0 -11   -1.01    0.73
  -2   0 -11    0.17    0.93
  -2   0 -12    6.46    1.37
  -2   0 -12    4.64    1.49
  -2   0 -13    0.19    1.11
  -2   0 -13    1.16    1.06
  -2   0 -14   42.05    5.35
  -2   0 -14   45.66    5.46
  -2   0 -15    2.39    1.25
  -2   0 -15    0.25    1.34
  -2   0 -16    8.78    1.98
  -2   0 -16    4.45    1.61
  -2   0 -17   -1.11    1.15
  -2   0 -17   -1.42    1.12
  -2   0 -18    0.47    1.36
  -2   0 -18   -1.38    1.16
   2   1 -19    0.45    1.29
   2   1 -19    0.94    1.43
   2  -1 -19    1.16    1.65
   2  -1 -19    2.32    1.51
   2   1 -18   -0.79    1.40
   2   1 -18   -1.07    1.12
   2  -1 -18   -1.71    1.20
   2  -1 -18   -0.48    1.39
   2   1 -17   -0.67    1.03
   2   1 -17   -0.37    1.26
   2  -1 -17    1.94    1.32
   2  -1 -17    0.91    1.32
   2   1 -16    8.46    2.06
   2   1 -16   10.96    1.87
   2  -1 -16   10.03    2.01
   2  -1 -16   10.30    2.86
   2   1 -15    3.70    1.17
   2   1 -15    1.97    1.30
   2  -1 -15    2.28    1.30
   2  -1 -15    2.48    1.22
   2   1 -14    7.53    1.66
   2   1 -14    7.40    1.34
  -2   1  14    6.14    1.39
   2  -1 -14    5.48    1.41
   2  -1 -14    3.72    1.34
  -2   1  13    1.32    0.97
   2   1 -13    1.09    1.07
   2   1 -13    1.64    0.87
   2  -1 -13    1.14    1.02
   2  -1 -13   -0.09    0.92
  -2   1  12    3.34    1.07
   2   1 -12    4.18    1.26
   2   1 -12    2.46    0.91
   2  -1 -12    3.74    1.09
   2  -1 -12    2.64    1.13
   2   1 -11   29.17    3.79
   2   1 -11   32.19    3.95
  -2   1  11   33.93    3.90
   2  -1 -11   28.55    3.89
   2  -1 -11   37.09    3.98
   2   1 -10    8.10    1.60
   2   1 -10    7.77    1.28
  -2   1  10    7.80    1.44
   2  -1 -10    8.61    1.55
   2  -1 -10    9.59    1.50
   2   1  -9    4.93    1.12
  -2   1   9    4.71    1.03
   2  -1  -9    4.31    1.16
   2  -1  -9    4.11    1.00
   2   1  -8   71.23    7.68
  -2   1   8   71.18    7.78
   2  -1  -8   73.47    7.80
   2  -1  -8   65.94    7.76
   2   1  -7   27.74    3.06
   2  -1  -7   23.14    3.13
   2  -1  -7   28.86    3.25
  -2   1   6    4.53    1.01
   2   1  -6    5.30    0.88
   2  -1  -6    7.33    1.21
   2  -1  -6    6.39    1.06
   2   1  -5  144.21   15.53
  -2   1   5  147.06   15.64
   2  -1  -5  144.99   15.64
   2  -1  -5  145.58   15.61
  -2   1   4  116.04   12.18
   2  -1  -4  111.94   12.18
   2  -1  -4  111.21   12.13
  -2   1   3    1.66    0.54
   2  -1  -3    1.28    0.59
  -2   1   2   29.41    3.25
   2  -1  -2   28.88    3.27
   2   1  -1   62.30    6.60
  -2   1   1   62.20    6.64
  -2  -1   1   61.53    6.60
   2  -1  -1   60.12    6.65
   2   1   0   14.91    1.73
   2   1   0   15.12    1.69
  -2   1   0   14.76    1.61
   2  -1   0   14.02    1.61
  -2  -1   0   13.87    1.70
   2   1   1   73.00    7.36
   2   1   1   66.36    7.34
  -2   1  -1   63.73    7.31
  -2  -1  -1   68.28    7.35
  -2  -1  -1   75.29    7.35
   2  -1   1   62.88    7.31
   2   1   2   53.94    5.44
  -2   1  -2   45.12    5.40
   2   1   2   49.51    5.45
  -2  -1  -2   47.83    5.41
   2  -1   2   49.67    5.42
  -2  -1  -2   51.63    5.46
   2   1   3    9.52    1.40
   2   1   3   10.43    1.41
  -2   1  -3   11.40    1.43
  -2  -1  -3    8.77    1.39
  -2  -1  -3   10.16    1.42
   2  -1   3    9.33    1.46
   2   1   4   13.37    1.77
  -2   1  -4   13.29    1.77
   2   1   4   11.72    1.78
  -2  -1  -4   15.96    1.92
  -2  -1  -4   15.33    1.90
   2  -1   4   12.98    1.77
   2   1   5    1.79    0.70
   2   1   5    2.03    0.79
  -2   1  -5    0.49    0.74
  -2  -1  -5    2.95    0.80
  -2  -1  -5    2.70    0.93
   2   1   6   45.72    5.06
  -2   1  -6   42.63    5.06
   2   1   6   45.95    5.07
  -2  -1  -6   44.10    5.06
  -2  -1  -6   43.32    5.06
   2   1   7   19.69    2.42
  -2   1  -7   16.21    2.35
  -2  -1  -7   20.95    2.52
  -2  -1  -7   15.50    2.32
  -2   1  -8   -0.66    0.80
  -2   1  -8    1.88    0.76
   2   1   8   -0.11    0.77
  -2  -1  -8    0.74    0.77
  -2  -1  -8    1.82    0.93
  -2   1  -9   19.92    2.77
   2   1   9   25.61    3.16
  -2   1  -9   22.81    3.01
  -2  -1  -9   24.44    2.94
  -2  -1  -9   20.96    2.92
  -2   1 -10    3.68    1.18
   2   1  10    4.03    1.21
  -2   1 -10    5.97    1.20
  -2  -1 -10    6.08    1.27
  -2  -1 -10    3.82    1.18
  -2   1 -11    1.78    1.03
   2   1  11   -0.07    0.97
  -2   1 -11   -0.13    0.80
  -2  -1 -11   -0.34    0.79
  -2  -1 -11    1.17    0.92
  -2   1 -12    5.84    1.44
  -2   1 -12    5.01    1.33
  -2  -1 -12    7.06    1.65
  -2  -1 -12    6.96    1.45
  -2   1 -13   17.87    2.37
  -2   1 -13   13.23    2.41
  -2  -1 -13   14.77    2.37
  -2  -1 -13   15.93    2.59
  -2   1 -14   -0.56    1.71
  -2   1 -14    2.12    1.08
  -2  -1 -14    0.39    1.21
  -2  -1 -14    0.79    1.16
  -2   1 -15    5.80    1.55
  -2   1 -15    4.59    1.73
  -2  -1 -15    5.11    1.56
  -2  -1 -15    7.63    1.97
  -2   1 -16    2.31    1.39
  -2   1 -16    0.82    1.47
  -2  -1 -16    0.49    1.23
  -2  -1 -16    0.07    1.17
  -2   1 -17    0.28    1.48
  -2   1 -17    0.15    1.38
  -2  -1 -17   -1.40    1.35
  -2  -1 -17   -0.19    1.18
  -2   1 -18    2.64    1.55
  -2   1 -18    1.24    1.44
  -2  -1 -18    0.97    1.42
  -2  -1 -18    2.52    1.42
   2   2 -19    0.63    1.59
   2   2 -19    0.04    1.18
   2  -2 -19    0.83    1.38
   2  -2 -19   -0.95    1.18
   2   2 -18    1.43    1.15
   2   2 -18    1.10    1.56
   2  -2 -18    2.00    1.47
   2  -2 -18    0.27    1.41
   2   2 -17    0.82    1.00
   2   2 -17   -1.74    1.15
   2  -2 -17   -0.66    1.15
   2  -2 -17    0.00    1.23
   2   2 -16   12.35    2.37
   2   2 -16   16.39    2.85
  -2   2  16   23.56    2.86
   2  -2 -16   24.40    3.47
   2  -2 -16   19.82    2.85
  -2   2  15    3.31    1.25
   2   2 -15    0.30    0.88
   2   2 -15    2.09    1.51
   2  -2 -15    0.79    1.10
   2  -2 -15    0.01    1.09
   2   2 -14   17.46    2.69
  -2   2  14   10.30    2.19
   2   2 -14   17.95    2.16
   2  -2 -14   12.38    2.28
   2  -2 -14   15.24    2.36
   2   2 -13   -1.03    0.70
  -2   2  13    1.19    1.03
   2   2 -13   -0.78    0.97
   2  -2 -13   -0.23    0.95
   2  -2 -13    1.08    0.96
   2   2 -12    1.13    0.89
   2   2 -12    0.69    0.72
  -2   2  12    0.56    0.90
   2  -2 -12    0.73    0.87
   2  -2 -12    0.87    0.93
   2   2 -11   12.50    1.71
  -2   2  11   10.85    1.92
   2  -2 -11   14.32    2.00
   2  -2 -11   11.47    1.97
   2   2 -10    4.60    1.27
  -2   2  10    3.31    1.05
   2  -2 -10    1.58    0.96
   2  -2 -10    1.74    0.90
   2   2  -9    0.80    0.61
  -2   2   9    1.42    0.91
   2  -2  -9    0.62    0.85
   2  -2  -9   -0.28    0.71
   2   2  -8    7.70    1.15
  -2   2   8    9.30    1.46
   2  -2  -8    8.44    1.34
   2  -2  -8    7.77    1.50
  -2   2   7   24.44    3.00
   2  -2  -7   22.98    2.97
  -2   2   6    1.44    0.78
   2  -2  -6   -0.82    0.71
   2  -2  -6    0.81    0.62
  -2   2   5   58.46    6.18
  -2   2   5   54.11    6.42
   2  -2  -5   54.77    6.16
   2  -2  -5   57.56    6.30
  -2   2   4   13.67    1.76
  -2   2   4   12.87    1.68
   2  -2  -4   13.78    1.67
  -2   2   3   49.70    5.54
  -2   2   3   53.40    5.72
  -2  -2   3   51.10    5.52
   2  -2  -3   49.90    5.54
   2  -2  -3   56.28    5.74
  -2   2   2  279.43   29.91
   2   2  -2  281.37   29.82
   2  -2  -2  278.29   29.91
  -2  -2   2  280.40   29.82
  -2   2   1  291.07   30.61
   2   2  -1  285.49   30.57
  -2  -2   1  279.88   30.56
   2  -2  -1  291.02   30.61
  -2   2   0   10.73    1.46
   2   2   0   13.67    1.53
  -2  -2   0   13.39    1.54
   2  -2   0   10.31    1.49
   2   2   1    1.71    0.72
  -2   2  -1    1.62    0.65
   2   2   1    2.46    0.81
  -2  -2  -1    3.73    0.85
  -2  -2  -1    3.55    0.85
   2   2   2    8.45    1.24
   2   2   2    6.76    1.17
  -2  -2  -2    7.54    1.14
  -2  -2  -2    6.43    1.22
   2   2   3    0.99    0.70
  -2   2  -3    1.33    0.65
   2   2   3    1.50    0.67
  -2  -2  -3    1.11    0.83
  -2  -2  -3    0.47    0.63
  -2   2  -4    2.87    0.80
   2   2   4    2.90    0.84
  -2  -2  -4    2.58    0.74
  -2  -2  -4    2.20    0.87
   2   2   5   18.41    2.14
   2   2   5   16.55    2.14
  -2   2  -5   14.58    2.03
  -2  -2  -5   15.60    2.14
  -2  -2  -5   14.33    2.02
   2   2   6    7.23    1.29
   2   2   6    7.24    1.28
  -2   2  -6    7.63    1.25
  -2  -2  -6    5.41    1.25
  -2  -2  -6    8.98    1.29
   2   2   7    0.59    0.86
  -2   2  -7    0.63    0.83
   2   2   7    0.75    0.86
  -2  -2  -7    1.27    0.75
  -2  -2  -7    0.93    0.82
   2   2   8    9.32    1.69
   2   2   8   11.13    1.69
  -2   2  -8   11.97    1.81
  -2  -2  -8    9.22    1.75
  -2  -2  -8   10.54    1.68
   2   2   9   55.45    6.44
  -2   2  -9   59.37    6.49
   2   2   9   54.22    6.47
  -2  -2  -9   55.39    6.49
  -2  -2  -9   58.70    6.49
  -2   2 -10    0.37    0.91
   2   2  10    0.79    0.90
   2   2  10    1.96    0.88
  -2  -2 -10    1.22    0.83
  -2  -2 -10    1.25    0.90
   2   2  11    7.78    1.72
   2   2  11   11.95    1.74
  -2   2 -11   11.27    1.68
  -2   2 -11   10.30    1.92
  -2  -2 -11    8.64    1.71
  -2  -2 -11   11.15    1.88
  -2   2 -12   11.17    1.75
  -2   2 -12   13.15    2.07
   2   2  12   10.15    1.93
  -2  -2 -12   14.13    1.96
  -2  -2 -12    5.97    1.74
  -2   2 -13    0.73    1.25
  -2   2 -13    0.29    1.05
  -2  -2 -13    0.16    1.00
  -2  -2 -13   -0.28    0.99
  -2   2 -14    0.77    1.12
  -2   2 -14    2.27    1.22
  -2  -2 -14    0.40    1.09
  -2  -2 -14    0.01    1.09
  -2   2 -15   -1.16    0.99
  -2   2 -15    0.84    1.47
  -2  -2 -15   -0.39    1.13
  -2  -2 -15    2.92    1.39
  -2   2 -16    3.32    1.34
  -2   2 -16    1.93    1.54
  -2  -2 -16    2.83    1.70
  -2  -2 -16    2.48    1.47
  -2   2 -17   -1.85    1.39
  -2   2 -17    0.47    1.27
  -2  -2 -17   -1.58    1.35
  -2  -2 -17   -2.65    1.18
  -2   2 -18    2.79    1.78
  -2   2 -18    2.89    1.75
  -2  -2 -18    2.95    1.69
  -2  -2 -18    4.78    1.90
   2   3 -19    0.27    1.66
   2  -3 -19    0.53    1.31
   2   3 -18    3.48    1.58
   2   3 -18    4.41    1.32
  -2   3  18    2.52    1.64
   2  -3 -18    3.50    1.64
   2  -3 -18    3.36    1.67
  -2   3  17    9.62    2.15
   2   3 -17   11.18    2.37
   2   3 -17   11.33    1.83
   2  -3 -17    9.61    2.17
   2  -3 -17    8.70    2.07
   2   3 -16   19.03    2.57
  -2   3  16   17.53    2.95
   2   3 -16   23.58    3.43
   2  -3 -16   17.77    2.83
   2  -3 -16   18.02    2.91
   2   3 -15    9.34    1.67
  -2   3  15    9.72    2.06
   2   3 -15   12.63    2.37
   2  -3 -15    9.09    1.91
   2  -3 -15   13.31    2.24
   2   3 -14   28.61    3.81
   2   3 -14   24.23    3.24
  -2   3  14   26.37    3.66
   2  -3 -14   24.99    3.47
   2  -3 -14   31.23    3.75
   2   3 -13   20.69    2.95
   2   3 -13   20.50    2.62
  -2   3  13   18.91    2.94
   2  -3 -13   21.07    3.07
   2  -3 -13   23.78    3.14
   2   3 -12    0.68    0.71
  -2   3  12    0.96    1.04
   2  -3 -12    0.70    0.87
   2  -3 -12   -0.27    0.81
  -2   3  11    8.50    1.74
   2   3 -11    9.33    1.45
   2  -3 -11   11.92    1.78
   2  -3 -11   13.45    1.92
  -2   3  10    3.07    1.03
   2   3 -10    1.59    0.65
   2  -3 -10    3.39    1.05
   2  -3 -10    1.74    0.80
  -2   3   9   -1.08    0.72
   2  -3  -9    0.22    0.71
   2  -3  -9   -0.36    0.79
  -2   3   8    9.02    1.42
  -2   3   8    9.93    1.53
   2  -3  -8    7.76    1.45
   2  -3  -8    6.92    1.38
  -2   3   7    6.56    1.09
  -2   3   7    5.76    1.25
   2  -3  -7    3.21    1.11
   2  -3  -7    5.85    1.04
   2   3  -6   -0.21    0.37
  -2   3   6   -0.13    0.60
  -2   3   6   -0.37    0.70
   2  -3  -6   -1.08    0.67
   2  -3  -6   -0.01    0.53
  -2   3   5   32.33    3.69
  -2   3   5   33.20    3.94
   2   3  -5   33.21    3.64
   2  -3  -5   34.01    3.95
   2  -3  -5   32.66    3.71
   2   3  -4    3.36    0.68
  -2   3   4    3.80    1.05
  -2   3   4    3.94    0.70
   2  -3  -4    5.02    0.79
   2  -3  -4    3.77    0.95
  -2   3   3   37.03    4.10
   2   3  -3   36.45    4.15
  -2   3   3   38.09    4.35
  -2  -3   3   36.55    4.16
   2  -3  -3   40.30    4.11
   2  -3  -3   35.81    4.35
   2   3  -2   55.31    6.01
   2  -3  -2   52.74    6.13
  -2  -3   2   56.07    6.02
   2   3  -1  204.04   22.08
  -2   3   1  203.58   22.13
  -2  -3   1  205.73   22.08
   2  -3  -1  212.24   22.15
   2   3   0  210.84   23.10
  -2   3   0  210.13   23.10
   2  -3   0  231.94   23.16
  -2  -3   0  210.97   23.10
   2   3   1   -0.87    0.66
   2   3   1   -0.60    0.60
  -2   3  -1    0.16    0.52
   2  -3   1    0.61    0.60
   2   3   2   12.44    1.85
  -2   3  -2   11.12    1.66
   2   3   2   16.57    1.87
  -2  -3  -2   11.06    1.84
  -2  -3  -2   15.91    1.85
  -2   3  -3   51.53    5.78
   2   3   3   52.53    5.84
   2   3   3   51.07    5.92
  -2  -3  -3   54.89    5.95
  -2  -3  -3   52.95    5.83
   2   3   4   11.16    1.56
   2   3   4   10.15    1.58
  -2  -3  -4   14.12    1.89
  -2  -3  -4    7.90    1.54
   2   3   5   10.49    1.59
   2   3   5   11.65    1.71
  -2  -3  -5   10.05    1.72
  -2  -3  -5   11.78    1.68
   2   3   6   33.95    4.28
  -2   3  -6   35.51    4.19
   2   3   6   36.78    4.18
  -2  -3  -6   35.68    4.30
  -2  -3  -6   35.91    4.16
   2   3   7    5.55    1.08
   2   3   7    5.58    1.21
  -2   3  -7    3.71    1.11
  -2  -3  -7    3.80    1.08
  -2  -3  -7    3.82    1.04
  -2   3  -8    2.26    1.10
   2   3   8    5.90    1.30
   2   3   8    4.95    1.10
  -2  -3  -8    5.26    1.31
  -2  -3  -8    3.87    1.12
   2   3   9   -0.20    0.85
   2   3   9   -0.18    0.83
  -2   3  -9    0.55    0.87
  -2  -3  -9   -0.12    0.74
  -2  -3  -9    0.04    0.86
  -2   3 -10   14.71    2.58
   2   3  10   21.18    2.74
   2   3  10   21.15    2.71
  -2  -3 -10   20.88    2.79
  -2  -3 -10   17.78    2.55
  -2   3 -11   31.64    4.46
   2   3  11   36.77    4.44
   2   3  11   39.93    4.60
  -2  -3 -11   40.33    4.52
  -2  -3 -11   34.27    4.57
   2   3  12   22.01    3.20
   2   3  12   22.66    3.19
  -2   3 -12   26.49    3.33
  -2  -3 -12   23.89    3.15
  -2  -3 -12   19.55    3.19
   2   3  13    2.90    1.47
  -2   3 -13    0.68    1.11
   2   3  13    2.60    1.26
  -2   3 -13   -0.68    0.96
  -2  -3 -13    1.55    1.21
  -2  -3 -13    1.76    1.25
  -2   3 -14    4.48    1.36
  -2   3 -14    5.62    1.67
  -2  -3 -14    4.93    1.36
  -2  -3 -14    4.29    1.48
  -2   3 -15   10.31    2.28
  -2   3 -15   10.37    1.77
  -2  -3 -15    6.07    1.81
  -2  -3 -15    4.82    1.56
  -2   3 -16    0.62    1.50
  -2   3 -16    4.37    1.43
  -2  -3 -16    1.51    1.51
  -2  -3 -16    0.68    1.37
  -2   3 -17    0.15    1.25
  -2   3 -17    1.23    1.55
  -2  -3 -17   -0.39    1.26
  -2  -3 -17    1.30    1.51
   2   4 -18   -1.03    1.52
  -2   4  18   -1.66    1.39
   2   4 -18   -0.66    1.00
   2  -4 -18   -0.36    1.45
   2  -4 -18   -1.28    1.20
   2   4 -17    1.53    1.48
  -2   4  17   -1.82    1.36
   2   4 -17   -0.03    1.00
   2  -4 -17   -0.02    1.11
   2  -4 -17    0.86    1.50
   2   4 -16    2.46    1.51
  -2   4  16    1.30    1.54
   2   4 -16    3.28    1.09
   2  -4 -16    2.38    1.54
   2  -4 -16    2.30    1.46
   2   4 -15    0.07    0.84
  -2   4  15   -1.85    1.26
   2   4 -15    1.33    1.25
   2  -4 -15    0.19    0.98
   2  -4 -15    0.13    1.15
  -2   4  14   15.46    3.22
   2   4 -14   16.59    3.07
   2   4 -14   20.39    2.60
   2  -4 -14   22.98    2.99
   2  -4 -14   22.87    3.11
   2   4 -13    3.65    0.97
  -2   4  13    3.49    1.42
   2  -4 -13    4.11    1.46
   2  -4 -13    4.85    1.23
  -2   4  12   19.10    2.69
   2   4 -12   16.89    2.18
   2  -4 -12   15.71    2.58
   2  -4 -12   18.16    2.49
  -2   4  11    1.48    1.06
   2  -4 -11    2.08    0.91
   2  -4 -11    3.52    1.12
  -2   4  10   17.61    2.77
   2  -4 -10   22.72    2.72
   2  -4 -10   16.88    2.65
  -2   4   9    3.03    0.94
   2   4  -9    1.63    0.54
  -2   4   9    0.89    0.95
   2  -4  -9    1.77    0.83
   2  -4  -9    1.15    0.90
   2   4  -8    4.58    0.83
  -2   4   8    8.64    1.19
  -2   4   8    3.63    1.18
   2  -4  -8    4.24    1.02
   2  -4  -8    6.42    1.30
  -2   4   7    2.46    0.91
   2   4  -7    0.47    0.52
  -2   4   7    1.01    0.72
   2  -4  -7    1.32    0.80
   2  -4  -7    1.24    0.87
   2   4  -6   59.80    6.28
  -2   4   6   57.88    6.57
  -2   4   6   52.52    6.30
   2  -4  -6   59.35    6.57
   2  -4  -6   59.17    6.33
  -2   4   5   65.55    7.55
   2   4  -5   74.61    7.58
  -2   4   5   75.60    7.83
   2  -4  -5   73.32    7.83
   2  -4  -5   64.78    7.56
  -2   4   4   -0.19    0.47
  -2   4   4   -0.41    0.77
   2   4  -4    0.00    0.48
   2  -4  -4    0.31    0.83
   2  -4  -4   -0.30    0.45
  -2  -4   4   -0.09    0.51
  -2   4   3  181.64   20.55
  -2   4   3  194.28   20.77
   2   4  -3  192.04   20.63
  -2  -4   3  198.90   20.63
   2  -4  -3  199.50   20.78
  -2   4   2   10.92    1.69
   2   4  -2   10.48    1.54
  -2   4   2   12.10    1.44
  -2  -4   2   11.58    1.58
   2  -4  -2   11.94    1.71
   2   4  -1  167.17   18.25
  -2   4   1  167.80   18.30
  -2  -4   1  170.69   18.25
   2  -4  -1  173.18   18.30
  -2   4   0   20.11    2.41
   2   4   0   18.02    2.41
   2  -4   0   19.61    2.47
  -2  -4   0   18.30    2.44
   2   4   1  285.58   30.78
   2   4   1  284.56   30.73
  -2   4  -1  291.64   30.72
  -2  -4  -1  289.29   30.73
   2  -4   1  283.11   30.70
   2   4   2   11.98    1.64
  -2   4  -2   10.52    1.42
   2   4   2    6.70    1.51
  -2  -4  -2    7.12    1.48
   2  -4   2   10.93    1.51
   2   4   3    6.05    1.08
   2   4   3    4.93    1.14
  -2   4  -3    5.60    0.96
  -2  -4  -3    4.04    1.06
   2   4   4    5.48    1.02
   2   4   4    3.13    1.04
  -2   4  -4    2.63    0.80
  -2  -4  -4    3.23    1.05
  -2  -4  -4    6.16    1.08
   2   4   5    5.02    1.09
  -2   4  -5    4.38    0.85
   2   4   5    2.53    1.06
  -2  -4  -5    6.30    1.20
  -2  -4  -5    4.51    1.06
  -2   4  -6   20.79    2.60
   2   4   6   21.10    2.86
   2   4   6   22.80    2.82
  -2  -4  -6   21.21    2.73
  -2  -4  -6   23.85    2.95
   2   4   7    3.99    1.17
   2   4   7    5.21    1.11
  -2   4  -7    3.81    1.13
  -2  -4  -7    4.53    1.23
  -2  -4  -7    2.58    0.98
   2   4   8   12.64    1.99
  -2   4  -8    9.37    1.75
   2   4   8   10.65    1.78
  -2  -4  -8   10.08    1.86
  -2  -4  -8   14.52    2.05
   2   4   9    4.70    1.14
  -2   4  -9    3.30    1.25
   2   4   9    4.01    1.36
  -2  -4  -9    3.47    1.24
  -2  -4  -9    4.11    1.34
  -2   4 -10   27.65    3.60
   2   4  10   28.56    3.46
   2   4  10   23.12    3.52
  -2  -4 -10   31.87    3.79
  -2  -4 -10   23.69    3.57
   2   4  11   -1.09    0.83
   2   4  11    0.17    1.10
  -2   4 -11   -0.47    1.08
  -2  -4 -11    0.01    0.96
  -2  -4 -11    2.34    1.28
  -2   4 -12    5.49    1.59
   2   4  12    6.01    1.46
   2   4  12    4.93    1.62
  -2  -4 -12    6.42    2.11
  -2  -4 -12    3.54    1.53
   2   4  13    1.68    1.25
   2   4  13    1.30    1.34
  -2   4 -13    2.70    1.56
  -2  -4 -13    0.70    1.29
  -2  -4 -13    2.29    1.18
  -2   4 -14   -0.39    0.99
   2   4  14    0.41    1.17
   2   4  14   -0.42    1.27
  -2   4 -14    0.06    1.24
  -2  -4 -14    1.19    1.39
  -2  -4 -14   -1.56    1.03
  -2   4 -15    0.13    1.08
   2   4  15   -1.34    1.33
  -2   4 -15   -1.95    1.23
  -2  -4 -15    0.05    1.38
  -2  -4 -15    0.34    1.24
  -2   4 -16    5.68    1.56
  -2   4 -16    3.58    1.82
  -2  -4 -16    4.87    1.86
  -2  -4 -16    5.56    1.65
  -2   4 -17   -0.60    1.29
  -2   4 -17   -0.76    1.55
  -2  -4 -17    1.91    1.42
  -2  -4 -17    0.62    1.66
   2   5 -17   10.51    1.89
  -2   5  17   11.09    2.62
   2   5 -17   19.86    3.19
   2  -5 -17   15.82    2.80
   2  -5 -17   11.97    2.33
  -2   5  16   -0.16    1.50
   2   5 -16    1.16    1.64
   2   5 -16    2.08    0.98
   2  -5 -16    4.22    1.61
   2  -5 -16    0.45    1.11
   2   5 -15    6.55    1.35
   2   5 -15    7.88    2.08
  -2   5  15    6.40    1.93
   2  -5 -15   11.18    2.06
   2  -5 -15    6.86    1.66
   2   5 -14   -0.88    0.76
  -2   5  14    1.64    1.37
   2  -5 -14    1.13    1.35
   2  -5 -14   -0.05    0.93
  -2   5  13   26.37    3.86
   2   5 -13   29.16    3.32
   2  -5 -13   27.73    3.73
   2  -5 -13   27.78    3.85
  -2   5  12    0.77    1.23
   2   5 -12    1.34    0.67
   2  -5 -12   -0.51    1.08
   2  -5 -12    0.02    0.86
  -2   5  11    1.85    1.21
   2   5 -11    2.00    0.74
   2  -5 -11   -0.08    0.79
   2  -5 -11    1.57    1.17
  -2   5  10    7.67    1.63
  -2   5  10    4.51    1.28
   2   5 -10    5.96    1.00
   2  -5 -10    6.58    1.53
   2  -5 -10    8.01    1.44
  -2   5   9    1.29    0.78
  -2   5   9    3.03    1.22
   2   5  -9    0.68    0.58
   2  -5  -9    1.08    0.76
   2  -5  -9    0.78    0.91
   2   5  -8    3.73    0.83
  -2   5   8    5.40    1.03
  -2   5   8    2.71    1.21
   2  -5  -8    2.42    0.86
   2  -5  -8    4.36    1.20
  -2   5   7    1.61    1.08
   2   5  -7    1.67    0.59
  -2   5   7    1.88    0.74
   2  -5  -7    0.95    0.95
  -2   5   6    0.91    0.83
  -2   5   6    0.46    0.58
   2   5  -6   -0.35    0.51
   2  -5  -6   -1.04    0.77
   2  -5  -6    0.28    0.50
   2   5  -5    2.64    0.71
  -2   5   5    2.59    1.01
  -2   5   5    3.50    0.76
   2  -5  -5    3.03    1.02
  -2   5   4   20.33    2.69
  -2   5   4   18.61    2.30
   2   5  -4   18.54    2.75
   2  -5  -4   21.31    2.77
  -2  -5   4   20.89    2.44
   2   5  -3   21.80    2.57
  -2   5   3   19.80    2.72
  -2   5   3   20.83    2.39
   2  -5  -3   23.69    2.87
  -2  -5   3   18.02    2.50
  -2   5   2    0.27    0.48
   2   5  -2    0.40    0.65
  -2   5   2    0.21    0.74
   2  -5  -2    0.83    0.70
  -2  -5   2    0.45    0.64
  -2   5   1    0.93    0.76
   2   5  -1    0.74    0.73
   2  -5  -1   -0.07    0.75
  -2  -5   1    0.60    0.71
  -2   5   0   18.14    2.48
   2   5   0   16.61    2.40
   2  -5   0   20.01    2.55
  -2  -5   0   22.34    2.56
   2   5   1    3.04    0.98
   2   5   1    1.19    0.74
  -2   5  -1    1.90    0.71
  -2  -5  -1    0.19    0.87
   2  -5   1    0.66    0.71
  -2   5  -2    4.05    1.04
   2   5   2    5.68    1.06
   2   5   2    3.49    1.02
  -2  -5  -2    3.75    1.11
   2  -5   2    3.78    0.92
   2   5   3   23.81    2.57
  -2   5  -3   16.65    2.31
   2   5   3   15.99    2.42
  -2  -5  -3   16.13    2.39
  -2   5  -4    0.87    0.61
   2   5   4    1.06    0.75
   2   5   4    1.21    0.91
  -2  -5  -4   -0.16    0.85
   2   5   5   31.80    3.86
   2   5   5   37.95    4.16
  -2   5  -5   30.96    3.81
  -2  -5  -5   33.57    3.89
  -2  -5  -5   32.68    4.07
  -2   5  -6    2.66    0.77
   2   5   6    1.70    1.07
   2   5   6    2.63    0.88
  -2  -5  -6    2.03    1.01
  -2  -5  -6    2.45    0.95
   2   5   7   -0.08    0.78
   2   5   7   -0.30    0.94
  -2   5  -7   -0.11    0.54
  -2  -5  -7    1.35    0.98
  -2  -5  -7    0.17    0.71
  -2   5  -8    0.64    0.59
  -2   5  -8    1.02    0.92
   2   5   8   -0.95    0.71
   2   5   8    0.14    0.97
  -2  -5  -8   -0.42    0.72
  -2  -5  -8    0.52    0.86
   2   5   9    1.01    0.85
   2   5   9    2.37    1.22
  -2   5  -9    0.17    0.63
  -2   5  -9    1.00    1.02
  -2  -5  -9    1.78    1.04
  -2  -5  -9    0.98    1.12
   2   5  10    0.51    0.97
  -2   5 -10   -0.14    1.08
   2   5  10   -0.65    1.08
  -2  -5 -10    0.77    1.02
  -2  -5 -10   -0.02    1.00
   2   5  11   33.31    5.17
  -2   5 -11   31.02    4.18
   2   5  11   33.46    4.20
  -2  -5 -11   27.63    4.05
  -2  -5 -11   36.51    4.47
   2   5  12   -0.11    1.10
   2   5  12   -2.07    1.21
  -2   5 -12    2.83    1.47
  -2  -5 -12   -0.04    0.95
  -2  -5 -12   -1.11    1.17
   2   5  13    5.92    1.54
   2   5  13    3.77    1.79
  -2   5 -13   11.64    2.07
  -2  -5 -13    4.80    1.60
  -2  -5 -13    7.85    1.88
   2   5  14    2.18    1.54
   2   5  14    5.16    1.55
  -2   5 -14   -0.96    1.34
  -2  -5 -14    0.67    1.26
  -2   5 -15   18.46    2.89
   2   5  15   10.39    2.62
  -2   5 -15   13.69    2.28
   2   5  15   19.47    2.75
  -2  -5 -15   14.73    2.68
  -2  -5 -15   13.06    2.67
   2   5  16    4.82    1.82
  -2   5 -16   -0.16    1.19
  -2   5 -16    0.98    1.74
  -2  -5 -16    2.19    2.83
  -2  -5 -16    0.88    1.58
   2   6 -16   -0.05    1.50
  -2   6  16   -0.47    1.55
   2  -6 -16   -0.06    1.11
   2  -6 -16   -0.19    1.60
   2   6 -15    0.92    1.52
   2   6 -15   -1.17    0.79
  -2   6  15   -1.12    1.37
   2  -6 -15    2.41    1.31
   2  -6 -15    1.73    1.47
  -2   6  14   -0.95    1.37
   2  -6 -14   -0.72    1.14
   2  -6 -14   -0.10    0.99
   2   6 -13    0.91    0.73
  -2   6  13   -1.68    1.32
   2  -6 -13    1.41    1.05
   2  -6 -13   -0.01    1.30
  -2   6  12    2.23    1.49
   2  -6 -12    4.25    1.57
   2  -6 -12    3.83    1.14
  -2   6  11   22.12    3.38
   2   6 -11   22.65    2.86
  -2   6  11   23.21    3.13
   2  -6 -11   24.08    3.12
   2  -6 -11   24.89    3.61
  -2   6  10    0.45    0.86
   2   6 -10    0.46    0.70
  -2   6  10    0.31    1.14
   2  -6 -10    0.75    0.82
   2  -6 -10    1.94    1.27
   2   6  -9   -0.34    0.62
  -2   6   9    1.14    0.80
  -2   6   9    0.37    1.13
   2  -6  -9    1.14    0.76
   2  -6  -9    0.41    1.05
  -2   6   8   -0.36    0.97
  -2   6   8    0.95    0.72
   2   6  -8    0.18    0.59
   2  -6  -8    1.24    1.11
   2  -6  -8    0.92    0.69
   2   6  -7    3.79    0.93
  -2   6   7    7.51    1.15
  -2   6   7    4.81    1.48
   2  -6  -7    5.34    1.32
   2  -6  -7    3.83    0.98
   2   6  -6   36.35    4.09
  -2   6   6   37.49    4.21
  -2   6   6   38.70    4.48
   2  -6  -6   27.78    4.34
  -2   6   5    8.68    1.15
  -2   6   5    7.08    1.46
   2   6  -5    6.55    1.20
   2  -6  -5    4.26    1.29
  -2   6   4    6.49    0.95
   2   6  -4    4.65    1.03
  -2   6   4    6.57    1.40
   2  -6  -4    2.68    1.22
  -2  -6   4    5.28    1.08
   2   6  -3   27.81    3.33
  -2   6   3   26.08    3.10
  -2   6   3   32.85    3.64
   2  -6  -3   25.46    3.45
  -2  -6   3   26.74    3.32
  -2   6   2   12.26    2.07
  -2   6   2   15.83    1.72
   2   6  -2    9.86    1.83
  -2  -6   2   11.26    1.86
   2  -6  -2   13.63    2.08
   2   6  -1    2.67    0.95
  -2   6   1    2.40    0.68
  -2   6   1    0.69    0.86
  -2  -6   1    1.67    0.90
   2  -6  -1    1.99    0.80
  -2   6   0   16.04    2.28
   2   6   0   14.02    2.21
   2   6   0   20.44    2.40
   2  -6   0   15.69    2.28
  -2  -6   0   13.45    2.19
   2   6   1   28.13    3.49
  -2   6  -1   28.68    3.61
   2   6   1   29.53    3.68
  -2  -6  -1   31.10    3.65
   2  -6   1   28.62    3.56
   2   6   2   47.88    5.61
  -2   6  -2   48.55    5.69
   2   6   2   48.27    5.78
  -2  -6  -2   53.39    5.80
   2  -6   2   51.08    5.67
   2   6   3    7.46    1.40
  -2   6  -3    6.47    1.32
   2   6   3    6.71    1.44
  -2  -6  -3    7.77    1.50
   2   6   4   -0.09    0.71
   2   6   4   -0.07    0.91
  -2   6  -4   -0.32    0.62
  -2  -6  -4    1.05    0.96
  -2   6  -5    0.99    0.74
   2   6   5   -0.23    0.90
   2   6   5    1.09    0.82
  -2  -6  -5    2.48    1.06
   2   6   6   24.65    3.51
  -2   6  -6   30.95    3.55
   2   6   6   32.25    3.90
  -2  -6  -6   30.80    3.92
  -2  -6  -6   30.35    3.60
   2   6   7    1.04    1.15
  -2   6  -7    0.12    0.65
   2   6   7    0.87    0.85
  -2  -6  -7    0.66    1.10
  -2  -6  -7   -0.60    0.69
   2   6   8   17.22    2.53
  -2   6  -8   21.02    2.50
   2   6   8   16.81    2.81
  -2  -6  -8   21.18    2.90
  -2  -6  -8   15.79    2.53
  -2   6  -9    6.71    1.26
   2   6   9    6.09    2.11
  -2   6  -9    4.23    1.45
   2   6   9    7.44    1.45
  -2  -6  -9    5.28    1.36
  -2  -6  -9    7.43    1.73
   2   6  10    7.92    1.92
  -2   6 -10    7.68    1.37
  -2   6 -10    4.44    1.68
   2   6  10    8.68    1.69
  -2  -6 -10    8.16    1.91
  -2  -6 -10    8.54    1.68
   2   6  11   -0.36    1.03
  -2   6 -11   -0.18    1.18
  -2   6 -11    0.61    0.75
   2   6  11    0.74    1.30
  -2  -6 -11   -1.97    0.89
  -2  -6 -11   -0.87    1.25
   2   6  12    4.49    1.52
   2   6  12    4.02    1.65
  -2   6 -12    3.47    1.05
  -2   6 -12    5.71    1.71
  -2  -6 -12    4.69    1.62
  -2  -6 -12    5.45    1.53
   2   6  13    6.14    1.98
  -2   6 -13    5.46    1.22
   2   6  13    5.47    1.65
  -2   6 -13    4.20    1.77
  -2  -6 -13    4.00    1.51
  -2  -6 -13    4.50    1.69
  -2   6 -14    0.81    1.51
   2   6  14    0.47    1.31
  -2   6 -14    0.57    0.82
   2   6  14   -1.11    1.55
  -2  -6 -14    0.50    1.16
  -2  -6 -14    1.19    1.54
   2   6  15   -1.38    1.47
  -2   6 -15    0.55    0.94
   2   6  15   -0.23    1.49
  -2   6 -15   -0.45    1.59
  -2  -6 -15    1.97    1.67
  -2  -6 -15   -1.11    1.16
  -2   7  14   -1.83    1.56
   2  -7 -14   -0.66    0.97
   2  -7 -14    4.81    2.81
   2   7 -13    9.82    1.47
  -2   7  13    8.35    2.28
   2  -7 -13    6.61    1.63
   2  -7 -13    8.00    2.02
  -2   7  12   -0.68    1.39
   2   7 -12    0.09    0.80
   2  -7 -12    0.81    1.33
   2  -7 -12    0.89    0.94
  -2   7  11    0.45    1.02
   2   7 -11    0.39    0.77
  -2   7  11    0.42    1.36
   2  -7 -11   -0.50    1.21
   2  -7 -11   -0.20    0.83
   2   7 -10   -0.95    0.67
  -2   7  10   -2.04    1.07
  -2   7  10    0.59    0.90
   2  -7 -10    0.56    0.74
   2  -7 -10   -0.62    1.22
   2   7  -9    1.25    0.79
  -2   7   9    1.73    0.89
  -2   7   9    0.31    1.27
   2  -7  -9    1.36    1.11
   2  -7  -9    1.35    0.79
  -2   7   8   10.65    2.06
  -2   7   8    9.09    1.41
   2   7  -8    6.28    1.27
   2  -7  -8    5.21    1.59
  -2   7   7   -1.03    0.97
  -2   7   7    0.30    0.71
   2   7  -7    0.34    0.70
   2  -7  -7   -0.90    1.96
  -2   7   6    0.22    1.02
   2   7  -6   -1.47    0.63
  -2   7   6    0.24    0.63
   2  -7  -6   -0.43    0.94
  -2   7   5    1.14    1.16
  -2   7   5    0.87    0.93
   2   7  -5    0.77    0.80
   2  -7  -5    2.74    1.27
  -2  -7   5    0.18    0.71
  -2   7   4   17.00    2.06
   2   7  -4   17.28    2.30
  -2   7   4   13.01    2.42
  -2  -7   4   20.56    2.32
   2  -7  -4   12.32    2.38
  -2   7   3    6.09    0.96
   2   7  -3    4.29    1.14
  -2   7   3    5.91    1.45
   2  -7  -3    4.02    1.29
  -2  -7   3    2.99    1.11
  -2   7   2    0.59    1.01
   2   7  -2    1.16    0.91
  -2   7   2    1.30    0.65
   2  -7  -2    1.68    1.12
  -2  -7   2    2.33    0.89
   2   7  -1    2.34    1.00
  -2   7   1    3.64    1.14
  -2   7   1    3.26    0.97
  -2  -7   1    1.88    0.99
   2  -7  -1    3.13    1.05
   2   7   0    4.39    1.24
   2   7   0    1.95    0.96
  -2   7   0    4.45    1.24
  -2  -7   0    3.36    1.09
   2  -7   0    3.09    1.09
   2   7   1    1.82    1.05
  -2   7  -1    1.55    1.01
   2   7   1    1.86    0.89
  -2  -7  -1    0.68    0.96
   2  -7   1    2.46    0.91
   2   7   2    2.95    1.02
   2   7   2    2.10    1.13
  -2   7  -2    2.69    1.03
   2  -7   2    4.95    1.10
  -2  -7  -2    1.88    0.99
  -2   7  -3    0.29    0.88
   2   7   3    0.83    1.00
   2   7   3    1.13    0.84
  -2  -7  -3   -0.34    1.00
  -2   7  -4   16.26    2.53
   2   7   4   19.02    2.61
   2   7   4   15.24    2.77
  -2  -7  -4   25.67    2.96
   2   7   5   -1.63    0.77
  -2   7  -5    0.87    0.78
   2   7   5    0.03    1.05
  -2  -7  -5   -0.05    1.02
  -2   7  -6    1.15    0.89
   2   7   6    2.08    0.96
   2   7   6    0.33    1.19
  -2  -7  -6    2.63    1.17
  -2   7  -7    9.74    1.68
   2   7   7   12.53    1.85
  -2  -7  -7    7.73    1.93
   2   7   8    0.94    1.27
  -2   7  -8    1.71    0.93
   2   7   8   -0.30    0.89
  -2  -7  -8   -1.18    1.06
  -2  -7  -8    1.12    0.98
   2   7   9    1.54    1.38
   2   7   9    0.97    0.99
  -2   7  -9    0.86    0.84
  -2   7  -9    1.75    1.21
  -2  -7  -9    1.02    1.07
  -2  -7  -9    1.91    1.31
  -2   7 -10   -0.17    1.07
  -2   7 -10    0.52    0.81
   2   7  10   -0.98    1.01
   2   7  10   -0.78    1.37
  -2  -7 -10    0.63    0.95
  -2  -7 -10    0.53    1.32
   2   7  11    0.38    1.37
  -2   7 -11    1.48    0.91
   2   7  11    2.30    1.26
  -2   7 -11   -0.17    1.51
  -2  -7 -11    0.20    1.11
  -2  -7 -11   -0.06    1.38
   2   7  12    1.29    1.56
   2   7  12   -0.08    1.18
  -2   7 -12   -1.28    1.27
  -2   7 -12   -0.03    0.86
  -2  -7 -12   -0.01    1.13
  -2  -7 -12   -0.66    1.44
  -2   7 -13    1.22    1.53
   2   7  13    1.06    1.74
  -2   7 -13    0.98    0.93
   2   7  13   -0.66    1.21
  -2  -7 -13    1.62    1.28
  -2  -7 -13   -2.15    1.39
  -2   8  12    0.81    1.64
   2  -8 -12   -1.12    1.51
   2  -8 -12    0.22    0.89
  -2   8  11    2.07    1.61
  -2   8  11    4.62    1.28
   2   8 -11    1.78    0.97
   2  -8 -11    3.18    1.80
  -2   8  10    1.14    1.45
  -2   8  10    3.09    1.09
   2   8 -10    1.54    0.89
   2  -8 -10    0.96    1.44
  -2   8   9    0.88    0.85
   2   8  -9   -0.18    0.83
  -2   8   9    0.61    1.33
   2  -8  -9    0.35    1.03
  -2   8   8    4.50    1.87
   2   8  -8    7.67    1.40
  -2   8   8    5.85    1.26
   2  -8  -8    7.94    1.80
  -2   8   7    1.53    0.82
  -2   8   7    1.42    1.33
   2   8  -7    2.47    1.00
   2  -8  -7    0.65    1.10
   2   8  -6    2.04    1.00
  -2   8   6    4.92    1.71
  -2   8   6    3.62    0.90
   2  -8  -6    1.41    1.30
  -2   8   5   -0.28    1.31
  -2   8   5    3.30    0.86
   2   8  -5    2.24    1.00
   2  -8  -5    1.42    1.04
  -2  -8   5    1.76    0.92
  -2   8   4    3.86    1.30
  -2   8   4   -0.37    1.03
   2   8  -4    1.07    0.96
  -2  -8   4   -0.52    0.81
  -2   8   3    0.60    1.11
   2   8  -3   -0.11    0.88
  -2  -8   3    0.06    0.88
   2  -8  -3    0.71    1.11
  -2   8   2    0.57    1.14
   2   8  -2    1.88    1.00
  -2   8   2    0.38    0.71
   2  -8  -2   -1.00    1.01
  -2  -8   2    0.79    0.95
   2   8  -1   -0.09    0.96
  -2   8   1    0.04    1.11
  -2   8   1   -0.27    0.69
   2   8  -1   -0.82    0.91
  -2  -8   1    1.14    0.95
   2  -8  -1   -0.54    0.96
   2   8   0    4.72    1.60
  -2   8   0   11.79    1.98
   2   8   0   10.01    1.73
  -2   8   0    9.87    1.54
   2  -8   0   12.55    2.02
  -2  -8   0    7.44    1.81
   2   8   1    2.18    0.98
   2   8   1    1.76    1.12
  -2   8  -1   -0.02    1.06
  -2  -8  -1    3.30    1.30
   2  -8   1    2.39    1.15
  -2   8  -2   31.68    3.94
   2   8   2   26.28    3.64
   2   8   2   27.25    3.90
   2  -8   2   31.57    3.93
  -2  -8  -2   33.19    4.14
   2   8   3    1.27    1.25
  -2   8  -3    3.25    1.14
   2   8   3    1.57    0.92
  -2  -8  -3   -0.29    1.04
   2   8   4   14.05    2.71
   2   8   4   20.42    2.53
  -2   8  -4   14.70    2.46
   2   8   5    0.36    1.12
   2   8   5    0.93    0.92
  -2   8  -5   -0.01    0.84
  -2  -8  -5    0.60    1.08
  -2   8  -6    1.64    1.06
   2   8   6    3.61    1.16
   2   8   6    5.08    1.56
  -2  -8  -6    3.01    1.51
  -2   8  -7    1.76    1.01
   2   8   7    1.60    1.08
   2   8   7    1.96    1.50
  -2  -8  -7    2.61    1.50
  -2   8  -8    0.20    0.87
   2   8   8   -2.71    1.29
   2   8   8    0.08    1.00
  -2  -8  -8    0.04    1.23
   2   8   9    1.10    1.07
  -2   8  -9    1.48    0.95
  -2   8  -9    0.56    1.19
   2   8   9    0.75    1.46
  -2  -8  -9    0.18    1.36
  -2   8 -10   12.16    1.98
   2   8  10   12.58    2.72
   2   8  10   11.60    2.12
  -2   8 -10    9.73    3.47
  -2  -8 -10   11.38    2.42
  -2   8 -11    0.75    1.03
  -2   8 -11    0.79    1.38
   2   8  11    3.02    1.40
   2   8  11   -1.48    1.46
  -2  -8 -11    0.85    1.19
  -2  -8 -11    0.76    1.46
  -2   9  10    0.73    1.02
  -2   9   9   -3.91    1.27
   2   9  -9    1.78    1.02
  -2   9   9   -0.66    0.88
   2  -9  -9   -1.38    1.48
  -2   9   8    1.46    0.91
   2   9  -8    1.62    1.08
  -2   9   8    1.25    1.58
   2  -9  -8    1.90    1.48
  -2   9   7   -0.12    1.39
   2   9  -7   -0.61    0.90
  -2   9   7    0.28    0.80
   2  -9  -7   -0.11    1.48
   2   9  -6    1.71    1.08
  -2   9   6    0.41    0.74
  -2   9   6   -1.06    1.38
   2  -9  -6    3.03    1.26
   2   9  -5    4.00    1.24
  -2   9   5    3.60    1.68
   2  -9  -5    2.67    1.29
  -2   9   4   -0.01    1.20
   2   9  -4    1.82    1.20
  -2  -9   4   -0.65    0.82
   2  -9  -4   -1.10    1.07
  -2   9   3    1.48    1.23
   2   9  -3    0.80    1.14
  -2   9   3    0.46    0.75
  -2  -9   3   -0.04    0.97
   2  -9  -3    0.12    0.95
  -2   9   2    1.02    1.23
  -2   9   2    0.25    0.78
   2   9  -2    0.82    1.12
   2  -9  -2    1.05    1.38
  -2  -9   2    0.42    1.14
  -2   9   1    9.06    1.51
   2   9  -1   11.16    1.93
   2   9  -1    6.41    1.92
   2  -9  -1   10.16    1.97
  -2  -9   1    9.68    1.99
   2   9   0    0.80    1.08
  -2   9   0    2.25    1.40
   2   9   0   -0.29    1.19
  -2   9   0    0.49    0.87
  -2  -9   0   -0.25    1.08
  -2   9  -1    7.87    1.79
   2   9   1    7.05    1.58
   2   9   1    5.26    1.64
   2  -9   1    8.69    1.73
   2   9   2    1.86    1.11
  -2   9  -2    3.12    1.28
   2   9   2   -0.27    1.49
   2  -9   2    1.57    1.11
  -2  -9  -2    4.11    1.42
  -2   9  -3    1.69    1.10
   2   9   3    1.56    1.11
   2   9   3    2.13    1.37
  -2  -9  -3    0.15    1.21
  -2   9  -4    7.70    1.59
   2   9   4    6.34    1.54
   2   9   4    6.10    1.90
  -2  -9  -4    4.74    1.60
   2   9   5    3.18    1.58
   2   9   5    0.69    1.08
  -2   9  -5    2.88    1.18
  -2  -9  -5    2.77    1.41
   2   9   6    0.70    1.04
  -2   9  -6    0.99    1.04
   2   9   6   -2.36    1.29
  -2  -9  -6    0.25    1.20
  -2   9  -7    0.06    1.02
   2   9   7   -1.07    1.50
   2   9   7    0.00    1.11
  -2  -9  -7   -0.79    1.29
  -2   9  -8   -1.56    1.12
   2   9   8    0.08    1.11
  -2   9  -8   -0.97    0.97
   2   9   8   -1.00    1.47
  -2  -9  -8   -2.44    1.34
  -2  10   5    1.60    1.76
   2  10  -5    2.19    1.33
   2 -10  -5    2.40    1.53
  -2  10   4    2.37    1.65
   2  10  -4    1.82    1.30
  -2 -10   4    2.29    1.29
   2 -10  -4    1.05    1.59
   2  10  -3    5.12    1.70
  -2  10   3    6.37    1.90
  -2 -10   3    5.98    1.70
   2 -10  -3    8.98    2.06
   2  10  -2    2.33    1.26
  -2  10   2   -1.83    1.31
   2  10  -2   -0.09    1.40
  -2 -10   2    2.86    1.42
   2 -10  -2   -0.59    1.30
  -2  10   1    2.04    1.52
   2  10  -1    2.80    1.29
  -2  10   1    4.89    1.13
   2  10  -1    1.50    1.47
   2 -10  -1    3.05    1.60
  -2 -10   1    4.00    1.48
   2  10   0   -1.26    1.22
  -2  10   0    0.59    0.99
   2  10   0   -0.97    1.12
  -2  10   0    0.17    1.28
   2 -10   0   -0.07    1.26
  -2 -10   0    1.31    1.34
   2  10   1    1.35    1.20
  -2  10  -1    1.64    1.49
  -2  10  -1    0.85    1.01
   2  10   1   -1.81    1.25
   2 -10   1   -1.10    1.23
  -2 -10  -1    2.11    1.36
   2  10   2    1.72    1.18
   2  10   2   -0.21    1.37
  -2  10  -2   -0.43    1.28
  -2 -10  -2    0.47    1.21
   2 -10   2    2.21    1.30
  -2  10  -3    1.23    1.40
   2  10   3    1.72    1.57
   2  10   3    0.94    1.19
  -2 -10  -3   -0.35    1.17
   2  10   4    0.59    1.20
  -2  10  -4    0.32    1.27
   2  10   4    0.09    1.51
  -2 -10  -4   -1.01    1.13
   3   0 -20    3.16    1.92
   3   0 -20    3.76    1.54
   3   0 -19   -1.02    1.39
   3   0 -19    0.15    1.32
   3   0 -18   -1.51    1.10
   3   0 -18    0.78    1.44
   3   0 -17   -2.12    1.11
   3   0 -17    1.01    1.15
   3   0 -16   15.23    2.42
   3   0 -16   17.67    3.57
   3   0 -15    0.18    0.93
   3   0 -15    1.56    1.16
   3   0 -14   47.32    5.58
   3   0 -14   48.18    5.69
   3   0 -13   -0.44    0.81
   3   0 -13   -0.62    0.94
   3   0 -12   16.13    2.41
  -3   0  12   18.79    2.45
   3   0 -12   24.54    2.97
  -3   0  11   -0.11    0.67
   3   0 -11    0.06    0.80
   3   0 -11    0.84    0.80
  -3   0  10    0.69    0.70
   3   0 -10    1.11    0.75
   3   0 -10    0.31    0.79
  -3   0   9    0.41    1.05
   3   0  -9    1.23    0.70
  -3   0   8   39.90    4.72
   3   0  -8   44.49    4.77
   3   0  -7   -0.68    0.56
  -3   0   7    0.38    0.56
   3   0  -6   90.88   10.03
  -3   0   6   94.75   10.03
  -3   0   5   -0.13    0.53
   3   0  -5   -0.61    0.54
  -3   0   4  140.06   14.92
   3   0  -4  138.95   14.93
  -3   0   3    0.75    0.35
   3   0  -3    0.49    0.35
  -3   0   2   25.32    2.77
   3   0  -1   -0.15    1.89
  -3   0   1   -1.21    1.95
  -3   0   0    2.82    0.50
   3   0   0    2.74    0.54
   3   0   1   -0.29    0.41
  -3   0  -1    0.21    0.42
   3   0   2   73.01    7.79
  -3   0  -2   70.35    7.78
   3   0   3   -0.75    0.61
  -3   0  -3    0.41    0.75
   3   0   4  262.37   27.97
  -3   0  -4  260.10   27.96
   3   0   5   -0.89    0.78
  -3   0  -5    0.59    0.67
  -3   0  -6  183.92   19.59
   3   0   6  179.03   19.57
  -3   0  -6  182.17   19.54
  -3   0  -7    0.72    0.71
   3   0   7   -0.71    0.77
  -3   0  -7    0.57    0.77
   3   0   8   13.80    2.21
  -3   0  -8   19.00    2.35
  -3   0  -8   17.97    2.34
  -3   0  -9   -0.10    0.81
   3   0   9    0.01    0.98
  -3   0  -9    0.62    0.86
  -3   0 -10    0.96    0.97
   3   0  10    0.27    0.98
  -3   0 -10    0.36    0.94
  -3   0 -11    1.37    1.01
  -3   0 -11    0.54    0.89
  -3   0 -12   24.80    3.63
  -3   0 -12   33.66    3.87
  -3   0 -13   -0.82    0.96
  -3   0 -13    0.27    0.92
  -3   0 -14    8.22    1.81
  -3   0 -14   11.80    2.09
  -3   0 -15   -0.01    1.39
  -3   0 -15   -0.54    1.09
  -3   0 -16    4.31    1.64
  -3   0 -16    6.38    1.84
  -3   0 -17   -0.44    1.44
  -3   0 -17   -0.90    1.30
  -3   0 -18    7.29    1.92
  -3   0 -18    8.26    2.42
   3   1 -19   -0.89    1.25
   3   1 -19    0.21    1.44
   3  -1 -19    1.45    1.46
   3  -1 -19   -2.57    1.20
   3   1 -18   -0.49    1.29
   3   1 -18   -0.17    1.18
   3  -1 -18    1.13    1.31
   3  -1 -18    0.41    1.30
   3   1 -17   24.55    3.41
   3   1 -17   25.08    3.81
   3  -1 -17   29.44    3.95
   3  -1 -17   26.23    3.64
   3   1 -16    1.70    1.03
   3   1 -16    2.49    1.42
   3  -1 -16    1.69    1.32
   3  -1 -16    1.48    1.17
   3   1 -15   14.60    2.03
   3   1 -15   12.99    2.22
  -3   1  15   11.86    2.00
   3  -1 -15    9.14    2.07
   3  -1 -15   11.62    2.04
   3   1 -14    3.15    1.12
  -3   1  14    0.68    0.98
   3   1 -14   -0.93    0.78
   3  -1 -14    1.17    1.03
   3  -1 -14    1.63    1.06
   3   1 -13    0.68    0.77
  -3   1  13   -0.17    0.84
   3   1 -13    1.68    1.07
   3  -1 -13    0.66    0.90
   3  -1 -13    1.21    0.91
  -3   1  12    7.32    1.42
   3   1 -12    5.89    1.46
   3   1 -12    6.42    1.25
   3  -1 -12    8.88    1.55
   3  -1 -12   10.20    1.62
   3   1 -11   21.65    2.50
  -3   1  11   16.96    2.54
   3  -1 -11   17.11    2.53
   3  -1 -11   23.39    2.86
   3   1 -10    8.78    1.43
  -3   1  10   10.54    1.54
   3  -1 -10    9.97    1.63
   3  -1 -10    8.65    1.51
   3   1  -9    1.22    0.67
  -3   1   9    1.93    0.86
   3  -1  -9    3.37    0.93
   3  -1  -9    1.18    0.86
  -3   1   8    2.49    0.79
   3   1  -8   -0.26    0.50
   3  -1  -8   -0.10    0.66
   3  -1  -8    1.10    0.76
  -3   1   7  112.34   11.95
   3   1  -7  110.03   11.83
   3  -1  -7  105.93   12.10
   3  -1  -7  111.57   11.95
   3   1  -6   55.91    5.94
  -3   1   6   55.02    6.08
   3  -1  -6   52.77    6.08
  -3   1   5    0.42    0.59
   3  -1  -5    0.52    0.66
  -3   1   4    0.86    0.60
   3  -1  -4   -0.39    0.64
  -3   1   3   13.70    1.84
   3  -1  -3   16.23    1.90
  -3   1   2  149.55   15.86
   3  -1  -2  146.77   15.86
  -3   1   1    4.88    0.72
  -3   1   1    5.03    0.65
  -3  -1   1    3.15    0.67
   3  -1  -1    5.19    0.63
   3  -1  -1    4.69    0.75
  -3   1   0   10.06    1.16
   3   1   0    8.46    1.22
   3  -1   0    8.94    1.14
  -3  -1   0   10.11    1.31
  -3  -1   0    8.66    1.17
  -3   1  -1    3.56    0.75
   3   1   1    3.09    0.71
   3  -1   1    5.90    0.79
  -3  -1  -1    3.67    0.75
  -3  -1  -1    5.00    0.82
  -3   1  -2   37.79    4.30
   3   1   2   39.22    4.34
  -3  -1  -2   40.46    4.38
   3  -1   2   37.26    4.30
  -3   1  -3   15.33    1.96
   3   1   3   14.18    1.98
  -3  -1  -3   13.06    1.91
  -3  -1  -3   18.96    2.13
   3  -1   3   15.10    1.92
  -3   1  -4    8.13    1.35
   3   1   4   11.83    1.51
   3  -1   4    8.16    1.35
  -3  -1  -4    9.15    1.32
  -3  -1  -4    7.33    1.34
   3   1   5   26.64    3.40
  -3   1  -5   26.68    3.42
   3  -1   5   28.28    3.43
  -3  -1  -5   30.83    3.45
  -3  -1  -5   33.19    3.53
   3   1   6    0.36    0.75
  -3   1  -6    0.54    0.74
  -3  -1  -6    0.34    0.72
  -3  -1  -6    1.06    0.83
   3  -1   6   -0.60    0.81
   3   1   7   -0.11    0.82
  -3   1  -7    3.36    0.93
   3  -1   7    0.08    0.82
  -3  -1  -7   -1.32    0.78
  -3  -1  -7    2.49    0.80
   3   1   8    8.51    1.63
  -3   1  -8    9.23    1.59
  -3  -1  -8    8.71    1.44
  -3  -1  -8    6.91    1.56
   3   1   9    1.04    0.87
  -3   1  -9    2.04    0.83
  -3   1  -9    2.10    1.02
  -3  -1  -9    0.82    0.83
  -3  -1  -9    0.98    0.92
   3   1  10   18.63    2.76
  -3   1 -10   17.98    2.79
  -3   1 -10   22.40    2.73
  -3  -1 -10   19.78    2.68
  -3  -1 -10   20.08    2.86
   3   1  11   15.34    2.28
  -3   1 -11   18.49    2.52
  -3   1 -11   15.69    2.33
  -3  -1 -11   16.32    2.40
  -3  -1 -11   15.77    2.42
  -3   1 -12   14.83    2.43
  -3   1 -12   20.52    2.80
   3   1  12   19.93    2.79
  -3  -1 -12   19.16    2.58
  -3  -1 -12   13.57    2.57
  -3   1 -13    1.42    1.08
  -3   1 -13    0.68    1.11
  -3  -1 -13   -0.52    1.04
  -3  -1 -13   -1.31    0.92
  -3   1 -14   -0.89    0.91
  -3   1 -14   -1.32    1.15
  -3  -1 -14   -0.63    1.83
  -3  -1 -14    1.00    1.13
  -3   1 -15    7.03    2.01
  -3   1 -15    6.97    1.69
  -3  -1 -15    7.25    2.00
  -3  -1 -15   10.40    2.34
  -3   1 -16    0.00    1.31
  -3   1 -16    3.66    1.72
  -3  -1 -16    3.88    1.50
  -3  -1 -16    6.21    1.90
  -3   1 -17    2.52    1.65
  -3   1 -17    3.23    1.43
  -3  -1 -17   -1.01    1.26
  -3  -1 -17    1.32    1.32
  -3   1 -18   -1.06    1.37
  -3   1 -18    1.12    1.74
  -3  -1 -18    1.85    1.64
  -3  -1 -18   -1.23    1.54
   3   2 -19    6.49    1.62
   3   2 -19    8.30    2.04
   3  -2 -19    7.96    1.92
   3  -2 -19    7.39    2.26
  -3   2  18   -0.26    1.23
   3   2 -18    0.43    1.49
   3   2 -18    0.35    1.01
   3  -2 -18    0.42    1.22
   3  -2 -18   -1.50    1.22
   3   2 -17    0.53    1.02
   3   2 -17   -0.93    1.35
  -3   2  17    0.16    1.22
   3  -2 -17   -0.42    1.12
  -3   2  16    0.07    1.18
   3   2 -16   -0.08    1.29
   3   2 -16    1.80    0.95
   3  -2 -16   -0.28    1.11
   3  -2 -16    0.13    1.13
   3   2 -15    6.65    1.36
   3   2 -15   10.86    2.53
  -3   2  15    6.37    1.64
   3  -2 -15    7.00    1.53
   3  -2 -15    7.69    1.80
   3   2 -14   27.37    3.25
   3   2 -14   22.66    3.60
  -3   2  14   22.35    3.43
   3  -2 -14   31.93    3.79
   3  -2 -14   27.13    3.56
   3   2 -13    0.20    0.71
  -3   2  13    2.30    1.07
   3  -2 -13    0.27    0.94
   3  -2 -13    1.95    1.03
   3   2 -12    3.42    0.81
  -3   2  12    2.07    1.00
   3  -2 -12    2.25    1.02
   3  -2 -12    1.18    0.95
  -3   2  11   15.13    2.25
   3  -2 -11   16.06    2.29
   3  -2 -11   14.75    2.24
   3   2 -10    2.33    0.72
  -3   2  10    3.71    1.09
   3  -2 -10    3.47    1.00
   3  -2 -10    3.15    0.98
   3   2  -9    0.45    0.56
  -3   2   9    0.99    0.84
   3  -2  -9    1.19    0.85
   3  -2  -9    2.15    0.84
   3   2  -8   14.53    1.65
  -3   2   8   11.97    1.82
   3  -2  -8   10.16    1.79
   3  -2  -8   14.40    1.94
  -3   2   7    8.04    1.64
   3  -2  -7   13.10    1.61
   3  -2  -7   11.04    1.62
  -3   2   6    4.28    1.02
   3  -2  -6    3.93    1.00
   3  -2  -6    5.90    0.94
   3  -2  -5   15.90    2.16
   3  -2  -5   17.61    2.05
  -3   2   4   13.82    2.03
   3  -2  -4   16.81    1.88
  -3   2   3    2.34    0.82
   3  -2  -3    4.51    0.99
  -3   2   2   32.12    3.52
   3   2  -2   32.36    3.37
   3  -2  -2   30.68    3.52
  -3  -2   2   27.33    3.36
   3   2  -1   16.17    1.81
  -3  -2   1   15.31    1.79
   3  -2  -1   11.05    1.73
  -3   2   0   14.06    1.91
   3   2   0   15.71    1.96
   3   2   0   19.95    2.08
  -3   2   0   15.58    1.81
  -3  -2   0   13.24    1.93
   3  -2   0   17.09    2.00
  -3   2  -1   60.05    6.80
   3   2   1   63.23    6.91
  -3   2  -1   65.21    6.87
   3   2   1   63.00    6.90
  -3  -2  -1   64.12    6.91
   3   2   2    0.54    0.68
  -3   2  -2    0.89    0.53
   3   2   2   -0.30    0.65
  -3  -2  -2   -0.22    0.61
  -3  -2  -2   -1.09    0.66
   3   2   3    0.63    1.23
  -3   2  -3    1.97    0.71
  -3  -2  -3    1.17    0.74
  -3  -2  -3   -0.51    0.66
   3   2   4    3.74    1.02
  -3   2  -4    4.12    0.94
   3   2   4    3.88    0.98
  -3  -2  -4    4.18    0.91
  -3  -2  -4    5.84    1.12
  -3   2  -5    0.66    0.67
   3   2   5    1.16    0.76
   3   2   5    0.84    0.75
  -3  -2  -5    0.14    0.77
  -3  -2  -5    0.70    0.76
  -3   2  -6   -0.63    0.76
   3   2   6   -0.44    0.76
   3   2   6   -0.02    0.77
  -3  -2  -6   -0.59    0.77
  -3  -2  -6   -0.40    0.74
   3   2   7    2.57    0.97
  -3   2  -7    3.52    1.06
   3   2   7    4.00    1.07
  -3  -2  -7    3.27    1.08
  -3  -2  -7    4.28    1.11
   3   2   8    6.07    1.16
  -3   2  -8    2.98    1.07
   3   2   8    3.69    1.10
  -3  -2  -8    3.66    1.08
  -3  -2  -8    2.82    0.95
   3   2   9    3.27    1.08
  -3   2  -9    1.93    1.05
   3   2   9    1.71    0.88
  -3  -2  -9    0.67    0.95
  -3  -2  -9    1.13    0.97
   3   2  10   -0.31    0.81
  -3   2 -10    0.10    0.98
  -3  -2 -10   -0.04    0.89
  -3  -2 -10   -1.19    0.72
  -3   2 -11    5.85    1.60
   3   2  11   11.97    1.91
  -3   2 -11    6.22    1.30
  -3  -2 -11    5.31    1.41
  -3  -2 -11    5.68    1.56
   3   2  12   -1.66    0.97
  -3   2 -12    0.45    1.10
  -3   2 -12    0.71    0.91
  -3  -2 -12    0.01    0.77
  -3  -2 -12   -1.57    0.86
   3   2  13    6.25    1.51
  -3   2 -13    5.55    1.42
  -3   2 -13    4.01    1.51
  -3  -2 -13    1.90    1.22
  -3  -2 -13    4.02    1.50
  -3   2 -14   -0.58    1.07
  -3   2 -14    0.53    1.23
  -3  -2 -14    2.73    1.94
  -3  -2 -14    0.47    1.35
  -3   2 -15    0.46    1.21
  -3   2 -15    0.27    1.28
  -3  -2 -15    0.50    1.24
  -3  -2 -15    1.07    1.37
  -3   2 -16   -0.37    1.43
  -3   2 -16   -0.08    1.19
  -3  -2 -16    0.77    1.21
  -3  -2 -16    0.39    1.31
  -3   2 -17   -0.79    2.28
  -3   2 -17    2.07    1.77
  -3  -2 -17   -0.63    1.25
  -3  -2 -17   -1.86    1.22
   3   3 -19   -0.68    1.38
  -3   3  19    0.80    1.58
   3   3 -19    1.63    1.15
   3  -3 -19    1.19    1.37
   3  -3 -19   -2.82    1.35
   3   3 -18    8.71    2.13
  -3   3  18   15.00    2.42
   3   3 -18    8.45    1.79
   3  -3 -18   12.10    2.49
   3  -3 -18   11.81    2.34
   3   3 -17   -0.25    1.24
   3   3 -17   -0.06    0.90
  -3   3  17    1.64    1.45
   3  -3 -17   -0.83    1.08
   3  -3 -17    0.68    1.29
   3   3 -16   -0.17    0.83
  -3   3  16    0.47    1.81
   3   3 -16    0.34    1.15
   3  -3 -16   -0.90    1.06
   3  -3 -16   -0.40    1.02
  -3   3  15    2.00    1.32
   3   3 -15    3.32    1.36
   3   3 -15    1.85    0.88
   3  -3 -15   -0.88    0.87
   3  -3 -15    1.76    1.18
  -3   3  14   -2.11    0.97
   3   3 -14   -0.66    0.70
   3  -3 -14   -0.17    0.92
   3  -3 -14   -0.90    0.98
   3   3 -13    0.86    0.71
  -3   3  13    0.22    0.99
   3  -3 -13    0.28    0.88
   3  -3 -13    0.70    0.99
  -3   3  12    5.97    1.58
   3   3 -12    6.87    1.46
   3  -3 -12    9.93    1.53
   3  -3 -12    6.35    1.51
  -3   3  11   78.23    8.93
   3   3 -11   78.93    8.63
   3  -3 -11   79.58    8.81
   3  -3 -11   81.19    8.94
   3   3 -10   24.13    2.95
  -3   3  10   29.03    3.43
   3  -3 -10   24.57    3.33
   3  -3 -10   26.64    3.15
  -3   3   9    2.45    1.06
   3  -3  -9    2.13    0.79
   3  -3  -9    2.52    1.01
  -3   3   8    1.60    1.03
   3  -3  -8    3.04    1.04
   3  -3  -8    3.81    0.87
  -3   3   7   57.10    5.94
   3  -3  -7   52.53    5.92
   3  -3  -7   48.09    5.70
  -3   3   6    2.90    0.99
   3  -3  -6    7.02    1.23
   3  -3  -6    4.78    0.87
  -3   3   5    2.78    0.97
   3  -3  -5    1.89    0.96
   3  -3  -5    4.35    0.71
  -3   3   4   37.50    4.18
  -3   3   4   42.38    4.47
   3   3  -4   37.88    4.20
   3  -3  -4   44.05    4.47
   3  -3  -4   35.76    4.17
  -3  -3   4   38.64    4.18
  -3   3   3   51.20    5.71
   3   3  -3   52.06    5.52
   3  -3  -3   49.93    5.69
  -3  -3   3   49.06    5.51
  -3   3   2    2.54    0.79
   3   3  -2    3.04    0.67
  -3  -3   2    1.50    0.67
   3  -3  -2    2.56    0.84
   3   3  -1  194.43   20.79
   3  -3  -1  192.85   20.84
  -3  -3   1  194.91   20.79
  -3   3   0  165.90   17.43
   3   3   0  161.30   17.43
   3   3   0  160.68   17.40
   3  -3   0  164.14   17.42
  -3  -3   0  158.01   17.40
  -3   3  -1  109.03   11.94
   3   3   1  106.73   11.96
   3   3   1  111.20   11.98
  -3  -3  -1  115.69   11.99
   3   3   2   26.76    3.02
  -3   3  -2   23.82    2.86
  -3   3  -2   23.91    2.80
  -3  -3  -2   23.39    2.90
  -3  -3  -2   24.03    2.99
  -3   3  -3    2.78    0.76
  -3   3  -3    3.21    0.84
   3   3   3    4.72    0.97
   3   3   3    2.65    0.91
  -3  -3  -3    3.94    0.90
  -3   3  -4   90.32    9.36
   3   3   4   80.01    9.37
   3   3   4   87.50    9.45
  -3  -3  -4   82.57    9.38
  -3  -3  -4   89.51    9.47
   3   3   5    0.81    0.81
  -3   3  -5    0.30    0.67
   3   3   5   -0.67    0.72
  -3  -3  -5   -0.20    0.81
  -3  -3  -5    0.76    0.84
   3   3   6    6.56    1.38
  -3   3  -6    9.09    1.48
   3   3   6    6.52    1.49
  -3  -3  -6   11.35    1.70
  -3  -3  -6    8.93    1.44
   3   3   7    7.09    1.24
  -3   3  -7    4.93    1.27
   3   3   7    4.37    1.22
  -3  -3  -7    6.55    1.31
  -3  -3  -7    5.68    1.23
  -3   3  -8   22.80    3.10
   3   3   8   23.28    3.12
   3   3   8   26.84    3.18
  -3  -3  -8   24.67    3.15
  -3  -3  -8   22.23    3.14
   3   3   9    1.88    1.01
   3   3   9    0.10    0.85
  -3   3  -9   -0.48    0.86
  -3  -3  -9    0.36    0.86
  -3  -3  -9   -0.25    0.75
   3   3  10   20.08    2.87
  -3   3 -10   19.03    2.82
   3   3  10   20.83    2.86
  -3  -3 -10   19.80    2.90
  -3  -3 -10   19.50    2.83
   3   3  11    0.45    1.07
   3   3  11    3.19    1.11
  -3   3 -11    0.23    1.04
  -3  -3 -11    3.89    1.29
  -3  -3 -11    1.68    1.05
   3   3  12    5.89    1.68
  -3   3 -12    8.91    1.81
   3   3  12    8.70    1.73
  -3  -3 -12    4.05    1.52
  -3  -3 -12    8.34    1.64
  -3   3 -13   -1.47    0.86
  -3   3 -13    0.14    1.77
   3   3  13    1.43    1.09
  -3  -3 -13    0.24    1.07
  -3  -3 -13    3.68    1.41
  -3   3 -14    1.09    1.42
  -3   3 -14   -0.15    1.04
   3   3  14   -1.02    1.27
  -3  -3 -14   -0.02    1.37
  -3  -3 -14    2.88    1.28
  -3   3 -15   12.23    1.96
  -3   3 -15    9.82    2.21
  -3  -3 -15   12.54    2.28
  -3  -3 -15    5.69    1.89
  -3   3 -16   -2.03    1.38
  -3   3 -16   -0.35    1.26
  -3  -3 -16   -0.58    1.41
  -3  -3 -16    1.28    1.48
  -3   3 -17    5.53    1.64
  -3   3 -17    5.04    1.97
  -3  -3 -17    2.94    1.82
  -3  -3 -17    1.40    1.53
   3   4 -18   -0.30    1.43
  -3   4  18    0.35    1.59
   3   4 -18    1.07    1.02
   3  -4 -18    2.20    1.56
   3  -4 -18    1.09    1.19
   3   4 -17    2.48    0.98
   3   4 -17    3.16    1.69
  -3   4  17    0.49    1.52
   3  -4 -17    2.99    1.36
   3  -4 -17    3.48    1.63
   3   4 -16    4.64    1.88
   3   4 -16    6.60    1.27
  -3   4  16    3.93    1.69
   3  -4 -16    6.93    1.85
   3  -4 -16    7.44    1.65
  -3   4  15    2.33    1.41
   3   4 -15    0.82    0.82
   3   4 -15    3.41    1.39
   3  -4 -15    1.80    1.39
   3  -4 -15    1.68    1.18
   3   4 -14   18.71    2.36
  -3   4  14   17.27    2.87
   3  -4 -14   14.43    3.12
   3  -4 -14   22.45    2.93
   3   4 -13    2.95    0.86
  -3   4  13    4.99    1.45
   3  -4 -13    3.53    1.40
   3  -4 -13    2.32    1.03
  -3   4  12    3.30    1.27
   3   4 -12    1.92    0.72
   3  -4 -12    3.17    1.16
   3  -4 -12    1.69    0.95
  -3   4  11    0.42    1.00
   3   4 -11    0.33    0.52
   3  -4 -11    1.32    0.88
   3  -4 -11   -0.53    0.86
  -3   4  10   -0.72    0.79
   3  -4 -10    1.21    0.89
   3  -4 -10    0.82    0.72
  -3   4   9    9.28    1.74
   3  -4  -9    8.49    1.68
   3  -4  -9   12.28    1.65
  -3   4   8    6.05    1.37
   3  -4  -8    5.79    1.04
   3  -4  -8    2.45    1.14
  -3   4   7   18.94    2.63
  -3   4   7   18.65    2.37
   3  -4  -7   21.09    2.78
   3  -4  -7   19.75    2.37
  -3   4   6    5.67    1.38
  -3   4   6    8.57    1.22
   3   4  -6    7.46    1.10
   3  -4  -6    8.03    1.51
   3  -4  -6   10.27    1.28
  -3   4   5    8.86    1.75
  -3   4   5   13.34    1.51
   3   4  -5   10.87    1.47
   3  -4  -5    9.83    1.66
   3  -4  -5   12.87    1.48
  -3   4   4    1.98    0.85
   3   4  -4   -0.66    0.47
   3  -4  -4    0.33    0.73
  -3  -4   4   -0.30    0.48
  -3   4   3   -0.11    0.72
   3   4  -3    0.35    0.49
   3  -4  -3   -0.42    0.65
  -3  -4   3    0.26    0.56
   3   4  -2    1.73    0.64
  -3   4   2    1.42    0.79
   3  -4  -2    2.12    0.91
  -3  -4   2   -0.14    0.59
  -3   4   1  109.89   11.87
   3   4  -1  108.14   11.81
  -3  -4   1  110.70   11.82
   3  -4  -1  106.94   11.86
   3   4   0   23.76    2.98
  -3   4   0   22.43    2.97
   3   4   0   25.49    3.00
  -3  -4   0   24.75    2.98
   3  -4   0   24.94    2.99
   3   4   1   11.92    1.74
   3   4   1   11.92    1.71
  -3   4  -1    9.76    1.64
   3  -4   1   13.23    1.74
  -3  -4  -1   13.36    1.76
  -3   4  -2    4.46    1.03
   3   4   2    6.14    1.14
   3   4   2    6.99    1.21
  -3  -4  -2    6.57    1.23
  -3   4  -3   29.74    3.17
   3   4   3   29.75    3.23
   3   4   3   21.24    3.20
  -3  -4  -3   24.21    3.27
  -3  -4  -3   27.07    3.20
   3   4   4   22.36    2.86
   3   4   4   21.36    2.78
  -3   4  -4   21.91    2.69
  -3   4  -4   22.72    2.74
  -3  -4  -4   22.72    2.93
  -3  -4  -4   22.80    2.79
   3   4   5    7.38    1.40
   3   4   5    4.35    1.02
  -3   4  -5    3.18    0.97
  -3   4  -5    5.16    0.89
  -3  -4  -5    2.80    0.90
  -3  -4  -5    4.28    1.20
   3   4   6   26.62    3.38
  -3   4  -6   23.45    3.23
   3   4   6   25.18    3.24
  -3  -4  -6   29.23    3.41
  -3  -4  -6   28.66    3.27
   3   4   7   16.04    2.04
  -3   4  -7   12.65    1.93
   3   4   7   12.47    2.03
  -3  -4  -7   12.36    2.00
  -3  -4  -7   10.56    1.84
   3   4   8    2.48    1.03
   3   4   8    3.32    1.23
  -3   4  -8    3.43    1.01
  -3  -4  -8    2.48    0.92
  -3  -4  -8    1.07    0.94
   3   4   9    2.81    1.18
   3   4   9   -0.85    0.72
  -3   4  -9   -0.30    0.95
  -3  -4  -9   -1.03    0.82
  -3  -4  -9    1.71    1.05
   3   4  10   37.01    4.55
  -3   4 -10   36.85    4.61
   3   4  10   39.56    4.75
  -3  -4 -10   34.04    4.54
  -3  -4 -10   41.32    4.71
  -3   4 -11    2.98    1.29
   3   4  11    2.37    1.18
   3   4  11    2.08    1.25
  -3  -4 -11    6.39    1.54
  -3  -4 -11    4.41    1.41
  -3   4 -12   -0.10    1.24
   3   4  12   -0.99    1.04
  -3  -4 -12   -0.37    1.06
  -3  -4 -12   -0.09    1.18
   3   4  13    5.90    1.70
   3   4  13    4.54    1.55
  -3   4 -13    4.66    1.67
  -3  -4 -13    5.08    1.54
  -3  -4 -13    3.37    1.53
  -3   4 -14    2.81    1.56
   3   4  14    2.20    1.48
   3   4  14   -0.82    1.27
  -3  -4 -14   -0.70    1.19
  -3  -4 -14    1.88    1.46
  -3   4 -15    0.68    1.18
   3   4  15   -0.72    1.33
  -3   4 -15    0.60    1.52
  -3  -4 -15   -1.44    1.28
  -3  -4 -15    1.75    1.27
  -3   4 -16    1.30    1.34
  -3   4 -16   -0.37    1.49
  -3  -4 -16   -0.29    1.47
  -3  -4 -16   -0.96    1.53
  -3   5  17    9.61    2.56
   3   5 -17   11.67    2.76
   3  -5 -17   16.71    2.76
   3  -5 -17   18.25    2.83
   3   5 -16    1.89    1.50
  -3   5  16   -2.25    1.29
   3  -5 -16   -1.15    1.30
   3  -5 -16    0.22    1.26
  -3   5  15    9.88    2.30
   3  -5 -15    4.09    1.67
   3  -5 -15    4.82    1.47
  -3   5  14    8.81    2.14
   3  -5 -14   11.59    2.18
   3  -5 -14    7.47    1.74
  -3   5  13    0.10    1.20
   3  -5 -13   -0.50    1.01
   3  -5 -13    0.50    0.85
  -3   5  12    5.05    1.66
   3  -5 -12    8.46    1.60
  -3   5  11   18.14    2.79
   3  -5 -11   19.30    2.52
   3  -5 -11   15.44    2.71
  -3   5  10    3.66    1.34
   3  -5 -10    3.56    1.28
   3  -5 -10    3.50    0.98
  -3   5   9    4.23    1.41
   3  -5  -9    2.58    1.08
   3  -5  -9    3.56    0.93
  -3   5   8    2.97    1.16
  -3   5   8    3.22    0.81
   3  -5  -8    1.32    1.03
   3  -5  -8    1.95    0.76
  -3   5   7    3.62    0.80
  -3   5   7    1.80    1.03
   3   5  -7    2.36    0.68
   3  -5  -7    3.05    0.75
   3  -5  -7    2.13    1.06
  -3   5   6    0.98    0.98
   3   5  -6    0.21    0.50
  -3   5   6    0.02    0.48
   3  -5  -6    0.19    0.76
   3  -5  -6   -0.08    0.46
  -3   5   5    0.06    0.93
   3   5  -5   -0.20    0.53
  -3   5   5    1.19    0.51
   3  -5  -5   -0.03    0.80
  -3  -5   5    0.66    0.51
   3   5  -4    0.98    0.64
  -3   5   4   -0.29    0.75
  -3  -5   4    2.01    0.64
   3  -5  -4   -0.14    0.82
  -3   5   3    6.03    1.32
   3   5  -3    9.30    1.26
  -3  -5   3    7.61    1.19
   3  -5  -3    4.83    1.17
   3   5  -2   36.22    4.11
  -3   5   2   32.58    4.20
  -3  -5   2   37.28    4.11
   3  -5  -2   34.42    4.21
  -3   5   1  242.62   26.79
   3   5  -1  253.82   26.75
   3  -5  -1  248.73   26.78
  -3  -5   1  250.81   26.74
  -3   5   0    1.51    0.78
   3   5   0    0.22    0.79
   3   5   0   -0.01    0.65
  -3  -5   0   -0.76    0.72
   3  -5   0   -0.06    0.77
  -3   5  -1   25.95    2.97
   3   5   1   25.35    2.99
   3   5   1   22.48    2.87
   3  -5   1   20.97    2.86
  -3  -5  -1   21.29    2.94
   3   5   2    2.11    0.79
   3   5   2    0.24    0.75
  -3   5  -2    0.94    0.65
  -3  -5  -2    0.14    0.76
   3   5   3    0.35    0.82
  -3   5  -3    1.90    0.71
   3   5   3    0.97    0.78
  -3  -5  -3   -0.13    0.81
   3   5   4   14.30    1.82
  -3   5  -4    9.45    1.60
   3   5   4    9.16    1.76
  -3  -5  -4   12.74    1.93
  -3  -5  -4   11.55    1.77
  -3   5  -5    3.05    0.81
   3   5   5    1.57    0.83
   3   5   5    3.57    1.11
  -3  -5  -5    1.54    0.82
  -3  -5  -5    3.19    1.02
  -3   5  -6    5.50    1.21
  -3   5  -6    5.89    1.04
   3   5   6    6.30    1.41
   3   5   6    5.60    1.23
  -3  -5  -6    5.19    1.17
  -3  -5  -6    3.40    1.25
  -3   5  -7    5.67    1.39
   3   5   7    7.95    1.39
  -3   5  -7    5.43    1.11
   3   5   7    5.81    1.54
  -3  -5  -7    6.82    1.45
  -3  -5  -7    8.34    1.69
   3   5   8    3.76    1.27
  -3   5  -8    2.22    0.78
  -3   5  -8    4.19    1.18
   3   5   8    3.83    1.10
  -3  -5  -8    5.32    1.30
  -3  -5  -8    0.90    0.91
   3   5   9    3.84    1.38
   3   5   9    4.82    1.22
  -3   5  -9    5.24    1.38
  -3  -5  -9    6.72    1.65
  -3  -5  -9    3.88    1.19
  -3   5 -10   -0.52    1.04
   3   5  10    1.52    1.24
   3   5  10    0.43    0.99
  -3  -5 -10    0.83    1.13
  -3  -5 -10    1.46    1.42
  -3   5 -11    2.62    1.34
   3   5  11    1.53    1.37
   3   5  11    2.52    1.25
  -3  -5 -11    2.10    1.11
  -3  -5 -11    1.86    1.39
   3   5  12    0.20    1.05
   3   5  12   -0.80    1.19
  -3   5 -12    1.92    2.17
  -3  -5 -12   -0.19    1.18
  -3  -5 -12    0.31    0.99
   3   5  13    1.87    1.62
  -3   5 -13    3.18    1.52
   3   5  13    2.96    1.69
  -3  -5 -13    3.84    1.62
  -3  -5 -13    3.64    1.66
   3   5  14   -0.94    1.41
   3   5  14   -1.44    1.18
  -3   5 -14   -0.47    1.34
  -3  -5 -14    1.67    1.46
  -3  -5 -14    0.08    1.25
   3   5  15    2.66    1.52
   3   5  15    1.73    1.61
  -3   5 -15    0.39    1.60
  -3  -5 -15    0.67    1.56
  -3  -5 -15    0.31    1.63
   3   6 -16    2.43    1.81
  -3   6  16   -1.53    1.60
   3  -6 -16    1.56    1.21
   3  -6 -16    3.12    2.83
  -3   6  15    4.91    1.85
   3  -6 -15    1.53    1.17
   3  -6 -15    2.45    1.55
  -3   6  14    4.49    1.70
   3  -6 -14    2.07    1.42
   3  -6 -14    0.32    1.01
  -3   6  13    1.22    1.47
   3  -6 -13    2.41    1.35
   3  -6 -13    2.64    1.21
  -3   6  12    3.58    1.53
   3  -6 -12    0.08    0.86
   3  -6 -12    1.62    1.45
  -3   6  11   -1.33    1.11
   3  -6 -11   -0.75    0.75
   3  -6 -11    0.11    1.13
  -3   6  10    0.66    1.16
   3   6 -10   -0.49    0.58
   3  -6 -10    2.13    1.21
   3  -6 -10   -0.02    0.70
   3   6  -9   13.16    1.89
  -3   6   9   17.24    2.10
  -3   6   9   13.01    2.34
   3  -6  -9   11.91    2.24
   3  -6  -9   18.07    2.13
  -3   6   8   -0.31    0.65
  -3   6   8    1.03    1.13
   3   6  -8   -0.18    0.58
   3  -6  -8    0.02    0.60
   3  -6  -8    0.75    0.93
  -3   6   7    2.75    1.33
   3   6  -7    4.76    1.42
  -3   6   7    5.44    1.54
   3  -6  -7    6.07    1.02
   3  -6  -7    3.45    1.10
  -3   6   6    1.75    0.66
  -3   6   6    1.08    1.07
   3   6  -6    1.35    0.65
   3  -6  -6    1.29    0.93
  -3   6   5    3.67    1.32
  -3   6   5    6.97    0.96
   3   6  -5    5.69    1.13
  -3  -6   5    7.08    1.13
   3  -6  -5    6.02    1.53
   3   6  -4    1.02    0.68
  -3   6   4   -0.21    0.90
   3  -6  -4    1.03    0.94
  -3  -6   4   -0.33    0.70
  -3   6   3   29.32    3.44
   3   6  -3   27.07    3.23
   3  -6  -3   22.19    3.26
  -3  -6   3   26.33    3.18
  -3   6   2    0.39    0.83
   3   6  -2    2.07    0.90
  -3  -6   2   -1.06    0.71
   3  -6  -2    0.19    0.72
   3   6  -1   16.52    2.15
  -3   6   1   13.44    2.11
   3  -6  -1   15.12    2.10
  -3  -6   1   12.39    1.98
   3   6   0    3.12    1.09
  -3   6   0    4.82    1.15
   3   6   0    5.04    1.09
   3  -6   0    4.25    1.16
  -3  -6   0    5.50    1.23
   3   6   1    2.38    0.85
  -3   6  -1    2.16    0.92
   3   6   1    0.62    0.91
  -3  -6  -1    1.08    0.94
   3  -6   1    0.62    0.80
   3   6   2    4.95    1.15
   3   6   2    3.20    1.16
  -3   6  -2    4.37    1.13
   3  -6   2    5.34    1.11
  -3  -6  -2    5.17    1.19
   3   6   3    1.81    1.01
  -3   6  -3    0.49    0.68
   3   6   3    0.55    0.76
  -3  -6  -3   -1.13    0.76
   3   6   4    0.18    0.84
   3   6   4    0.83    0.92
  -3   6  -4    2.58    0.87
  -3  -6  -4    1.97    1.01
   3   6   5   14.83    2.27
  -3   6  -5   16.69    2.14
   3   6   5   12.78    2.22
  -3  -6  -5   15.12    2.34
  -3   6  -6    4.04    1.03
   3   6   6    2.90    1.27
  -3   6  -6    9.83    1.48
   3   6   6    6.40    1.28
  -3  -6  -6    4.97    1.29
  -3  -6  -6    5.88    1.48
   3   6   7    2.07    0.99
  -3   6  -7    0.74    0.94
   3   6   7    0.37    1.08
  -3   6  -7    1.29    0.75
  -3  -6  -7    1.36    0.90
  -3  -6  -7    1.12    1.12
   3   6   8    0.94    1.01
  -3   6  -8    1.33    0.83
  -3   6  -8    2.41    1.15
   3   6   8    4.59    1.39
  -3  -6  -8    1.09    1.09
  -3  -6  -8    1.79    1.52
   3   6   9   15.96    2.60
  -3   6  -9   13.54    2.33
  -3   6  -9   15.00    2.12
   3   6   9   14.57    2.25
  -3  -6  -9   14.75    2.34
  -3  -6  -9   14.36    2.55
  -3   6 -10    4.11    1.11
   3   6  10    9.29    1.61
  -3   6 -10    5.21    1.52
   3   6  10    2.76    1.52
  -3  -6 -10    3.44    1.36
  -3  -6 -10    5.29    1.40
   3   6  11    3.66    1.60
  -3   6 -11    0.74    1.28
  -3   6 -11    2.11    0.85
   3   6  11    1.07    1.26
  -3  -6 -11    0.73    1.18
  -3  -6 -11    0.94    1.28
  -3   6 -12   13.58    2.07
  -3   6 -12   16.67    2.68
   3   6  12   11.97    2.54
   3   6  12   14.20    2.52
  -3  -6 -12   15.54    2.78
  -3  -6 -12   16.89    2.52
  -3   6 -13   -0.25    0.79
   3   6  13   -1.28    1.40
  -3   6 -13   -0.95    1.25
   3   6  13   -0.07    1.15
  -3  -6 -13    1.72    1.58
   3   6  14    3.78    1.61
   3   6  14    2.48    1.86
  -3   6 -14    5.57    1.90
  -3   6 -14    4.84    1.20
  -3  -6 -14    4.70    2.60
  -3  -6 -14    3.80    1.67
  -3   7  14    0.15    1.57
   3  -7 -14    0.59    1.80
   3  -7 -14    0.29    0.98
  -3   7  13    0.83    1.55
   3  -7 -13    0.49    0.90
   3  -7 -13    3.25    1.54
  -3   7  12    0.73    1.49
   3  -7 -12   -0.75    1.13
   3  -7 -12   -0.36    0.77
  -3   7  11    0.98    1.34
   3  -7 -11    0.56    0.80
   3  -7 -11    1.80    1.34
  -3   7  10    7.84    1.89
   3   7 -10    9.41    1.45
   3  -7 -10    8.96    1.92
   3  -7 -10    9.84    1.59
  -3   7   9    4.93    1.56
   3   7  -9    3.48    0.94
  -3   7   9    5.31    1.10
   3  -7  -9    3.47    0.96
   3  -7  -9    3.45    1.48
  -3   7   8    1.59    1.48
  -3   7   8    3.10    0.85
   3   7  -8    0.94    0.74
   3  -7  -8    4.11    1.49
  -3   7   7    9.26    1.93
   3   7  -7    7.98    1.38
   3  -7  -7   13.11    3.29
   3   7  -6    4.75    1.20
  -3   7   6    7.12    1.10
  -3   7   6    8.03    1.71
   3  -7  -6    7.33    1.67
  -3   7   5    0.86    1.09
   3   7  -5    2.53    0.89
  -3  -7   5    3.29    0.93
   3  -7  -5    2.01    0.98
   3   7  -4    1.16    0.83
  -3   7   4    3.32    1.25
  -3  -7   4    2.23    0.91
   3  -7  -4    3.89    1.39
   3   7  -3    4.53    1.06
  -3   7   3    1.55    1.07
  -3  -7   3    2.08    0.96
   3  -7  -3    2.80    1.21
   3   7  -2   13.15    1.91
  -3   7   2   11.83    2.05
  -3   7   2   11.37    1.54
   3  -7  -2   11.48    2.09
  -3  -7   2   10.55    1.80
  -3   7   1    0.21    0.59
   3   7  -1   -0.10    0.90
  -3   7   1   -1.03    0.84
  -3  -7   1    0.39    0.84
   3  -7  -1    0.36    0.89
  -3   7   0    2.01    1.05
   3   7   0    0.90    0.98
   3   7   0    2.54    1.00
  -3  -7   0    1.22    0.90
   3  -7   0    0.68    0.91
   3   7   1    3.28    1.05
   3   7   1    0.69    0.95
  -3   7  -1    0.76    0.92
  -3  -7  -1    0.33    0.92
   3  -7   1    1.49    0.87
   3   7   2    6.73    1.46
  -3   7  -2    7.02    1.47
   3   7   2    8.72    1.49
  -3  -7  -2    5.07    1.39
   3  -7   2    4.06    1.14
   3   7   3    3.64    1.23
   3   7   3    4.57    1.13
  -3   7  -3    4.40    1.19
  -3  -7  -3    1.28    1.07
   3   7   4    1.03    0.99
   3   7   4    0.87    1.07
  -3   7  -4    0.66    0.80
  -3  -7  -4    0.77    1.12
   3   7   5   22.72    2.93
   3   7   5   16.27    2.53
  -3   7  -5   15.60    2.46
  -3  -7  -5   19.98    2.78
   3   7   6    0.16    1.34
   3   7   6    4.98    1.18
  -3   7  -6    3.76    1.12
  -3  -7  -6    1.46    1.52
  -3   7  -7    1.16    1.03
   3   7   7    2.51    1.38
   3   7   7    2.52    1.10
  -3   7  -7    1.41    0.90
  -3  -7  -7    0.72    1.25
  -3   7  -8    3.89    1.34
  -3   7  -8    2.37    0.97
   3   7   8    1.49    1.37
   3   7   8    3.31    1.21
  -3  -7  -8    3.71    1.53
  -3  -7  -8    2.79    1.15
  -3   7  -9   -0.08    1.07
   3   7   9   -0.66    1.01
  -3   7  -9    0.52    0.81
   3   7   9    0.02    1.31
  -3  -7  -9    0.03    1.25
  -3  -7  -9    0.77    1.07
   3   7  10    2.65    1.24
  -3   7 -10    1.92    1.37
  -3   7 -10    3.85    1.10
   3   7  10    1.77    1.51
  -3  -7 -10    3.92    1.61
  -3  -7 -10    3.95    1.30
   3   7  11   -1.35    1.36
  -3   7 -11    1.22    0.92
  -3   7 -11   -1.01    1.27
   3   7  11   -0.12    1.17
  -3  -7 -11    0.37    1.26
  -3  -7 -11    0.97    1.15
  -3   7 -12    2.92    1.64
   3   7  12    1.90    1.66
  -3   7 -12    2.22    1.10
  -3  -7 -12    3.38    1.70
  -3  -7 -12    3.52    1.58
   3   7  13    0.34    1.33
  -3   7 -13    0.11    0.97
  -3   7 -13    1.11    1.60
   3   7  13   -0.51    1.65
  -3  -7 -13   -1.01    1.18
  -3  -7 -13   -0.93    1.50
  -3   8  12    6.55    2.11
   3  -8 -12    9.09    1.64
   3  -8 -12    8.67    3.33
  -3   8  11    5.06    1.92
   3   8 -11    4.28    1.08
   3  -8 -11    5.79    1.77
  -3   8  10    9.55    2.23
   3   8 -10    9.04    1.52
   3  -8 -10   10.27    2.16
  -3   8   9    0.56    0.81
   3   8  -9   -0.35    0.80
  -3   8   9    0.66    1.45
   3  -8  -9    1.22    1.24
   3   8  -8    0.29    0.85
  -3   8   8   -0.84    1.15
  -3   8   8   -0.16    0.71
   3  -8  -8    0.99    1.26
  -3   8   7    2.15    1.22
  -3   8   7    2.61    1.40
   3   8  -7    3.13    0.96
   3  -8  -7    0.84    1.18
  -3   8   6    2.59    1.40
   3   8  -6   -0.61    0.82
   3  -8  -6   -0.37    0.99
  -3   8   5    1.90    1.43
   3   8  -5    2.83    1.00
   3  -8  -5    1.05    1.24
  -3  -8   5    1.96    0.92
  -3   8   4   12.01    2.10
   3   8  -4    7.98    1.70
  -3  -8   4   12.28    1.78
   3  -8  -4    7.80    2.15
  -3   8   3   27.90    3.91
   3   8  -3   32.35    3.79
   3  -8  -3   34.10    4.11
  -3  -8   3   24.62    3.64
   3   8  -2    4.32    1.25
  -3   8   2    3.29    1.33
   3  -8  -2    3.73    1.41
  -3  -8   2    3.67    1.09
   3   8  -1    2.76    1.10
  -3   8   1    0.07    0.78
  -3   8   1    0.47    1.03
   3   8  -1    3.37    1.18
  -3  -8   1    1.13    1.04
   3  -8  -1    0.25    1.07
  -3   8   0    0.38    1.04
   3   8   0    1.32    0.99
   3   8   0   -0.20    1.01
  -3  -8   0    1.58    1.09
   3  -8   0    1.92    1.07
  -3   8  -1    9.67    2.04
   3   8   1   15.88    2.34
   3   8   1   14.95    2.10
   3  -8   1   10.61    2.01
  -3  -8  -1   12.75    2.14
   3   8   2    4.35    1.24
  -3   8  -2    3.45    1.27
   3   8   2    3.98    1.36
  -3  -8  -2    6.01    1.45
   3  -8   2    0.83    1.03
   3   8   3    2.69    1.07
  -3   8  -3    1.88    1.11
   3   8   3    0.45    1.21
  -3  -8  -3    3.07    1.33
  -3   8  -4    2.13    1.10
   3   8   4    0.51    0.99
   3   8   4   -0.36    1.09
  -3  -8  -4    1.29    1.34
   3   8   5   -0.54    0.88
   3   8   5    0.10    1.21
  -3   8  -5    1.45    0.98
  -3  -8  -5   -0.06    1.25
   3   8   6   -0.21    1.22
   3   8   6   -0.06    0.95
  -3   8  -6   -0.23    0.85
  -3   8  -6   -0.22    0.91
  -3  -8  -6   -1.94    1.18
  -3   8  -7    0.15    1.06
  -3   8  -7    0.40    0.89
   3   8   7   -0.69    1.35
   3   8   7    1.76    1.10
  -3  -8  -7    0.15    1.21
   3   8   8    1.74    1.51
  -3   8  -8   -0.84    0.88
  -3   8  -8   -0.62    1.05
   3   8   8    0.44    1.06
  -3  -8  -8    0.34    1.30
   3   8   9    1.35    1.19
  -3   8  -9   -0.30    0.89
  -3   8  -9    1.09    1.23
   3   8   9   -1.70    1.50
  -3  -8  -9   -0.53    1.29
   3   8  10    1.82    1.32
  -3   8 -10    1.30    1.05
   3   8  10    0.47    1.57
  -3  -8 -10    0.56    1.51
  -3  -8 -10    1.60    1.18
   3   8  11   -2.23    1.43
  -3   8 -11    0.15    1.33
   3   8  11    0.99    1.31
  -3   8 -11    0.25    1.00
  -3  -8 -11   -0.52    1.48
  -3  -8 -11    1.08    1.27
  -3   9  10   -2.34    1.33
   3   9 -10    0.83    0.96
   3  -9 -10   -0.44    1.45
   3   9  -9    0.03    0.95
  -3   9   9   -1.56    1.35
   3  -9  -9    0.15    1.27
   3   9  -8   -1.01    0.89
  -3   9   8    0.90    1.56
   3  -9  -8    0.05    1.08
  -3   9   7    0.93    1.50
   3   9  -7    0.12    1.01
   3  -9  -7    1.41    1.43
  -3   9   6    0.41    1.28
   3   9  -6    0.62    0.97
   3  -9  -6    0.36    1.13
  -3   9   5    4.84    1.70
   3   9  -5    6.75    1.56
  -3  -9   5    6.96    1.51
   3  -9  -5    9.81    1.96
   3   9  -4   -1.16    1.01
  -3   9   4   -0.46    1.28
   3  -9  -4    0.31    1.10
  -3  -9   4   -0.71    0.97
  -3   9   3    1.23    1.32
   3   9  -3   -0.91    1.00
   3  -9  -3    0.45    1.15
  -3  -9   3   -0.97    0.99
   3   9  -2    4.75    1.43
   3   9  -2    2.96    1.22
  -3   9   2    0.67    1.28
  -3  -9   2    0.48    1.22
   3  -9  -2    0.94    1.17
  -3   9   1    0.95    0.75
   3   9  -1    0.73    1.08
  -3   9   1    0.86    1.32
   3   9  -1   -2.50    0.98
  -3  -9   1    1.26    1.12
   3  -9  -1   -0.06    1.09
   3   9   0    0.45    1.17
   3   9   0   -0.79    1.02
  -3   9   0    2.62    0.86
  -3   9   0    1.43    1.41
   3  -9   0    0.32    1.11
  -3  -9   0    0.35    1.12
   3   9   1   -0.40    1.00
  -3   9  -1    1.83    1.24
   3   9   1   -0.81    1.09
   3   9   2   -2.04    1.16
   3   9   2   -0.22    0.97
  -3   9  -2    0.27    1.11
  -3  -9  -2   -0.66    1.11
   3   9   3    0.25    1.06
  -3   9  -3    1.20    1.14
   3   9   3    0.03    1.36
  -3  -9  -3   -1.85    0.99
  -3   9  -4    0.62    1.18
   3   9   4   -0.71    1.01
   3   9   4   -2.27    1.28
  -3  -9  -4    0.16    1.01
   3   9   5    4.56    1.81
   3   9   5    8.22    1.63
  -3   9  -5    8.23    1.74
  -3  -9  -5    5.95    1.81
  -3   9  -6    1.38    1.16
  -3   9  -6    2.72    1.29
   3   9   6    1.69    1.11
   3   9   6    1.75    1.54
  -3  -9  -6   -1.13    1.26
  -3   9  -7   -0.55    1.15
  -3   9  -7   -0.11    1.05
   3   9   7    0.03    1.45
   3   9   7   -0.81    1.09
  -3  -9  -7    1.57    1.55
   3   9   8    8.10    2.22
   3   9   8    8.07    1.75
  -3   9  -8    9.71    1.83
  -3   9  -8    4.78    1.68
  -3  -9  -8    5.52    2.11
   3  10  -5   -0.59    1.16
  -3  10   5   -0.90    1.41
   3 -10  -5    0.98    1.46
  -3 -10   5    1.22    1.14
  -3  10   4    9.16    2.47
   3  10  -4    8.77    2.00
   3 -10  -4   15.45    2.66
  -3 -10   4   10.35    2.00
   3  10  -3   -0.58    1.18
  -3  10   3    0.26    1.43
   3  10  -3   -0.35    1.20
  -3 -10   3    0.17    1.15
   3 -10  -3    1.11    1.41
   3  10  -2    6.94    1.84
   3  10  -2    6.29    1.92
  -3  10   2    9.96    2.14
   3 -10  -2    8.23    2.03
  -3 -10   2    8.64    2.91
   3  10  -1   -2.45    1.20
   3  10  -1    0.85    1.20
  -3  10   1   -1.32    1.24
  -3 -10   1    1.16    1.32
   3 -10  -1    0.52    1.35
  -3  10   0   -0.09    1.48
   3  10   0    1.97    1.24
   3  10   0    1.66    1.49
   3 -10   0    1.33    1.30
  -3 -10   0    0.45    1.15
  -3  10  -1   -1.20    1.27
  -3  10  -1   -1.42    0.88
   3  10   1    0.91    1.53
   3  10   1   -0.37    1.08
  -3 -10  -1   -0.68    1.24
   3 -10   1    0.48    1.33
   3  10   2    9.25    2.14
   3  10   2    8.97    1.92
  -3  10  -2    5.57    1.83
  -3 -10  -2    8.69    1.91
  -3  10  -3    2.72    1.48
   3  10   3   -1.76    1.13
   3  10   3    0.71    1.48
  -3 -10  -3    0.73    1.46
   4   0 -20   -2.17    1.32
   4   0 -20    0.56    1.25
   4   0 -19    0.21    1.44
   4   0 -19   -0.47    1.11
   4   0 -18    2.31    1.61
   4   0 -18    2.19    1.22
   4   0 -17   -1.27    0.99
   4   0 -17   -0.66    1.00
   4   0 -16    0.73    1.03
   4   0 -16    1.28    1.36
   4   0 -15   -0.44    1.04
   4   0 -15   -0.01    0.92
   4   0 -14    6.88    1.37
   4   0 -14    5.49    1.53
   4   0 -13    0.01    1.02
  -4   0  13   -0.09    0.75
   4   0 -13   -0.28    0.80
   4   0 -12   40.02    4.44
   4   0 -12   37.17    4.54
  -4   0  12   36.44    4.40
  -4   0  11    0.37    0.67
   4   0 -11    0.25    0.72
   4   0 -10   43.19    4.91
  -4   0  10   43.01    4.90
   4   0  -9   -0.30    0.60
  -4   0   9   -0.23    0.59
  -4   0   8   42.13    4.87
   4   0  -8   45.01    4.89
  -4   0   7    0.25    0.58
   4   0  -7    0.56    0.62
  -4   0   6  220.35   24.00
   4   0  -6  229.07   24.01
  -4   0   5    0.29    0.53
   4   0  -5    0.51    0.55
  -4   0   4  844.50   89.31
   4   0  -4  834.74   89.30
  -4   0   3    0.25    0.40
   4   0  -3    0.36    0.39
  -4   0   2  624.62   68.61
   4   0  -2  628.78   68.65
   4   0  -1   -0.11    0.40
   4   0   0  855.14   90.51
  -4   0   0  846.25   90.51
   4   0   1   -0.63    0.59
  -4   0  -1    0.02    0.61
  -4   0  -2  605.29   63.03
   4   0   2  578.03   63.01
  -4   0  -3    0.20    0.74
   4   0   3    1.60    0.75
  -4   0  -4  258.13   27.17
   4   0   4  249.04   27.15
  -4   0  -5    0.14    0.76
   4   0   5   -0.53    0.67
   4   0   6  133.16   14.45
  -4   0  -6  133.09   14.46
   4   0   7   -1.52    0.68
  -4   0  -7    1.47    0.82
  -4   0  -7   -0.21    0.72
   4   0   8   18.52    2.66
  -4   0  -8   19.27    2.52
  -4   0  -8   18.10    2.58
  -4   0  -9   -1.28    0.73
  -4   0  -9   -0.09    0.94
   4   0   9   -0.79    0.92
  -4   0 -10   -0.91    0.79
   4   0  10    0.11    0.75
  -4   0 -10    0.18    0.92
  -4   0 -11    0.59    0.96
   4   0  11   -0.10    0.93
  -4   0 -11    0.86    1.00
  -4   0 -12    0.57    0.98
  -4   0 -12    0.00    1.00
  -4   0 -13   -0.94    1.02
  -4   0 -13   -1.01    1.14
  -4   0 -14    6.82    1.85
  -4   0 -14    3.91    1.49
  -4   0 -15   -0.09    1.40
  -4   0 -16    5.68    1.78
  -4   0 -16    3.45    1.47
  -4   0 -17   -3.00    1.27
  -4   0 -17   -0.81    1.55
   4   1 -20    2.18    1.33
   4   1 -20   -1.65    1.32
   4  -1 -20    1.12    1.59
   4  -1 -20    2.26    1.53
   4   1 -19    6.02    2.04
   4   1 -19    1.71    1.33
   4  -1 -19    3.52    1.65
   4  -1 -19    2.30    1.76
   4   1 -18    3.53    1.32
   4   1 -18    0.44    1.27
   4  -1 -18    2.24    1.31
   4  -1 -18    2.79    1.50
   4   1 -17    0.26    0.97
   4   1 -17   -2.00    0.96
   4  -1 -17   -1.26    0.93
   4  -1 -17    0.01    1.22
   4   1 -16   -0.04    1.06
  -4   1  16   -0.13    1.04
   4   1 -16    2.64    1.11
   4  -1 -16    1.03    1.14
   4  -1 -16    0.37    1.01
   4   1 -15   19.65    3.07
   4   1 -15   26.01    2.98
  -4   1  15   21.99    2.98
   4  -1 -15   20.98    3.09
   4  -1 -15   22.93    3.16
   4   1 -14    2.86    1.26
   4   1 -14    2.10    0.98
  -4   1  14    1.74    1.04
   4  -1 -14    3.37    1.07
   4  -1 -14    2.02    1.12
   4   1 -13   -0.65    0.69
  -4   1  13    1.82    0.91
   4  -1 -13   -0.11    0.78
   4  -1 -13   -0.31    0.86
   4   1 -12    2.83    0.87
  -4   1  12    1.90    0.94
   4  -1 -12    2.42    0.84
   4  -1 -12    4.54    1.21
   4   1 -11   13.69    1.87
  -4   1  11   15.58    2.09
   4  -1 -11   20.76    2.41
   4  -1 -11   10.09    1.92
  -4   1  10    2.43    0.86
   4   1 -10    1.18    0.66
   4  -1 -10    1.25    0.84
   4  -1 -10    1.52    0.80
  -4   1   9   46.58    5.13
   4   1  -9   43.35    4.98
   4  -1  -9   45.25    5.14
   4  -1  -9   44.92    5.12
   4   1  -8   38.13    4.17
  -4   1   8   35.67    4.30
  -4  -1   8   36.31    4.14
   4  -1  -8   40.10    4.35
   4   1  -7    0.33    0.47
  -4   1   7    0.77    0.63
   4  -1  -7    0.82    0.68
  -4  -1   7    0.88    0.46
  -4   1   6    2.44    0.79
   4  -1  -6    2.32    0.82
  -4   1   5    1.55    0.66
   4  -1  -5    1.84    0.68
  -4   1   4   20.19    2.62
   4  -1  -4   23.61    2.64
  -4   1   3   54.60    6.13
   4  -1  -3   57.47    6.14
  -4   1   2    0.84    0.53
   4  -1  -2    1.01    0.60
  -4   1   1    4.63    0.71
   4  -1  -1    4.93    0.71
   4   1   0    4.74    0.92
  -4   1   0    6.05    0.89
   4  -1   0    6.07    0.88
  -4  -1   0    7.15    1.12
   4   1   1    7.77    1.30
  -4   1  -1    9.00    1.24
   4  -1   1    8.81    1.20
  -4  -1  -1    8.11    1.24
  -4   1  -2    7.83    1.30
   4   1   2   11.89    1.50
  -4  -1  -2    8.06    1.27
  -4  -1  -2    7.84    1.29
   4  -1   2   10.91    1.38
  -4   1  -3   -0.30    0.66
   4   1   3    0.10    0.71
   4  -1   3    2.03    0.74
  -4  -1  -3   -0.49    0.61
  -4  -1  -3   -1.11    0.68
  -4   1  -4   25.11    2.79
   4   1   4   23.23    2.77
  -4  -1  -4   22.20    2.79
  -4  -1  -4   18.38    2.69
   4  -1   4   22.70    2.74
  -4   1  -5    1.83    0.79
   4   1   5    0.45    0.70
   4  -1   5    1.34    0.77
  -4  -1  -5    0.39    0.79
  -4  -1  -5    0.44    0.82
   4   1   6   45.30    5.44
  -4   1  -6   45.93    5.46
   4  -1   6   49.38    5.45
  -4  -1  -6   48.43    5.47
  -4  -1  -6   50.22    5.51
   4   1   7   85.81    9.51
  -4   1  -7   89.51    9.53
  -4  -1  -7   90.43    9.54
   4  -1   7   81.52    9.50
  -4  -1  -7   83.83    9.51
  -4   1  -8    1.62    0.97
   4   1   8    1.20    0.96
  -4  -1  -8    0.87    0.86
  -4  -1  -8    3.15    1.00
   4  -1   8    2.33    1.07
   4   1   9    0.79    0.87
  -4   1  -9    0.98    0.98
  -4  -1  -9    1.11    1.02
  -4  -1  -9    1.25    0.81
  -4   1 -10   13.00    1.92
  -4   1 -10   13.60    2.19
   4   1  10   11.28    1.91
  -4  -1 -10   10.77    2.03
  -4  -1 -10   10.92    1.86
  -4   1 -11    3.70    1.16
   4   1  11    2.19    1.03
  -4   1 -11    1.46    1.20
  -4  -1 -11    1.78    0.99
  -4  -1 -11    1.92    1.13
  -4   1 -12    0.47    0.99
  -4   1 -12   -0.29    1.08
   4   1  12    1.17    1.22
  -4  -1 -12   -0.19    1.02
  -4  -1 -12   -1.11    0.90
  -4   1 -13    6.44    1.64
  -4   1 -13    9.91    1.76
  -4  -1 -13    7.37    1.71
  -4  -1 -13    7.66    1.60
  -4   1 -14   -0.25    1.13
  -4   1 -14    3.19    1.56
  -4  -1 -14    3.40    1.41
  -4  -1 -14    2.99    1.55
  -4   1 -15    3.08    1.31
  -4   1 -15    1.88    1.19
  -4  -1 -15    3.29    1.54
  -4  -1 -15    3.97    1.62
  -4   1 -16   -0.31    1.19
  -4   1 -16   -1.02    1.37
  -4  -1 -16   -1.20    1.24
  -4  -1 -16    0.87    1.39
  -4   1 -17    3.19    1.62
  -4   1 -17    0.27    1.70
  -4  -1 -17    2.23    1.66
  -4  -1 -17    0.83    1.37
  -4   2  19   -0.44    1.30
   4   2 -19   -1.77    1.28
   4   2 -19   -0.41    1.11
   4  -2 -19    1.67    1.48
   4  -2 -19   -0.32    1.27
   4   2 -18   -1.21    1.32
   4   2 -18    0.68    1.01
   4  -2 -18    1.88    1.47
   4  -2 -18    2.15    1.35
   4   2 -17   13.59    2.41
  -4   2  17    9.11    1.98
   4   2 -17    9.41    1.67
   4  -2 -17    7.48    1.88
   4  -2 -17    8.90    2.03
   4   2 -16    0.01    1.13
  -4   2  16   -0.82    1.12
   4   2 -16    1.45    0.93
   4  -2 -16   -0.74    0.97
   4  -2 -16    0.45    1.16
   4   2 -15    1.03    1.27
  -4   2  15    1.04    1.11
   4   2 -15    1.41    0.87
   4  -2 -15   -0.17    1.01
   4  -2 -15    0.30    1.03
  -4   2  14    6.87    1.67
   4   2 -14    7.07    1.35
   4  -2 -14   13.25    2.00
   4  -2 -14    8.66    1.64
  -4   2  13   -0.54    0.92
   4   2 -13   -0.23    0.68
   4  -2 -13   -0.25    0.86
   4  -2 -13    2.04    1.06
  -4   2  12   52.24    6.06
   4   2 -12   50.69    5.95
   4  -2 -12   50.30    5.97
   4  -2 -12   55.92    6.07
  -4   2  11    2.19    0.99
   4   2 -11    1.75    0.61
   4  -2 -11    0.23    0.75
   4  -2 -11    3.80    1.03
   4   2 -10    3.52    0.77
  -4   2  10    3.75    1.06
   4  -2 -10    5.99    1.15
   4  -2 -10    4.39    1.06
  -4   2   9    0.72    0.84
   4  -2  -9    1.87    0.82
   4  -2  -9    2.22    0.90
  -4   2   8   26.64    3.14
   4  -2  -8   23.28    2.91
   4  -2  -8   24.03    3.06
  -4   2   7    1.15    0.83
   4  -2  -7    1.28    0.67
   4  -2  -7    1.44    0.81
  -4   2   6   15.31    2.08
   4  -2  -6   16.18    2.01
   4  -2  -6   17.84    2.17
  -4   2   5    2.83    1.08
   4  -2  -5    5.17    0.91
   4  -2  -5    4.34    0.79
  -4   2   4    8.69    1.42
   4  -2  -4   10.11    1.42
  -4   2   3   14.23    1.95
   4   2  -3   15.52    1.75
   4   2  -2    0.68    0.51
  -4   2   2    0.23    0.57
  -4  -2   2    0.15    0.48
   4  -2  -2    0.05    0.60
  -4   2   1  129.58   13.98
   4   2  -1  130.08   13.94
   4  -2  -1  133.16   13.99
  -4  -2   1  127.26   13.94
  -4   2   0   39.70    4.48
  -4   2   0   44.06    4.60
   4   2   0   38.41    4.64
   4   2   0   43.26    4.61
  -4  -2   0   40.02    4.61
   4  -2   0   41.90    4.48
   4   2   1   12.65    1.74
   4   2   1   14.36    1.83
  -4   2  -1   13.30    1.68
  -4  -2  -1   14.42    1.78
  -4  -2  -1   12.02    1.71
   4  -2   1   13.95    1.69
   4   2   2   85.86    9.44
  -4   2  -2   87.74    9.37
   4   2   2   83.39    9.55
   4  -2   2   87.90    9.37
  -4  -2  -2   82.89    9.44
  -4  -2  -2   91.06    9.46
  -4   2  -3   17.55    2.06
   4   2   3   14.85    2.03
   4   2   3   13.56    1.97
   4  -2   3   13.72    1.97
  -4  -2  -3   20.02    2.32
  -4  -2  -3   15.92    2.08
   4   2   4   12.32    1.74
  -4   2  -4   13.23    1.72
   4   2   4   13.92    1.76
  -4  -2  -4   10.82    1.73
  -4  -2  -4   10.40    1.60
   4   2   5   39.91    4.84
  -4   2  -5   40.68    4.83
   4   2   5   48.70    4.93
  -4  -2  -5   42.10    4.87
  -4  -2  -5   42.02    4.92
   4   2   6    8.80    1.52
  -4   2  -6    9.10    1.50
   4   2   6    8.38    1.46
  -4  -2  -6    6.91    1.47
  -4  -2  -6    9.53    1.73
   4   2   7    0.82    0.79
  -4   2  -7    1.19    0.88
  -4  -2  -7    2.71    1.00
  -4  -2  -7    0.45    0.95
   4   2   8    6.57    1.27
  -4   2  -8    6.45    1.35
  -4  -2  -8    6.13    1.33
  -4  -2  -8    4.56    1.30
   4   2   9   16.56    2.62
  -4   2  -9   16.95    2.66
  -4  -2  -9   19.14    2.60
  -4  -2  -9   21.66    2.61
  -4   2 -10    0.80    0.96
   4   2  10   -0.30    0.73
  -4  -2 -10   -0.47    0.77
  -4  -2 -10   -1.75    0.87
   4   2  11    0.40    0.95
  -4   2 -11    2.13    1.18
  -4  -2 -11    0.11    0.98
  -4  -2 -11    0.36    0.99
   4   2  12    1.60    1.06
  -4   2 -12    0.79    0.89
  -4   2 -12    1.03    1.18
  -4  -2 -12   -0.78    1.00
  -4  -2 -12   -0.21    0.89
  -4   2 -13    1.38    1.17
   4   2  13    2.24    2.17
  -4  -2 -13    4.65    1.62
  -4  -2 -13    3.24    1.34
  -4   2 -14   -2.38    1.26
   4   2  14   -1.42    1.04
  -4   2 -14   -0.10    1.10
  -4  -2 -14    1.95    1.23
  -4  -2 -14    0.70    1.45
  -4   2 -15   -0.67    1.36
  -4   2 -15   -0.99    1.14
  -4  -2 -15   -0.14    1.20
  -4  -2 -15    0.46    1.40
  -4   2 -16    0.69    2.15
  -4   2 -16    0.64    1.65
  -4  -2 -16    2.44    1.55
  -4  -2 -16   -0.11    1.37
  -4   2 -17   -0.37    1.28
  -4   2 -17    1.14    1.68
  -4  -2 -17   -1.21    1.22
  -4  -2 -17   -0.42    1.34
  -4   3  19    2.10    1.52
   4   3 -19   -0.54    1.02
   4   3 -19   -1.99    1.25
   4  -3 -19   -2.30    1.35
   4  -3 -19   -0.49    1.15
   4   3 -18    1.59    1.05
   4   3 -18    1.81    1.53
  -4   3  18    2.42    1.56
   4  -3 -18    1.52    1.48
   4  -3 -18    3.13    1.30
   4   3 -17   -2.23    1.06
  -4   3  17   -0.35    1.25
   4   3 -17    0.77    0.89
   4  -3 -17   -0.75    1.19
  -4   3  16   -1.96    1.17
   4   3 -16    0.98    0.82
   4   3 -16    0.24    1.29
   4  -3 -16   -0.13    1.41
   4  -3 -16   -0.23    1.10
  -4   3  15    0.05    1.15
   4   3 -15    0.90    0.81
   4  -3 -15    2.51    1.19
   4  -3 -15   -1.33    1.00
   4   3 -14    1.45    0.74
  -4   3  14    2.66    1.23
   4  -3 -14    3.35    1.25
   4  -3 -14    2.33    1.22
   4   3 -13    4.61    1.28
  -4   3  13    5.83    1.44
   4  -3 -13    2.03    1.09
   4  -3 -13    1.58    1.14
  -4   3  12   -0.97    0.85
   4  -3 -12   -0.74    0.76
   4  -3 -12    1.27    1.03
  -4   3  11    9.53    1.65
   4  -3 -11    5.98    1.43
   4  -3 -11    7.40    1.36
  -4   3  10   18.67    2.71
   4  -3 -10   18.89    2.69
   4  -3 -10   21.77    2.70
  -4   3   9   28.15    3.53
   4  -3  -9   25.70    3.27
   4  -3  -9   30.30    3.55
  -4   3   8    1.71    0.84
   4  -3  -8    0.00    0.75
   4  -3  -8   -0.44    0.90
  -4   3   7    6.63    1.39
   4  -3  -7    5.42    1.28
   4  -3  -7    8.91    1.17
  -4   3   6    2.87    0.97
   4  -3  -6    2.67    0.91
   4  -3  -6    2.63    0.63
  -4   3   5   10.85    1.59
   4  -3  -5   10.28    1.35
   4  -3  -5   12.26    1.65
  -4   3   4   12.94    1.92
   4  -3  -4   14.90    2.02
  -4   3   3   14.22    2.16
   4   3  -3   19.98    2.07
   4  -3  -3   16.62    2.21
  -4  -3   3   16.63    2.06
  -4   3   2   72.59    7.70
   4   3  -2   67.74    7.57
   4  -3  -2   71.48    7.71
  -4  -3   2   68.22    7.57
  -4   3   1   -0.47    0.64
   4   3  -1    0.80    0.68
   4  -3  -1   -0.16    0.60
  -4  -3   1    1.01    0.69
   4   3   0   10.69    1.50
   4   3   0    9.05    1.37
  -4   3   0   10.14    1.27
  -4   3   0    9.80    1.46
  -4  -3   0   10.61    1.43
   4  -3   0   10.07    1.44
  -4   3  -1    8.17    1.09
  -4   3  -1    6.80    1.15
   4   3   1    9.06    1.36
  -4  -3  -1    5.84    1.16
   4   3   2    8.23    1.32
  -4   3  -2    7.68    1.19
   4   3   2    8.17    1.37
  -4   3  -2    8.89    1.25
  -4  -3  -2    8.23    1.34
  -4  -3  -2    8.22    1.40
   4   3   3    5.43    1.25
  -4   3  -3    7.53    1.13
   4   3   3    6.05    1.14
  -4  -3  -3    6.88    1.26
  -4  -3  -3    7.57    1.18
  -4   3  -4    1.73    0.79
   4   3   4    0.27    0.85
   4   3   4    1.57    0.85
  -4  -3  -4    1.37    0.92
  -4  -3  -4    2.58    0.79
   4   3   5    8.25    1.38
  -4   3  -5    6.23    1.29
   4   3   5    7.73    1.44
  -4  -3  -5    8.57    1.45
  -4  -3  -5    8.48    1.34
  -4   3  -6   19.62    2.60
   4   3   6   15.63    2.49
   4   3   6   21.13    2.61
  -4  -3  -6   17.32    2.57
  -4  -3  -6   22.36    2.69
  -4   3  -7   23.96    3.32
   4   3   7   26.72    3.32
   4   3   7   28.52    3.47
  -4  -3  -7   24.76    3.32
  -4  -3  -7   27.91    3.33
   4   3   8    0.66    0.93
  -4   3  -8    0.07    0.88
   4   3   8   -0.90    0.65
  -4  -3  -8    2.50    0.99
  -4  -3  -8    1.30    0.99
   4   3   9   -0.43    0.86
   4   3   9   -0.32    0.89
  -4   3  -9    1.16    0.98
  -4  -3  -9   -0.92    0.87
  -4  -3  -9    0.92    0.96
  -4   3 -10    0.85    1.04
   4   3  10    2.08    1.04
   4   3  10    1.13    1.05
  -4  -3 -10    2.49    1.14
  -4  -3 -10    1.17    1.05
  -4   3 -11    0.52    1.16
   4   3  11   -0.44    0.92
  -4  -3 -11    0.59    1.08
  -4  -3 -11   -1.72    0.83
   4   3  12    3.23    1.33
  -4   3 -12    1.86    1.30
  -4  -3 -12    3.22    1.49
  -4  -3 -12    3.31    1.26
   4   3  13    2.17    1.40
  -4   3 -13    3.98    1.47
  -4   3 -13    2.62    1.21
  -4  -3 -13    1.35    1.17
  -4  -3 -13    4.19    1.49
  -4   3 -14    6.32    1.65
   4   3  14   11.66    2.26
  -4   3 -14    5.87    1.92
  -4  -3 -14    7.39    2.20
  -4  -3 -14    6.36    1.72
  -4   3 -15    3.01    1.43
  -4   3 -15    1.66    1.56
   4   3  15    2.65    1.42
  -4  -3 -15    6.08    1.80
  -4  -3 -15    3.19    1.55
  -4   3 -16    0.11    1.56
  -4   3 -16    2.16    1.42
  -4  -3 -16   -0.65    1.37
  -4  -3 -16   -0.75    1.44
  -4   3 -17    1.76    1.68
  -4   3 -17   -1.51    1.36
  -4  -3 -17    0.70    1.58
  -4  -3 -17    0.39    1.65
  -4   4  18   -0.56    1.51
   4   4 -18   -0.63    1.57
   4  -4 -18    0.53    1.43
   4  -4 -18    1.35    1.26
   4   4 -17    8.53    1.50
  -4   4  17    7.15    2.08
   4   4 -17    8.04    2.26
   4  -4 -17   12.19    2.38
   4  -4 -17    9.36    2.05
  -4   4  16    2.49    1.52
   4   4 -16    2.27    0.86
   4  -4 -16    1.42    1.42
   4  -4 -16    3.09    1.23
  -4   4  15   -0.06    1.24
   4   4 -15    0.18    0.68
   4  -4 -15    0.84    1.24
   4  -4 -15    1.14    0.94
  -4   4  14   12.36    2.47
   4  -4 -14   14.50    2.24
   4  -4 -14   17.68    2.78
  -4   4  13   -1.23    1.08
   4  -4 -13   -0.12    0.95
   4  -4 -13   -0.44    0.75
  -4   4  12   30.45    3.72
   4  -4 -12   24.59    3.22
   4  -4 -12   23.96    3.40
  -4   4  11    2.80    1.14
   4  -4 -11   -0.15    0.68
   4  -4 -11   -0.43    0.86
  -4   4  10    5.26    1.39
   4  -4 -10    4.73    1.05
   4  -4 -10    4.69    1.34
  -4   4   9    6.72    1.55
   4  -4  -9    8.65    1.25
   4  -4  -9    4.27    1.27
  -4   4   8    0.05    0.84
   4  -4  -8   -0.42    0.50
   4  -4  -8   -0.88    0.75
  -4   4   7   25.97    3.33
   4  -4  -7   24.69    3.00
   4  -4  -7   30.23    3.40
  -4   4   6    4.96    1.48
   4  -4  -6    8.87    1.59
   4  -4  -6   10.20    1.22
   4   4  -5    6.81    0.94
  -4   4   5    4.75    1.18
  -4  -4   5    5.85    0.88
   4  -4  -5    6.16    1.23
  -4   4   4    7.39    1.37
   4   4  -4    7.66    1.05
   4  -4  -4    6.43    1.14
  -4  -4   4    7.20    1.05
   4   4  -3    8.20    1.12
  -4   4   3    6.52    1.24
   4  -4  -3    7.95    1.24
  -4  -4   3    5.03    1.00
  -4   4   2    0.55    0.71
   4   4  -2    0.86    0.61
   4  -4  -2    1.25    0.81
  -4  -4   2   -0.53    0.57
   4   4  -1    2.05    0.92
  -4   4   1    1.69    0.72
  -4  -4   1    2.44    0.82
   4  -4  -1    0.99    0.70
  -4   4   0    5.77    1.08
   4   4   0    5.33    1.05
   4   4   0    6.80    1.09
  -4   4   0    5.59    0.85
   4  -4   0    6.00    1.09
  -4  -4   0    4.38    1.04
   4   4   1    0.75    0.79
  -4   4  -1    1.91    0.61
  -4   4  -1    1.82    0.73
   4   4   1    1.51    0.90
  -4  -4  -1    0.50    0.84
  -4   4  -2   39.88    4.49
   4   4   2   36.81    4.52
   4   4   2   41.98    4.62
  -4   4  -2   38.93    4.39
  -4  -4  -2   38.79    4.60
   4   4   3    5.75    1.34
  -4   4  -3    5.38    1.03
   4   4   3    7.43    1.24
  -4   4  -3    5.94    1.18
  -4  -4  -3    4.87    1.19
  -4  -4  -3    4.87    1.12
  -4   4  -4    0.79    0.59
   4   4   4    1.42    0.95
  -4   4  -4    1.23    0.71
   4   4   4    0.09    0.71
  -4  -4  -4    0.82    0.68
  -4  -4  -4    0.34    0.83
   4   4   5    6.13    1.44
   4   4   5    9.06    1.52
  -4   4  -5    9.48    1.28
  -4   4  -5    5.32    1.24
  -4  -4  -5    4.84    1.44
  -4  -4  -5   12.18    1.73
  -4   4  -6    6.12    1.34
   4   4   6    5.72    1.29
   4   4   6    7.18    1.46
  -4  -4  -6    7.11    1.48
  -4  -4  -6    5.71    1.21
   4   4   7   24.44    3.24
   4   4   7   25.94    3.22
  -4   4  -7   25.91    3.28
  -4  -4  -7   24.53    3.29
  -4  -4  -7   22.49    3.12
  -4   4  -8   26.37    3.55
   4   4   8   28.10    3.62
   4   4   8   28.79    3.67
  -4  -4  -8   31.54    3.89
  -4  -4  -8   27.45    3.76
  -4   4  -9    1.61    1.06
   4   4   9    2.21    1.12
   4   4   9    1.30    1.00
  -4  -4  -9    1.69    0.98
  -4  -4  -9   -0.14    0.94
   4   4  10    0.59    0.95
   4   4  10   -1.34    1.01
  -4   4 -10   -0.48    1.03
  -4  -4 -10    0.46    0.91
  -4  -4 -10    0.67    1.00
  -4   4 -11    0.89    1.19
   4   4  11    0.22    1.01
   4   4  11   -0.02    1.08
  -4  -4 -11   -0.60    1.19
  -4  -4 -11   -0.31    1.03
   4   4  12    1.79    1.38
   4   4  12    2.96    1.28
  -4   4 -12    1.59    1.35
  -4  -4 -12    3.67    1.53
  -4  -4 -12    2.47    1.23
  -4   4 -13   -1.76    1.10
   4   4  13    0.45    1.11
  -4  -4 -13    0.75    2.34
  -4  -4 -13   -0.84    1.11
   4   4  14    0.30    1.42
  -4   4 -14    0.11    1.37
  -4  -4 -14    2.96    1.51
  -4  -4 -14    3.35    1.55
  -4   4 -15    0.88    1.34
   4   4  15    5.74    1.86
  -4   4 -15    0.69    1.52
  -4  -4 -15    1.08    1.56
  -4  -4 -15    2.08    1.61
  -4   4 -16    2.81    1.74
   4   4  16    0.23    1.39
  -4   4 -16   -2.45    1.31
  -4  -4 -16   -1.34    1.50
  -4  -4 -16   -0.25    1.30
  -4   5  17   -1.45    1.44
   4   5 -17    3.26    1.71
   4  -5 -17   -1.21    1.47
   4  -5 -17    0.68    1.16
  -4   5  16    3.54    1.75
   4  -5 -16    0.84    1.17
   4  -5 -16    1.62    1.48
  -4   5  15   -2.16    1.30
   4  -5 -15    0.42    1.34
   4  -5 -15    0.98    1.11
  -4   5  14    0.63    1.23
   4  -5 -14    0.65    1.21
   4  -5 -14   -0.61    0.84
  -4   5  13   12.46    2.42
   4  -5 -13   11.93    2.23
   4  -5 -13   13.00    2.02
  -4   5  12    4.88    1.46
   4  -5 -12    3.67    1.74
   4  -5 -12    3.55    1.13
  -4   5  11   -0.04    1.00
   4  -5 -11    1.44    1.25
   4  -5 -11    2.81    0.95
  -4   5  10    0.87    1.07
   4  -5 -10    0.25    0.67
   4  -5 -10    0.48    0.99
  -4   5   9    8.80    1.81
   4  -5  -9   10.31    1.51
   4  -5  -9    9.51    1.70
  -4   5   8    0.64    0.92
   4  -5  -8   -0.10    0.75
   4  -5  -8    0.52    0.54
  -4   5   7    0.03    0.86
   4   5  -7    0.48    0.51
   4  -5  -7    2.32    0.60
   4  -5  -7    0.29    0.82
  -4   5   6   -0.43    0.80
   4   5  -6    0.46    0.49
   4  -5  -6    0.32    0.44
   4  -5  -6    0.13    0.84
   4   5  -5   19.75    2.41
  -4   5   5   18.37    2.69
   4  -5  -5   22.37    2.83
  -4  -5   5   19.83    2.40
   4   5  -4    2.49    0.73
  -4   5   4    3.06    0.98
   4  -5  -4    0.52    0.82
   4   5  -3    3.72    1.03
  -4   5   3    3.89    1.08
   4  -5  -3    3.91    0.98
  -4  -5   3    5.88    1.04
  -4   5   2   24.81    3.57
   4   5  -2   28.82    3.40
   4  -5  -2   28.90    3.53
  -4  -5   2   29.71    3.40
   4   5  -1    6.60    1.21
  -4   5   1    6.81    1.25
   4  -5  -1    7.12    1.35
  -4  -5   1    6.57    1.20
   4   5   0    5.78    1.24
  -4   5   0    4.77    1.09
   4   5   0    4.51    1.09
   4  -5   0    5.35    1.22
  -4  -5   0    8.20    1.25
  -4   5  -1    6.41    1.22
   4   5   1    3.38    1.02
   4   5   1    3.51    1.09
   4  -5   1    4.33    0.96
  -4  -5  -1    5.81    1.16
  -4   5  -2    1.30    0.68
  -4   5  -2    1.26    0.80
   4   5   2    0.84    0.89
   4   5   2    1.57    0.86
  -4  -5  -2    0.33    0.73
   4   5   3    2.54    1.03
  -4   5  -3    2.52    0.82
   4   5   3    1.79    0.88
  -4   5  -3    3.03    0.82
  -4  -5  -3    0.91    1.04
  -4   5  -4    1.09    0.74
  -4   5  -4    0.67    0.68
   4   5   4    1.25    0.85
   4   5   4    0.88    0.88
  -4  -5  -4    0.24    0.83
  -4  -5  -4    0.05    0.72
   4   5   5    1.87    0.85
   4   5   5   -0.55    0.96
  -4   5  -5    1.52    0.69
  -4   5  -5    0.72    0.75
  -4  -5  -5   -0.34    0.82
  -4  -5  -5    2.15    1.02
   4   5   6    2.13    0.88
   4   5   6    1.21    0.97
  -4   5  -6    1.31    0.69
  -4   5  -6    0.93    0.90
  -4  -5  -6    0.54    0.94
  -4  -5  -6    0.63    0.85
  -4   5  -7    1.42    0.71
   4   5   7    0.85    1.02
  -4   5  -7    0.72    0.87
   4   5   7   -1.53    0.71
  -4  -5  -7    0.74    0.82
  -4  -5  -7   -1.72    0.92
  -4   5  -8    1.56    0.77
  -4   5  -8    1.06    1.02
   4   5   8    2.01    1.04
   4   5   8    1.05    1.05
  -4  -5  -8    2.12    1.15
  -4  -5  -8    1.57    0.94
   4   5   9    6.69    1.40
  -4   5  -9    6.00    1.50
   4   5   9    3.71    1.46
  -4  -5  -9    4.14    1.45
  -4  -5  -9    7.59    1.75
  -4   5 -10    2.13    1.19
   4   5  10    1.18    1.03
  -4  -5 -10    3.23    1.17
  -4  -5 -10   -0.29    1.14
  -4   5 -11    5.47    1.59
   4   5  11    2.15    1.47
   4   5  11    4.87    1.53
  -4  -5 -11    5.39    1.64
  -4  -5 -11    5.23    1.59
   4   5  12    6.88    1.78
   4   5  12    1.98    1.47
  -4   5 -12    4.81    1.65
  -4  -5 -12    2.69    1.57
  -4  -5 -12    5.35    1.50
  -4   5 -13    1.49    1.49
   4   5  13    3.63    1.45
   4   5  13    2.64    1.46
  -4  -5 -13   -0.30    1.41
  -4  -5 -13   -0.19    1.48
  -4   5 -14    0.33    1.41
   4   5  14   -0.26    1.46
   4   5  14    0.48    1.31
  -4  -5 -14    0.17    1.57
  -4  -5 -14    0.67    1.27
   4   5  15   -0.96    1.35
  -4   5 -15    3.07    1.78
  -4  -5 -15   -0.41    1.93
  -4  -5 -15    3.95    1.79
  -4   6  16   -0.66    1.50
   4  -6 -16    0.75    1.19
   4  -6 -16   -0.84    1.56
  -4   6  15    1.92    1.54
   4  -6 -15   -0.18    1.43
   4  -6 -15    0.98    1.00
  -4   6  14   -0.56    1.43
   4  -6 -14   -0.06    0.94
   4  -6 -14   -0.42    1.20
  -4   6  13    8.15    2.04
   4  -6 -13    9.39    1.64
   4  -6 -13    6.15    1.75
  -4   6  12   31.32    4.38
   4  -6 -12   28.07    3.81
   4  -6 -12   41.25    4.56
  -4   6  11    2.18    1.42
   4  -6 -11    4.45    1.07
   4  -6 -11    2.69    1.38
  -4   6  10   -0.30    1.22
   4  -6 -10    0.51    1.12
   4  -6 -10    0.25    0.67
  -4   6   9    1.82    1.26
   4  -6  -9    1.47    0.71
   4  -6  -9    3.01    1.13
  -4   6   8    2.17    1.05
   4   6  -8   -0.85    0.49
   4  -6  -8   -1.39    0.85
   4  -6  -8    0.69    0.56
  -4   6   7   15.22    2.20
   4   6  -7   11.63    1.69
   4  -6  -7   14.35    2.29
  -4   6   6    4.89    1.41
   4  -6  -6    5.55    1.52
   4   6  -5    0.44    0.59
  -4   6   5   -0.19    0.88
  -4  -6   5   -0.63    0.58
   4  -6  -5    0.08    0.73
   4   6  -4   33.14    4.08
  -4   6   4   33.77    4.36
  -4  -6   4   36.54    4.11
   4  -6  -4   37.72    4.34
   4   6  -3    7.48    1.30
  -4   6   3    8.14    1.61
  -4  -6   3    8.90    1.35
   4  -6  -3    5.62    1.22
  -4   6   2   13.59    2.09
   4   6  -2   11.75    1.85
  -4  -6   2   10.41    1.84
   4  -6  -2   16.37    2.12
  -4   6   1    0.88    0.90
   4   6  -1    1.48    0.80
   4  -6  -1    1.79    0.85
  -4  -6   1    1.10    0.81
   4   6   0    3.33    0.95
  -4   6   0    1.94    0.92
   4   6   0    2.65    1.00
  -4  -6   0    5.24    1.11
   4  -6   0    3.18    1.13
   4   6   1    4.41    1.26
   4   6   1    4.09    1.20
  -4   6  -1    7.15    1.28
  -4  -6  -1    4.49    1.20
   4  -6   1    6.59    1.28
   4   6   2   26.59    3.55
   4   6   2   24.97    3.38
  -4   6  -2   27.52    3.50
  -4  -6  -2   31.12    3.55
   4   6   3   14.52    2.12
   4   6   3   12.25    2.00
  -4   6  -3   13.55    1.82
  -4   6  -3   11.11    1.94
  -4  -6  -3   11.26    2.01
   4   6   4   35.53    4.80
  -4   6  -4   45.14    4.83
   4   6   4   41.79    5.04
  -4   6  -4   41.68    4.73
  -4  -6  -4   42.28    5.00
   4   6   5    5.47    1.48
  -4   6  -5    7.24    1.39
  -4   6  -5    6.18    1.22
   4   6   5    3.82    1.26
  -4  -6  -5    6.14    1.48
  -4   6  -6    5.57    1.16
  -4   6  -6    4.93    1.27
   4   6   6    5.23    1.48
   4   6   6    5.59    1.35
  -4  -6  -6    3.43    1.30
  -4  -6  -6    5.00    1.23
  -4   6  -7    1.34    0.99
  -4   6  -7   -0.92    0.64
   4   6   7    0.52    0.94
   4   6   7    1.15    1.21
  -4  -6  -7    1.31    1.17
  -4  -6  -7   -0.22    0.80
   4   6   8   16.89    2.85
  -4   6  -8   20.34    2.59
  -4   6  -8   19.99    2.75
   4   6   8   17.33    2.64
  -4  -6  -8   15.82    2.75
  -4  -6  -8   19.18    2.73
  -4   6  -9    5.26    1.56
   4   6   9    7.12    1.88
   4   6   9    8.99    1.68
  -4   6  -9    6.41    1.38
  -4  -6  -9    9.04    1.84
  -4  -6  -9    9.98    1.91
   4   6  10   15.36    2.68
  -4   6 -10   13.78    2.50
   4   6  10   16.82    2.57
  -4   6 -10   15.62    2.22
  -4  -6 -10   22.73    3.12
  -4  -6 -10   12.80    2.52
  -4   6 -11   16.11    2.58
  -4   6 -11   16.60    2.19
   4   6  11   12.13    2.32
   4   6  11   15.99    2.64
  -4  -6 -11   10.23    2.49
  -4  -6 -11   14.72    2.63
  -4   6 -12    0.82    0.85
   4   6  12    3.59    1.44
  -4   6 -12   -0.77    1.35
   4   6  12   -0.30    1.51
  -4  -6 -12    0.32    1.45
  -4  -6 -12    1.43    1.14
   4   6  13   -0.29    1.47
   4   6  13    1.19    1.29
  -4   6 -13   -1.85    1.39
  -4   6 -13   -0.62    0.80
  -4  -6 -13    0.45    1.30
  -4  -6 -13   -0.29    1.45
   4   6  14    3.72    1.89
   4   6  14    5.41    1.71
  -4   6 -14   -0.96    1.56
  -4  -6 -14    1.95    1.74
  -4  -6 -14    1.13    1.36
  -4   7  15    0.88    1.71
   4  -7 -15   -1.33    1.27
   4  -7 -15   -0.72    0.97
  -4   7  14    3.78    1.78
   4  -7 -14    4.24    1.31
   4  -7 -14    3.64    1.72
  -4   7  13    9.84    2.25
   4  -7 -13    7.30    1.60
   4  -7 -13    9.22    2.08
  -4   7  12   -0.73    1.26
   4  -7 -12   -0.23    1.23
   4  -7 -12    0.43    0.83
  -4   7  11    8.07    1.94
   4  -7 -11    5.37    1.20
   4  -7 -11    3.51    1.42
  -4   7  10    4.08    1.48
   4  -7 -10   -0.41    1.17
   4  -7 -10    1.40    0.74
  -4   7   9   -1.45    0.95
   4  -7  -9    0.58    1.05
   4   7  -8    1.39    0.72
  -4   7   8    0.69    1.34
   4  -7  -8    0.08    1.17
   4   7  -7    0.01    0.67
  -4   7   7   -0.48    1.08
  -4   7   6   11.12    1.90
   4   7  -6    9.08    1.41
   4  -7  -6    6.07    1.75
  -4  -7   6    8.16    1.36
   4   7  -5   13.46    1.92
  -4   7   5   11.63    2.21
   4  -7  -5   12.54    2.23
  -4  -7   5   14.03    1.89
   4   7  -4    0.06    0.80
  -4   7   4    1.30    1.16
  -4  -7   4   -0.02    0.73
   4  -7  -4   -1.10    0.69
   4   7  -3    1.18    0.84
  -4   7   3    0.72    1.06
  -4  -7   3    0.08    0.75
   4  -7  -3    2.00    1.06
  -4   7   2    0.61    0.97
   4   7  -2   -0.15    0.83
   4  -7  -2   -0.13    0.88
  -4  -7   2   -0.56    0.80
   4   7  -1   -0.96    0.82
   4   7  -1    1.06    0.85
  -4   7   1    0.70    0.93
   4  -7  -1    0.71    0.93
  -4  -7   1    1.23    0.94
  -4   7   0    1.72    1.03
   4   7   0    1.76    0.95
   4   7   0    0.84    0.88
  -4  -7   0    0.70    0.98
   4  -7   0   -0.17    0.78
   4   7   1    9.58    1.70
   4   7   1    9.63    1.68
  -4   7  -1    7.96    1.57
  -4  -7  -1    6.27    1.46
   4  -7   1    6.48    1.40
   4   7   2    0.19    0.99
   4   7   2   -0.84    0.86
  -4   7  -2    0.83    0.87
  -4  -7  -2    0.92    1.01
   4   7   3    2.01    1.02
  -4   7  -3    2.71    1.07
   4   7   3    1.40    1.15
  -4  -7  -3    2.40    1.17
   4   7   4    2.78    1.36
  -4   7  -4    1.02    0.91
   4   7   4   -1.35    0.85
  -4   7  -4    1.22    0.87
  -4  -7  -4   -0.22    1.06
  -4   7  -5   10.91    1.69
  -4   7  -5    6.60    1.56
   4   7   5   10.95    1.85
   4   7   5    9.02    1.91
  -4  -7  -5    7.58    1.87
   4   7   6    4.00    1.30
   4   7   6    4.98    1.55
  -4   7  -6    6.05    1.26
  -4   7  -6    6.56    1.41
  -4  -7  -6    2.95    1.47
   4   7   7    0.86    1.06
  -4   7  -7   -0.98    0.92
  -4   7  -7   -0.46    0.75
   4   7   7   -0.51    1.21
  -4  -7  -7   -0.57    1.07
  -4   7  -8   -1.54    0.88
   4   7   8    0.15    1.03
  -4   7  -8    0.03    0.84
   4   7   8   -2.03    1.21
  -4  -7  -8    0.89    1.30
  -4  -7  -8   -1.10    0.89
   4   7   9   -0.21    1.27
  -4   7  -9    1.12    1.14
   4   7   9    1.01    1.13
  -4   7  -9    0.16    0.86
  -4  -7  -9    0.52    1.26
  -4  -7  -9    0.81    1.09
  -4   7 -10   14.50    2.21
   4   7  10   16.91    2.44
   4   7  10   12.48    2.66
  -4   7 -10   15.13    2.59
  -4  -7 -10   13.70    2.58
  -4  -7 -10   13.72    2.55
  -4   7 -11    1.93    0.99
  -4   7 -11    1.66    1.36
   4   7  11    0.62    1.54
   4   7  11    1.32    1.39
  -4  -7 -11    1.83    1.20
  -4  -7 -11    1.05    1.59
   4   7  12    0.55    1.66
  -4   7 -12    1.07    1.47
  -4   7 -12    1.23    1.02
   4   7  12   -1.47    1.27
  -4  -7 -12    0.35    1.96
  -4  -7 -12    0.86    1.22
  -4   8  13    3.34    1.89
   4  -8 -13    2.93    1.13
   4  -8 -13    2.53    1.59
  -4   8  12    8.03    2.05
   4  -8 -12    5.55    1.30
   4  -8 -12   15.51    3.92
  -4   8  11    2.72    1.68
   4  -8 -11   -1.91    1.16
  -4   8  10    0.06    1.39
   4  -8 -10   -0.06    1.22
  -4   8   9    2.20    1.37
   4   8  -9    0.23    0.77
   4  -8  -9   -0.41    1.09
  -4   8   8   12.95    2.51
   4   8  -8   14.26    1.91
   4  -8  -8   10.15    2.22
   4   8  -7    2.23    0.87
  -4   8   7    1.29    1.35
   4  -8  -7    2.76    1.40
   4   8  -6    3.56    1.04
  -4   8   6    0.39    1.27
   4  -8  -6    0.44    1.02
  -4   8   5    5.40    1.43
   4   8  -5    1.47    1.01
  -4  -8   5    1.38    0.97
   4  -8  -5    3.97    1.56
   4   8  -4    3.35    1.11
  -4   8   4    1.52    1.39
  -4  -8   4    2.59    1.06
   4  -8  -4    2.77    1.41
  -4   8   3    4.12    1.51
   4   8  -3    5.48    1.34
   4  -8  -3    4.29    1.69
  -4  -8   3    3.83    1.25
  -4   8   2   11.66    2.00
   4   8  -2    6.20    1.56
  -4  -8   2    9.00    1.65
   4  -8  -2    8.07    1.79
  -4   8   1    0.46    1.10
   4   8  -1    1.21    1.07
   4   8  -1    1.22    1.05
  -4  -8   1    1.09    1.07
   4  -8  -1    1.18    1.18
  -4   8   0    3.10    1.26
   4   8   0    2.21    1.15
   4   8   0    0.37    1.16
  -4  -8   0    2.07    1.09
   4  -8   0    3.60    1.23
   4   8   1    0.92    1.20
   4   8   1    1.94    1.16
  -4   8  -1    0.67    1.04
   4  -8   1    2.72    1.15
  -4  -8  -1    2.16    1.06
   4   8   2    1.00    0.97
   4   8   2    1.83    1.30
  -4   8  -2    1.92    1.14
  -4  -8  -2    1.98    1.22
   4   8   3   13.20    2.46
  -4   8  -3   17.65    2.43
   4   8   3   15.21    2.42
  -4  -8  -3   14.50    2.49
   4   8   4    5.60    1.45
  -4   8  -4    4.89    1.37
   4   8   4    3.18    1.69
  -4   8  -4    4.35    1.22
  -4  -8  -4    6.36    1.60
   4   8   5    3.21    1.40
   4   8   5   -1.42    0.97
  -4   8  -5    0.53    0.99
  -4   8  -5    0.98    1.01
  -4  -8  -5   -2.36    1.05
  -4   8  -6   -0.67    0.85
   4   8   6    0.77    1.03
  -4   8  -6   -0.19    0.89
   4   8   6   -1.55    1.23
  -4  -8  -6    0.31    1.21
  -4   8  -7    1.46    1.03
   4   8   7    2.21    1.18
  -4   8  -7   -0.33    1.05
   4   8   7    4.89    1.78
  -4  -8  -7    1.74    1.34
  -4   8  -8   -1.92    1.05
   4   8   8    0.72    1.49
  -4   8  -8    0.04    0.93
   4   8   8   -0.83    1.16
  -4  -8  -8    0.62    1.35
   4   8   9    2.39    1.67
  -4   8  -9    3.30    1.48
  -4   8  -9    3.02    1.17
   4   8   9    2.14    1.33
  -4  -8  -9    2.76    1.54
  -4   8 -10   -0.06    1.43
   4   8  10   -1.65    1.16
   4   8  10   -2.01    1.48
  -4   8 -10    1.32    1.07
  -4  -8 -10   -0.75    1.15
  -4   9  10   -0.08    1.49
   4   9 -10    0.78    0.91
   4  -9 -10    2.87    1.41
   4   9  -9    0.90    0.96
  -4   9   9    0.60    1.50
   4  -9  -9    2.88    1.56
   4   9  -8    1.24    0.97
  -4   9   8    0.38    1.60
   4  -9  -8    1.53    1.34
  -4   9   7    1.18    1.40
   4   9  -7    1.80    1.05
   4  -9  -7    0.50    1.30
   4   9  -6    0.54    1.06
  -4   9   6   -0.89    1.24
   4  -9  -6    1.16    1.15
   4   9  -5    4.56    1.31
  -4   9   5    4.07    1.76
   4  -9  -5    4.99    1.83
  -4  -9   5    2.48    1.11
  -4   9   4    0.96    1.24
   4   9  -4    1.41    1.11
  -4  -9   4    0.89    1.01
   4  -9  -4    1.33    1.35
  -4   9   3   -1.93    1.22
   4   9  -3    0.62    1.17
  -4  -9   3    0.30    1.06
   4  -9  -3    0.28    1.18
  -4   9   2   -0.49    1.13
   4   9  -2   -0.71    0.93
   4   9  -2   -0.15    1.04
  -4  -9   2   -0.31    0.97
   4  -9  -2    1.16    1.28
   4   9  -1   -0.57    1.08
  -4   9   1    0.33    1.18
   4   9  -1    0.52    1.09
   4  -9  -1    1.56    1.18
  -4  -9   1    0.46    1.08
   4   9   0    1.70    1.34
  -4   9   0   -0.54    1.21
   4   9   0    0.18    1.06
   4  -9   0    1.44    1.19
  -4  -9   0   -0.02    1.08
   4   9   1   -0.67    1.23
   4   9   1   -0.38    1.09
  -4   9  -1    0.12    1.78
   4  -9   1   -0.86    0.90
  -4   9  -2    0.21    1.11
   4   9   2    0.23    1.27
   4   9   2   -0.78    1.00
  -4  -9  -2   -0.76    1.14
  -4   9  -3   -1.22    0.93
  -4   9  -3    1.02    1.17
   4   9   3   -0.23    1.29
   4   9   3    1.98    1.31
  -4  -9  -3   -0.82    1.02
   4   9   4   -1.57    1.05
  -4   9  -4    1.91    1.09
   4   9   4    1.58    1.50
  -4   9  -4    1.99    1.26
  -4  -9  -4   -0.80    1.19
  -4   9  -5    0.78    1.17
   4   9   5   -0.66    1.08
   4   9   5   -0.99    1.39
  -4   9  -5    2.49    1.17
  -4  -9  -5    1.35    1.45
  -4   9  -6   -0.53    1.12
   4   9   6   -1.52    1.39
  -4   9  -6   -0.17    1.01
   4   9   6    0.40    1.14
  -4  -9  -6    1.52    1.45
   4   9   7   -0.28    1.56
  -4   9  -7    2.89    1.29
  -4   9  -7    2.31    1.24
   4   9   7    3.43    1.39
  -4  -9  -7    1.35    1.71
   4  10  -5    0.56    1.22
  -4  10   5   -0.01    1.55
   4 -10  -5   -0.53    1.34
  -4 -10   5   -1.18    1.04
  -4  10   4    1.41    1.69
   4  10  -4    1.79    1.34
  -4 -10   4   -0.20    1.10
   4 -10  -4    0.19    1.34
   4  10  -3   -1.94    1.14
  -4  10   3   -0.37    1.53
   4  10  -3    0.73    1.39
  -4 -10   3    1.08    1.20
   4 -10  -3   -1.10    1.16
   4  10  -2   -2.35    1.10
   4  10  -2   -1.46    1.25
  -4  10   2   -1.39    1.31
   4 -10  -2    0.40    1.36
   4  10  -1    0.74    1.45
  -4  10   1   -1.20    1.28
   4  10  -1   -0.82    1.15
   4 -10  -1   -0.32    1.24
  -4 -10   1   -0.24    1.17
   4  10   0   -0.65    1.20
   4  10   0   -2.53    1.27
  -4  10   0    1.97    1.43
  -4 -10   0    0.37    1.20
   4 -10   0    1.45    1.31
   4  10   1   -0.94    1.45
  -4  10  -1    0.77    0.89
  -4  10  -1    0.02    1.42
   4  10   1    0.87    1.25
  -4  10  -1    1.11    0.90
  -4 -10  -1   -0.20    1.27
   4  10   2    1.43    1.33
   4  10   2   -1.26    1.41
  -4  10  -2    0.83    1.35
  -4  10  -2    1.05    0.97
  -4 -10  -2    0.44    1.33
   5   0 -20    1.18    1.53
   5   0 -20    0.62    1.31
   5   0 -19    0.17    1.31
   5   0 -19   -1.24    1.08
   5   0 -18    1.32    1.20
   5   0 -18    1.96    1.53
   5   0 -17   -0.94    0.94
   5   0 -17   -0.13    1.19
   5   0 -16   -1.70    0.90
   5   0 -16    0.30    1.02
  -5   0  15    0.98    0.84
   5   0 -15    0.35    1.02
   5   0 -15   -0.17    0.78
   5   0 -14    0.59    0.83
  -5   0  14   -0.82    0.74
   5   0 -14    0.33    0.95
   5   0 -13    1.32    1.08
  -5   0  13    1.65    0.83
   5   0 -13    1.13    0.81
  -5   0  12   15.84    2.01
   5   0 -12   12.96    1.95
   5   0 -11    0.73    0.73
  -5   0  11    0.09    0.68
   5   0 -10  107.65   11.94
  -5   0  10  112.99   12.05
  -5   0   9   -0.53    0.56
   5   0  -9    0.65    0.74
   5   0  -8    4.58    0.95
  -5   0   8    5.99    0.97
   5   0  -7    0.56    0.62
  -5   0   7   -0.12    0.59
  -5   0   6  289.24   31.73
   5   0  -6  305.58   31.73
  -5   0   5    0.11    0.49
   5   0  -5   -1.43    0.48
  -5   0   4    4.94    0.87
   5   0  -4    5.91    0.88
  -5   0   3   -0.53    0.46
   5   0  -2  278.65   32.36
  -5   0   2  280.95   32.28
   5   0  -1   -0.62    0.54
  -5   0   0  187.72   20.60
   5   0   0  197.14   20.60
   5   0   1    0.11    0.67
  -5   0  -1    0.22    0.63
  -5   0  -2  141.80   15.63
   5   0   2  148.67   15.63
   5   0   3   -0.48    0.63
  -5   0  -4   85.08    9.37
   5   0   4   85.95    9.37
   5   0   5   -0.90    0.67
  -5   0  -5    1.94    0.79
   5   0   6   10.80    1.74
  -5   0  -6   10.14    1.67
   5   0   7   -0.26    0.80
  -5   0  -7   -0.22    0.78
  -5   0  -7   -1.60    0.82
  -5   0  -8   30.82    4.03
  -5   0  -8   36.65    4.07
   5   0   8   32.57    4.03
  -5   0  -9    0.53    1.04
   5   0   9    1.03    0.78
  -5   0  -9    0.43    0.94
  -5   0 -10    0.80    1.02
  -5   0 -10   -0.69    0.88
   5   0  10    1.03    0.89
  -5   0 -11   -0.04    0.83
  -5   0 -11   -0.88    0.86
   5   0  11    1.59    1.12
  -5   0 -12    3.66    1.33
  -5   0 -12    2.42    1.41
   5   0  12    4.27    1.42
  -5   0 -13   -1.13    1.11
  -5   0 -13   -0.93    0.97
  -5   0 -14    4.95    1.83
  -5   0 -14    8.80    1.87
  -5   0 -15   -0.30    1.27
  -5   0 -15    0.16    1.59
  -5   0 -16    7.28    1.82
  -5   0 -16    0.38    1.51
  -5   0 -17    1.02    1.40
  -5   0 -17   -1.42    1.39
   5   1 -20    0.93    1.22
   5   1 -20    0.12    1.50
   5  -1 -20   -0.16    1.23
   5  -1 -20    0.22    1.41
   5   1 -19    2.03    1.57
   5   1 -19    0.18    1.13
   5  -1 -19    2.14    1.57
   5  -1 -19    2.66    1.44
   5   1 -18    2.47    1.41
   5   1 -18    1.79    1.11
   5  -1 -18    2.73    1.35
   5  -1 -18    0.24    1.31
   5   1 -17   -2.20    1.07
   5   1 -17    0.40    0.97
  -5   1  17   -0.22    1.02
   5  -1 -17   -0.04    1.00
   5  -1 -17   -0.71    1.12
   5   1 -16    5.04    2.70
  -5   1  16    2.77    1.26
   5   1 -16    6.08    1.25
   5  -1 -16    2.91    1.32
   5  -1 -16    4.23    1.43
   5   1 -15    8.50    1.81
  -5   1  15    9.70    1.76
   5   1 -15    9.37    1.64
   5  -1 -15   10.90    1.90
   5  -1 -15   12.49    1.90
  -5   1  14    4.29    1.22
   5   1 -14    5.98    1.10
   5  -1 -14    3.72    1.28
   5  -1 -14    2.93    1.16
   5   1 -13   13.50    1.90
  -5   1  13   14.69    2.07
   5  -1 -13   12.82    2.04
   5  -1 -13   14.14    2.19
   5   1 -12    0.74    0.63
  -5   1  12   -0.65    0.78
   5  -1 -12    0.01    0.83
   5  -1 -12    0.55    0.80
  -5   1  11    5.62    1.19
   5   1 -11    5.89    1.48
   5  -1 -11    5.61    1.17
   5  -1 -11    4.82    1.16
  -5   1  10   14.31    2.11
   5   1 -10   15.20    1.97
  -5  -1  10   17.82    2.01
   5  -1 -10   16.79    2.23
   5   1  -9   17.45    2.13
  -5   1   9   17.06    2.27
  -5  -1   9   18.73    2.12
   5  -1  -9   15.25    2.20
   5   1  -8    5.79    1.00
  -5   1   8    8.62    1.31
  -5  -1   8    7.59    1.02
   5  -1  -8    7.14    1.25
  -5   1   7   11.02    1.60
   5  -1  -7   11.39    1.59
  -5  -1   7   10.67    1.33
  -5   1   6    0.01    0.60
   5  -1  -6    0.07    0.64
  -5   1   5  106.47   11.77
   5  -1  -5  111.45   11.77
  -5   1   4  150.48   16.36
   5  -1  -4  155.49   16.36
  -5  -1   4  151.39   16.24
  -5   1   3   49.22    5.42
   5  -1  -3   48.90    5.42
  -5   1   2    4.85    0.84
   5  -1  -2    5.80    0.89
  -5   1   1    4.64    0.91
   5   1  -1    6.05    1.04
   5  -1  -1    6.68    0.93
  -5   1   0   15.99    1.96
   5   1   0   14.88    2.02
   5  -1   0   16.76    1.97
  -5  -1   0   15.18    2.08
  -5   1  -1   20.43    2.50
   5   1   1   21.69    2.59
  -5  -1  -1   19.92    2.58
   5  -1   1   21.15    2.49
  -5   1  -2  139.53   15.18
   5   1   2  139.98   15.24
   5  -1   2  139.61   15.18
  -5  -1  -2  145.61   15.23
  -5   1  -3    1.24    0.70
   5   1   3    1.29    0.73
  -5  -1  -3    0.03    0.55
  -5  -1  -3    0.08    0.66
   5  -1   3    0.75    0.71
  -5   1  -4   23.94    3.09
   5   1   4   25.33    3.11
  -5  -1  -4   27.73    3.17
   5  -1   4   27.04    3.13
  -5  -1  -4   23.95    3.13
  -5   1  -5   16.91    2.27
   5   1   5   22.62    2.42
  -5  -1  -5   14.65    2.33
  -5  -1  -5   14.43    2.19
   5  -1   5   17.03    2.26
  -5   1  -6    7.75    1.31
   5   1   6    6.33    1.20
   5  -1   6    3.74    1.17
  -5  -1  -6    5.69    1.16
  -5  -1  -6    4.45    1.07
  -5   1  -7   10.66    1.78
   5   1   7   12.17    1.83
   5  -1   7    8.71    1.63
  -5  -1  -7   14.03    1.83
  -5  -1  -7    9.66    1.78
   5   1   8   39.62    5.11
  -5   1  -8   40.77    5.13
   5  -1   8   48.88    5.17
  -5  -1  -8   46.87    5.19
  -5  -1  -8   43.33    5.18
  -5   1  -9    4.33    1.27
   5   1   9    5.25    1.34
  -5  -1  -9    6.70    1.39
   5  -1   9    4.13    1.26
  -5  -1  -9    4.53    1.42
   5   1  10    7.87    1.46
  -5   1 -10    5.82    1.34
  -5   1 -10    7.82    1.61
  -5  -1 -10    4.27    1.25
  -5  -1 -10    3.66    1.27
   5   1  11   16.93    2.45
  -5   1 -11   10.92    2.12
  -5   1 -11   11.22    2.07
  -5  -1 -11   17.70    2.49
  -5  -1 -11   12.75    2.16
  -5   1 -12    1.13    1.16
   5   1  12    0.85    1.00
  -5   1 -12   -1.04    0.90
  -5  -1 -12   -0.30    1.00
  -5  -1 -12    0.43    0.89
  -5   1 -13    0.96    1.26
  -5   1 -13    1.83    1.18
   5   1  13    4.09    1.48
  -5  -1 -13    2.70    1.92
  -5  -1 -13    0.59    1.20
  -5   1 -14    1.57    1.32
  -5   1 -14    2.49    1.46
  -5  -1 -14    2.75    1.42
  -5  -1 -14    1.54    1.32
  -5   1 -15    2.31    1.39
  -5   1 -15    1.78    1.50
  -5  -1 -15    0.60    1.37
  -5  -1 -15    1.24    1.36
  -5   1 -16   -1.78    1.21
  -5   1 -16    0.95    1.64
  -5  -1 -16   -1.28    1.39
  -5  -1 -16   -0.47    1.54
  -5   1 -17    4.19    1.75
  -5   1 -17    1.32    1.60
  -5  -1 -17    1.59    1.57
  -5  -1 -17    0.50    1.66
   5   2 -20   -0.25    1.62
   5   2 -20    1.10    1.17
  -5   2  20    0.94    1.40
   5  -2 -20   -0.24    1.34
   5  -2 -20   -1.75    1.39
   5   2 -19    2.82    1.17
  -5   2  19    0.73    1.34
   5   2 -19    2.25    1.60
   5  -2 -19    1.43    1.33
   5  -2 -19    2.28    1.49
  -5   2  18   -0.54    1.27
   5   2 -18    0.63    0.99
   5   2 -18    5.21    1.81
   5  -2 -18    2.49    1.36
   5  -2 -18    1.31    1.57
  -5   2  17   -0.62    1.12
   5   2 -17    0.82    1.34
   5   2 -17    0.81    0.92
   5  -2 -17    1.03    1.27
   5  -2 -17   -1.47    1.20
   5   2 -16    0.68    0.87
  -5   2  16    0.75    1.17
   5   2 -16    0.71    1.40
   5  -2 -16    1.64    1.15
   5  -2 -16    2.31    1.21
  -5   2  15   12.57    2.05
   5   2 -15    9.60    1.59
   5  -2 -15   10.75    2.02
   5  -2 -15    9.62    1.85
  -5   2  14   -1.24    0.90
   5   2 -14   -0.60    0.64
   5  -2 -14    0.85    0.99
   5  -2 -14   -0.02    0.98
  -5   2  13    2.62    1.03
   5   2 -13    1.08    0.71
   5  -2 -13    2.01    1.05
   5  -2 -13    1.89    1.01
   5   2 -12    5.51    0.98
  -5   2  12    7.81    1.41
   5  -2 -12    7.67    1.32
   5  -2 -12    2.68    1.24
  -5   2  11    1.77    0.93
   5  -2 -11    3.17    0.92
   5  -2 -11    2.09    0.97
  -5   2  10   13.20    1.98
   5  -2 -10   14.92    1.96
   5  -2 -10   12.34    1.93
  -5   2   9    1.10    0.85
   5  -2  -9    2.88    0.94
   5  -2  -9    1.11    0.74
  -5   2   8   29.00    3.77
   5  -2  -8   33.96    3.80
  -5   2   7    0.74    0.74
   5  -2  -7    1.94    0.75
  -5   2   6    0.20    0.68
   5  -2  -6    0.31    0.74
  -5   2   5    7.50    1.11
   5  -2  -5    4.52    0.95
  -5   2   4   13.51    1.95
   5  -2  -4    8.32    1.43
  -5   2   3    4.90    0.93
   5  -2  -3    4.08    0.92
  -5  -2   3    4.55    0.70
  -5   2   2    0.85    0.68
  -5  -2   2    1.77    0.58
   5  -2  -2    2.03    1.03
  -5   2   1    0.73    0.42
  -5   2   1    1.88    0.67
   5  -2  -1    0.09    0.38
  -5  -2   1    0.03    0.56
  -5   2   0   15.14    1.97
  -5   2   0   18.56    2.12
  -5  -2   0   15.77    2.05
   5  -2   0   17.44    1.97
  -5   2  -1   31.09    3.62
   5   2   1   33.82    3.81
  -5  -2  -1   30.35    3.79
   5  -2   1   33.79    3.64
   5   2   2   15.67    2.04
  -5   2  -2   15.54    1.82
   5  -2   2   13.52    1.80
  -5  -2  -2    9.87    1.73
  -5  -2  -2   14.74    1.85
  -5   2  -3    5.40    1.01
   5   2   3    6.00    1.19
  -5  -2  -3    4.21    0.93
  -5  -2  -3    3.15    0.98
   5  -2   3    4.35    1.00
   5   2   4    7.46    1.19
  -5   2  -4    4.82    1.10
  -5  -2  -4    4.13    1.14
  -5  -2  -4    7.12    1.36
   5  -2   4    6.42    1.11
  -5   2  -5    0.79    0.79
   5   2   5    1.16    0.83
  -5  -2  -5    1.33    0.86
   5  -2   5    0.21    0.78
  -5  -2  -5    1.19    0.89
  -5   2  -6    4.70    1.14
   5   2   6    2.10    0.94
  -5  -2  -6    2.82    1.04
  -5  -2  -6    4.05    1.03
   5  -2   6    3.24    0.99
  -5   2  -7   26.55    3.39
   5   2   7   24.99    3.34
  -5  -2  -7   29.69    3.44
  -5  -2  -7   26.44    3.40
  -5   2  -8   16.84    2.26
   5   2   8   12.74    2.03
  -5  -2  -8   14.07    2.06
  -5  -2  -8   11.94    2.03
   5   2   9    0.85    0.97
  -5   2  -9   -0.78    0.83
  -5  -2  -9    2.15    1.06
  -5  -2  -9    0.79    0.97
   5   2  10    4.49    1.26
  -5   2 -10    2.76    1.23
  -5  -2 -10    4.16    1.26
  -5  -2 -10    4.93    1.28
  -5   2 -11    0.39    1.08
   5   2  11    4.19    1.21
  -5  -2 -11    4.19    1.32
  -5  -2 -11    2.20    1.24
  -5   2 -12   19.20    2.53
  -5   2 -12   17.62    2.61
   5   2  12   20.25    2.79
  -5  -2 -12   15.66    2.49
  -5  -2 -12    8.50    2.43
  -5   2 -13    2.53    1.26
  -5   2 -13    1.97    1.55
   5   2  13    1.99    1.45
  -5  -2 -13   -0.25    1.15
  -5  -2 -13    3.83    1.41
   5   2  14    1.89    1.33
  -5   2 -14    0.63    1.22
  -5   2 -14   -0.05    1.19
  -5  -2 -14    0.40    1.11
  -5  -2 -14   -0.79    1.24
  -5   2 -15   -1.21    1.39
  -5   2 -15    0.95    1.57
   5   2  15    1.72    1.44
  -5  -2 -15    1.06    1.24
  -5  -2 -15    0.51    1.34
  -5   2 -16   -0.22    1.41
  -5   2 -16    2.71    1.81
  -5  -2 -16   -1.08    1.33
  -5  -2 -16    2.52    1.79
  -5   2 -17    1.39    1.54
  -5   2 -17    2.75    1.46
  -5  -2 -17    1.20    1.56
  -5  -2 -17    1.64    1.46
   5   3 -19    0.53    1.02
  -5   3  19   -1.48    1.35
   5   3 -19    0.47    1.57
   5  -3 -19   -0.81    1.30
   5  -3 -19   -1.67    1.09
   5   3 -18    3.96    1.11
  -5   3  18    0.84    1.49
   5   3 -18    4.84    1.77
   5  -3 -18    4.99    1.66
   5  -3 -18    3.19    1.49
  -5   3  17    0.44    1.30
   5   3 -17   -1.64    0.74
   5   3 -17   -0.55    1.28
   5  -3 -17   -0.50    1.16
   5  -3 -17    1.34    1.33
  -5   3  16    0.48    1.26
   5   3 -16   -0.48    0.75
   5  -3 -16   -0.43    1.04
   5  -3 -16    0.68    1.13
  -5   3  15    0.61    1.28
   5   3 -15   -0.08    0.70
   5  -3 -15    0.05    1.08
   5  -3 -15   -0.14    1.04
  -5   3  14   -0.02    1.08
   5  -3 -14    0.87    1.04
   5  -3 -14    0.11    0.98
  -5   3  13    0.18    1.04
   5  -3 -13    1.58    0.95
   5  -3 -13   -0.04    0.90
  -5   3  12    9.41    1.79
   5  -3 -12    9.81    1.78
   5  -3 -12   11.97    1.79
  -5   3  11    2.26    1.11
   5  -3 -11    4.44    1.17
   5  -3 -11    2.45    0.92
  -5   3  10   13.55    2.33
   5  -3 -10   16.13    2.32
   5  -3 -10   19.00    2.26
  -5   3   9   13.66    2.03
   5  -3  -9   10.43    1.89
   5  -3  -9   14.35    1.84
  -5   3   8   69.81    6.97
   5  -3  -8   62.37    6.94
   5  -3  -8   56.13    6.71
  -5   3   7    9.72    1.65
   5  -3  -7    8.43    1.61
   5  -3  -7   10.95    1.40
  -5   3   6    1.96    0.88
   5  -3  -6    4.36    0.69
   5  -3  -6    0.86    0.83
  -5   3   5   15.92    2.00
   5  -3  -5   14.56    1.66
   5  -3  -5   11.22    1.89
  -5   3   4    6.10    1.05
   5  -3  -4    4.53    1.01
  -5   3   3    1.77    0.79
   5   3  -3    1.19    0.51
  -5  -3   3    0.25    0.51
   5  -3  -3   -0.68    0.74
   5   3  -2   20.48    2.39
  -5   3   2   18.01    2.46
   5  -3  -2   18.95    2.41
  -5  -3   2   20.43    2.37
   5   3  -1   28.33    3.33
  -5   3   1   28.04    3.39
  -5  -3   1   29.24    3.32
   5  -3  -1   28.17    3.39
  -5   3   0    3.20    0.57
   5   3   0    2.74    1.00
  -5   3   0    1.45    0.75
   5   3   0    2.43    0.82
  -5  -3   0    2.84    0.88
  -5   3  -1    3.36    0.67
   5   3   1    2.62    0.93
  -5   3  -1    2.76    0.78
   5   3   1    2.05    0.80
  -5  -3  -1    1.86    0.85
  -5   3  -2    2.11    0.63
   5   3   2    2.15    0.90
   5   3   2    2.12    0.67
  -5   3  -2    1.91    0.62
  -5  -3  -2    0.93    0.81
  -5  -3  -2    2.43    0.77
   5   3   3   45.97    5.49
   5   3   3   51.51    5.46
  -5   3  -3   49.32    5.50
  -5  -3  -3   46.10    5.45
  -5  -3  -3   46.31    5.51
  -5   3  -4   48.20    5.61
   5   3   4   55.19    5.76
   5   3   4   49.36    5.70
  -5  -3  -4   50.44    5.69
  -5  -3  -4   47.53    5.73
   5   3   5   11.88    1.83
  -5   3  -5   10.96    1.75
   5   3   5   11.57    1.75
  -5  -3  -5   11.14    1.89
  -5  -3  -5   14.33    1.96
   5   3   6    6.09    1.26
  -5   3  -6    1.80    0.98
   5   3   6    6.87    1.26
  -5  -3  -6    8.38    1.34
  -5  -3  -6    2.75    0.90
   5   3   7   17.32    2.14
  -5   3  -7   15.68    2.14
   5   3   7   13.20    2.04
  -5  -3  -7   10.78    2.00
  -5  -3  -7   11.10    2.01
   5   3   8    1.64    1.03
   5   3   8    2.38    1.07
  -5   3  -8    0.76    0.92
  -5  -3  -8    0.73    0.93
  -5  -3  -8    1.11    0.94
  -5   3  -9    1.21    1.05
   5   3   9   -0.25    0.77
  -5  -3  -9    0.32    0.83
  -5  -3  -9    0.09    0.89
   5   3  10   -1.55    0.90
  -5   3 -10   -1.35    0.95
  -5  -3 -10   -0.66    0.95
  -5  -3 -10   -0.81    0.86
  -5   3 -11    1.11    1.19
   5   3  11   -0.04    0.95
  -5  -3 -11    2.48    1.08
  -5  -3 -11    0.81    1.07
   5   3  12   19.87    2.92
  -5   3 -12   18.11    2.90
  -5  -3 -12   18.63    3.03
  -5  -3 -12   19.09    2.92
  -5   3 -13    0.05    1.34
   5   3  13    1.15    1.44
  -5  -3 -13    1.63    1.39
  -5  -3 -13   -0.31    1.18
  -5   3 -14    1.20    1.45
   5   3  14    2.32    1.65
  -5   3 -14    0.97    1.19
  -5  -3 -14    0.09    1.25
  -5  -3 -14   -1.24    1.49
  -5   3 -15   -1.12    1.29
  -5   3 -15    1.26    1.31
   5   3  15    1.38    1.52
  -5  -3 -15   -0.74    1.24
  -5  -3 -15    0.58    1.38
  -5   3 -16    7.86    1.88
  -5   3 -16   -0.10    1.38
   5   3  16    3.62    1.67
  -5  -3 -16    0.96    1.48
  -5  -3 -16    6.48    1.91
   5   4 -18    2.96    1.61
  -5   4  18    2.60    1.75
   5  -4 -18    4.31    1.74
   5  -4 -18    5.10    1.51
  -5   4  17    2.52    1.49
   5  -4 -17    2.69    1.44
   5  -4 -17    0.59    1.21
  -5   4  16    3.89    1.70
   5  -4 -16    5.62    1.71
   5  -4 -16    7.78    1.69
   5  -4 -15    1.15    1.10
   5  -4 -15    2.99    1.33
  -5   4  14    1.76    1.38
   5  -4 -14    3.67    1.15
   5  -4 -14    4.31    1.41
  -5   4  13   -1.07    1.10
   5  -4 -13    1.53    0.99
   5  -4 -13    1.14    1.10
  -5   4  12    8.80    1.95
   5  -4 -12   14.51    1.96
   5  -4 -12   10.29    1.92
  -5   4  11   -0.13    0.93
   5  -4 -11    0.96    0.99
   5  -4 -11    1.55    0.79
  -5   4  10    3.33    1.07
   5  -4 -10    0.40    0.92
   5  -4 -10    1.21    0.76
  -5   4   9   16.64    2.24
   5  -4  -9   10.06    1.91
   5  -4  -9   14.82    1.88
  -5   4   8    9.08    1.74
   5  -4  -8   11.88    1.50
   5  -4  -8    9.67    1.78
  -5   4   7   16.46    2.40
   5  -4  -7   18.03    2.50
   5  -4  -7   17.73    2.09
  -5   4   6   40.53    4.71
   5  -4  -6   38.22    4.65
  -5   4   5   34.74    4.19
  -5   4   4    8.73    1.61
   5   4  -4   12.08    1.42
   5  -4  -4    9.68    1.66
  -5  -4   4   10.41    1.38
   5   4  -3    7.21    1.13
  -5   4   3    6.33    1.35
  -5  -4   3    6.70    1.08
   5  -4  -3    7.52    1.36
  -5   4   2    1.67    0.78
   5   4  -2   -0.15    0.63
  -5  -4   2   -0.10    0.74
   5  -4  -2   -0.20    0.69
   5   4  -1    7.41    1.32
  -5   4   1    9.72    1.38
  -5  -4   1    7.55    1.27
   5  -4  -1    7.94    1.36
   5   4   0   -0.07    0.68
  -5   4   0    1.18    0.47
   5   4   0    0.35    0.70
  -5   4   0    0.92    0.74
   5  -4   0   -0.58    0.72
  -5  -4   0    0.42    0.73
  -5   4  -1    4.50    0.99
  -5   4  -1    5.38    0.92
   5   4   1    7.16    1.30
   5   4   1    3.87    1.10
  -5  -4  -1    5.04    1.15
   5   4   2    9.74    1.48
  -5   4  -2    9.48    1.39
  -5   4  -2    8.08    1.27
   5   4   2    7.24    1.41
  -5  -4  -2    8.26    1.45
   5   4   3   63.47    7.10
   5   4   3   64.14    7.05
  -5   4  -3   64.58    6.99
  -5   4  -3   61.34    6.94
  -5  -4  -3   64.94    7.10
  -5  -4  -3   59.52    7.04
   5   4   4   13.02    1.99
   5   4   4   11.76    1.83
  -5   4  -4   11.10    1.72
  -5   4  -4   13.35    1.73
  -5  -4  -4   13.73    2.05
  -5  -4  -4   11.34    1.94
   5   4   5    3.40    1.05
  -5   4  -5    1.61    0.86
   5   4   5    4.13    1.09
  -5  -4  -5    2.55    0.95
  -5  -4  -5    2.71    0.95
  -5   4  -6   17.69    2.32
   5   4   6   17.66    2.43
   5   4   6   16.13    2.34
  -5  -4  -6   15.92    2.46
  -5  -4  -6   14.08    2.33
   5   4   7   18.34    2.66
  -5   4  -7   20.06    2.64
   5   4   7   19.74    2.66
  -5  -4  -7   14.03    2.55
  -5  -4  -7   19.80    2.59
   5   4   8   12.23    2.06
  -5   4  -8   10.99    2.07
   5   4   8   12.07    2.04
  -5  -4  -8   13.29    2.17
  -5  -4  -8   15.16    2.44
   5   4   9    3.22    1.35
  -5   4  -9    6.92    1.51
   5   4   9    3.31    1.26
  -5  -4  -9    7.71    1.46
  -5  -4  -9    6.71    1.43
   5   4  10    5.59    1.45
  -5   4 -10    3.47    1.38
   5   4  10    5.55    1.40
  -5  -4 -10    2.43    1.27
  -5  -4 -10    0.01    1.10
  -5   4 -11    4.78    1.58
   5   4  11    5.25    1.48
   5   4  11    6.23    1.90
  -5  -4 -11    5.67    1.57
  -5  -4 -11    1.42    1.20
   5   4  12    0.02    1.19
  -5   4 -12    0.30    2.06
  -5  -4 -12    0.00    1.01
  -5  -4 -12    1.67    1.37
   5   4  13    0.64    1.29
  -5   4 -13    0.64    1.35
  -5  -4 -13   -0.80    1.18
  -5  -4 -13   -1.23    1.06
  -5   4 -14    0.00    1.39
   5   4  14    3.34    1.46
  -5  -4 -14   -0.41    1.30
  -5  -4 -14    1.44    1.36
  -5   4 -15   -0.63    1.21
  -5   4 -15    0.22    1.60
   5   4  15    0.38    1.41
  -5  -4 -15   -0.52    1.29
  -5  -4 -15    0.63    1.54
   5  -5 -18    0.02    1.17
  -5   5  17    1.27    1.76
   5  -5 -17    1.31    1.14
   5  -5 -17   -0.49    1.44
  -5   5  16    0.76    1.53
   5  -5 -16    0.76    1.05
   5  -5 -16    2.68    1.54
  -5   5  15    1.14    1.43
   5  -5 -15    1.98    1.52
   5  -5 -15    0.98    1.05
  -5   5  14    5.89    1.77
   5  -5 -14    8.64    1.61
   5  -5 -14    6.93    1.88
  -5   5  13    1.20    2.28
   5  -5 -13    4.17    1.41
   5  -5 -13    4.56    1.20
  -5   5  12   26.33    3.60
   5  -5 -12   24.09    3.11
   5  -5 -12   24.32    3.52
  -5   5  11    0.63    1.02
   5  -5 -11   -0.16    0.65
   5  -5 -11    1.58    1.02
  -5   5  10    0.10    0.96
   5  -5 -10    0.57    0.82
   5  -5 -10    0.08    0.60
  -5   5   9   15.50    2.53
   5  -5  -9   19.62    2.39
   5  -5  -9   15.69    2.51
  -5   5   8    5.31    1.43
   5  -5  -8    5.45    0.97
   5  -5  -8    4.64    1.35
  -5   5   7   33.33    4.16
   5  -5  -7   32.00    3.60
  -5   5   6   12.05    1.91
   5  -5  -6   14.60    2.22
  -5  -5   6   11.43    1.51
  -5   5   5   18.95    2.43
   5   5  -5   16.32    2.10
   5  -5  -5   16.84    2.36
  -5  -5   5   16.57    2.09
   5   5  -4    1.55    0.61
  -5   5   4    0.96    0.88
  -5  -5   4    1.12    0.75
   5  -5  -4    2.08    0.69
   5   5  -3   11.24    1.69
  -5   5   3   13.07    1.89
  -5  -5   3   13.83    1.70
   5  -5  -3   11.00    1.79
   5   5  -2    8.52    1.42
  -5   5   2   11.08    1.65
   5  -5  -2    8.26    1.50
  -5  -5   2    8.70    1.45
  -5   5   1   86.04    9.21
   5   5  -1   81.52    9.13
  -5  -5   1   80.20    9.11
   5  -5  -1   84.35    9.19
   5   5   0   11.89    1.74
   5   5   0   13.32    1.85
  -5   5   0   11.38    1.79
  -5   5   0   12.84    1.51
  -5  -5   0   11.97    1.73
   5  -5   0    8.78    1.61
   5   5   1   43.50    4.83
  -5   5  -1   43.28    4.80
  -5   5  -1   38.13    4.54
   5   5   1   41.10    4.78
  -5  -5  -1   42.05    4.80
  -5   5  -2    0.05    0.76
  -5   5  -2    0.21    0.60
   5   5   2    0.50    0.82
   5   5   2    0.08    0.79
  -5  -5  -2   -0.50    0.75
   5   5   3   28.78    3.34
  -5   5  -3   24.38    2.88
  -5   5  -3   24.94    3.06
   5   5   3   20.04    3.05
  -5  -5  -3   21.93    3.12
  -5   5  -4    1.97    0.85
  -5   5  -4    3.47    0.87
   5   5   4    2.79    1.04
   5   5   4    1.42    0.98
  -5  -5  -4    2.58    1.02
  -5  -5  -4    2.25    0.95
  -5   5  -5   54.21    6.18
  -5   5  -5   53.07    6.19
   5   5   5   56.38    6.42
   5   5   5   54.41    6.29
  -5  -5  -5   57.14    6.42
  -5  -5  -5   55.62    6.30
   5   5   6    1.36    0.90
   5   5   6    3.19    1.15
  -5   5  -6    0.46    0.66
  -5   5  -6    1.73    0.89
  -5  -5  -6    0.74    1.07
  -5  -5  -6    2.83    1.18
   5   5   7    9.89    1.87
   5   5   7   13.71    2.18
  -5   5  -7   12.29    2.01
  -5   5  -7   13.96    1.87
  -5  -5  -7   11.04    2.03
  -5  -5  -7   13.03    2.17
  -5   5  -8   -0.63    0.92
   5   5   8    1.42    0.97
   5   5   8   -0.39    1.13
  -5  -5  -8    0.75    0.84
  -5  -5  -8    2.46    1.25
   5   5   9    5.95    1.53
  -5   5  -9    5.53    1.45
   5   5   9    3.62    1.28
  -5  -5  -9    5.95    1.40
  -5  -5  -9    3.36    1.94
   5   5  10    7.31    1.55
   5   5  10    4.83    1.62
  -5   5 -10    6.11    1.64
  -5  -5 -10    5.32    1.53
  -5  -5 -10    4.08    1.55
   5   5  11    2.26    1.27
   5   5  11   -0.50    1.18
  -5   5 -11    1.56    1.26
  -5  -5 -11   -0.89    1.20
  -5  -5 -11    1.90    1.47
   5   5  12    2.58    1.59
   5   5  12    1.19    1.30
  -5   5 -12   -0.14    1.32
  -5  -5 -12    1.46    2.20
  -5  -5 -12    1.17    1.32
   5   5  13    5.65    1.84
  -5   5 -13    4.59    1.85
   5   5  13    6.26    1.94
  -5  -5 -13    4.63    1.78
  -5  -5 -13    8.04    2.14
   5   5  14   -2.07    1.22
  -5   5 -14    1.39    1.48
  -5  -5 -14   -1.99    1.37
  -5  -5 -14   -0.97    1.12
   5   5  15    3.68    1.58
  -5   5 -15    0.53    1.63
  -5  -5 -15    0.15    1.62
  -5   6  16    1.65    1.68
   5  -6 -16    0.97    1.49
   5  -6 -16    0.79    1.11
  -5   6  15    3.47    1.73
   5  -6 -15   -0.52    1.27
   5  -6 -15    4.16    1.19
  -5   6  14    1.56    1.61
   5  -6 -14    3.32    1.42
   5  -6 -14    6.11    1.37
  -5   6  13    0.00    1.30
   5  -6 -13   -0.01    1.17
   5  -6 -13    2.24    0.96
  -5   6  12    3.88    1.49
   5  -6 -12    2.16    0.97
   5  -6 -12    1.57    1.26
  -5   6  11    1.87    1.28
   5  -6 -11   -0.24    1.12
   5  -6 -11    1.51    0.82
  -5   6  10    7.40    1.94
   5  -6 -10    8.91    1.39
   5  -6 -10    6.92    1.98
  -5   6   9   26.12    3.78
   5  -6  -9   28.69    3.90
   5  -6  -9   27.55    3.20
  -5   6   8   17.43    2.65
   5  -6  -8   17.46    2.74
   5  -6  -8   17.06    2.09
   5   6  -7    9.14    1.19
  -5   6   7    6.92    1.59
   5  -6  -7    4.11    1.54
   5   6  -6    0.82    0.61
  -5   6   6    0.08    0.90
   5  -6  -6    0.73    1.06
  -5  -6   6    0.18    0.60
  -5   6   5   23.82    3.19
   5   6  -5   25.15    2.88
  -5  -6   5   23.28    2.86
   5  -6  -5   20.63    3.13
  -5   6   4   -0.41    0.78
   5   6  -4    0.85    0.68
   5  -6  -4    0.26    0.84
  -5  -6   4   -0.21    0.66
   5   6  -3    1.33    0.72
  -5   6   3    1.96    0.97
   5  -6  -3    0.80    0.86
  -5  -6   3    0.87    0.74
   5   6  -2    1.34    0.77
  -5   6   2    1.06    0.82
  -5  -6   2    0.85    0.82
   5  -6  -2    1.94    0.97
  -5   6   1    0.26    0.74
   5   6  -1    0.60    0.86
   5   6  -1   -0.76    0.68
   5  -6  -1    1.01    0.87
  -5  -6   1    0.18    0.76
  -5   6   0   -0.51    0.49
   5   6   0   -0.08    0.83
  -5   6   0    0.40    0.77
   5   6   0    0.42    0.84
  -5  -6   0    0.29    0.81
   5  -6   0    0.97    0.72
  -5   6  -1   13.31    1.77
   5   6   1   14.57    2.12
  -5   6  -1   14.46    2.06
   5   6   1   13.90    2.05
  -5  -6  -1   12.02    2.01
   5   6   2   11.40    1.88
   5   6   2   12.13    1.99
  -5   6  -2   12.38    1.87
  -5  -6  -2   11.28    1.89
   5   6   3    0.61    0.84
   5   6   3   -1.53    0.85
  -5   6  -3    0.53    0.66
  -5   6  -3    0.59    0.72
  -5  -6  -3   -0.90    0.82
  -5   6  -4    1.58    0.90
   5   6   4    2.22    1.09
  -5   6  -4    1.98    0.82
   5   6   4    0.72    1.03
  -5  -6  -4    0.59    0.98
   5   6   5    4.25    1.24
  -5   6  -5    2.45    0.94
   5   6   5    6.66    1.46
  -5   6  -5    5.08    1.16
  -5  -6  -5    1.93    1.15
  -5   6  -6    9.45    1.79
   5   6   6    8.33    1.98
  -5   6  -6   14.30    1.90
   5   6   6   14.37    1.99
  -5  -6  -6   10.09    1.96
  -5  -6  -6   10.94    1.97
  -5   6  -7   12.43    2.15
   5   6   7   14.97    2.32
   5   6   7   12.64    2.39
  -5   6  -7   12.18    1.98
  -5  -6  -7   18.14    2.57
  -5  -6  -7   16.28    2.49
   5   6   8    0.07    1.37
   5   6   8   -0.42    0.96
  -5   6  -8   -0.38    1.05
  -5   6  -8   -0.03    0.69
  -5  -6  -8   -0.68    0.93
  -5  -6  -8   -0.51    1.20
   5   6   9    2.12    1.28
  -5   6  -9    2.30    0.94
   5   6   9    1.65    1.47
  -5   6  -9    0.96    1.17
  -5  -6  -9   -0.25    0.98
  -5  -6  -9    1.51    1.28
  -5   6 -10    5.26    1.20
  -5   6 -10    1.09    1.28
   5   6  10    2.02    1.16
   5   6  10   -0.47    1.34
  -5  -6 -10    1.94    1.34
  -5  -6 -10    1.97    1.39
   5   6  11    1.67    1.58
   5   6  11   -0.64    1.33
  -5   6 -11    1.83    2.30
  -5   6 -11    0.46    0.81
  -5  -6 -11    0.38    1.37
  -5  -6 -11    0.01    1.18
  -5   6 -12   -0.35    1.36
   5   6  12   -1.74    1.34
   5   6  12   -1.15    1.27
  -5   6 -12    0.50    0.81
  -5  -6 -12    0.65    1.49
  -5  -6 -12    1.20    1.30
  -5   6 -13    2.35    1.69
   5   6  13    1.40    1.67
   5   6  13    0.41    1.46
  -5  -6 -13    3.11    1.61
  -5   7  15    2.41    1.84
   5  -7 -15    3.63    1.25
   5  -7 -15    2.72    1.71
  -5   7  14    1.21    1.58
   5  -7 -14    0.05    1.38
   5  -7 -14    5.06    1.24
  -5   7  13   27.33    3.96
   5  -7 -13   26.67    3.33
   5  -7 -13   25.41    3.82
  -5   7  12   13.20    2.33
   5  -7 -12    9.54    2.05
   5  -7 -12    9.43    1.62
  -5   7  11    0.50    1.25
   5  -7 -11    1.03    0.79
   5  -7 -11    4.71    1.58
  -5   7  10    0.00    1.24
   5  -7 -10    2.38    0.92
   5  -7 -10   -0.36    1.35
  -5   7   9   39.87    5.07
   5  -7  -9   36.38    4.91
  -5   7   8    0.00    1.10
   5  -7  -8    1.57    1.22
   5   7  -7   14.48    1.99
  -5   7   7   17.87    2.68
   5  -7  -7   11.38    2.85
  -5   7   6   16.56    2.68
   5   7  -6   18.18    2.28
   5  -7  -6   14.65    2.45
  -5  -7   6   17.80    2.24
  -5   7   5   -1.04    0.98
   5   7  -5   -0.24    0.73
   5  -7  -5    0.17    0.78
  -5  -7   5    0.26    0.71
   5   7  -4    2.87    0.97
  -5   7   4    2.37    1.17
  -5  -7   4    1.95    0.86
   5  -7  -4    3.30    1.19
  -5   7   3    0.95    1.01
   5   7  -3    2.95    0.98
  -5  -7   3    2.44    0.94
   5  -7  -3   -0.49    0.92
  -5   7   2    0.29    0.90
   5   7  -2   -0.03    0.86
   5  -7  -2    0.63    0.93
  -5  -7   2    0.30    0.81
   5   7  -1    4.27    1.18
  -5   7   1    4.60    1.29
   5   7  -1    3.50    1.17
   5  -7  -1    3.23    1.22
  -5  -7   1    5.64    1.33
  -5   7   0    0.14    0.53
   5   7   0    1.43    0.98
   5   7   0   -0.06    0.86
  -5   7   0   -0.27    0.85
   5  -7   0   -0.78    0.72
  -5  -7   0   -0.04    0.88
  -5   7  -1    0.74    0.69
   5   7   1    4.01    1.26
   5   7   1    1.76    1.05
  -5   7  -1    2.45    1.05
  -5  -7  -1    2.86    1.09
   5   7   2    4.03    1.19
   5   7   2    1.69    1.26
  -5   7  -2    3.49    1.16
  -5   7  -2    2.84    0.89
  -5  -7  -2    2.38    1.15
  -5   7  -3   17.42    2.38
   5   7   3   20.40    2.82
   5   7   3   11.90    2.56
  -5   7  -3   19.51    2.72
  -5  -7  -3   20.35    2.77
  -5   7  -4   10.70    1.79
  -5   7  -4   11.29    1.90
   5   7   4   11.62    2.02
  -5  -7  -4   12.07    2.05
   5   7   5   43.44    5.25
  -5   7  -5   40.97    4.97
  -5   7  -5   40.23    4.84
   5   7   5   40.30    5.00
  -5  -7  -5   42.88    5.17
  -5   7  -6   28.32    3.49
  -5   7  -6   24.49    3.38
   5   7   6   25.98    3.49
  -5  -7  -6   23.42    3.53
  -5   7  -7    0.19    1.01
   5   7   7    0.81    1.34
   5   7   7    0.13    1.05
  -5   7  -7    0.36    0.87
  -5  -7  -7   -1.39    1.08
  -5   7  -8    8.25    1.53
   5   7   8    8.59    2.00
  -5   7  -8    5.56    1.56
   5   7   8    6.78    1.66
  -5  -7  -8    7.64    1.64
  -5  -7  -8    8.88    1.95
   5   7   9    3.58    1.77
   5   7   9    4.34    1.52
  -5   7  -9    4.04    1.21
  -5   7  -9    3.85    1.43
  -5  -7  -9    0.96    1.40
  -5  -7  -9    6.91    1.61
   5   7  10    1.50    1.37
  -5   7 -10    1.08    1.29
   5   7  10    0.77    1.52
  -5   7 -10    0.57    0.96
  -5  -7 -10    1.99    1.45
  -5  -7 -10    0.56    1.28
   5   7  11    0.30    1.52
  -5   7 -11   -0.86    1.30
  -5   7 -11    1.64    1.01
   5   7  11    3.08    1.41
  -5  -7 -11    2.02    1.33
  -5  -7 -11    0.23    1.18
   5   7  12   -1.91    1.37
   5   7  12    1.25    1.44
  -5   7 -12    1.23    1.01
  -5   7 -12    2.27    1.67
  -5  -7 -12    1.12    1.43
  -5  -7 -12    1.28    1.40
  -5   8  13    0.51    1.65
   5  -8 -13   -0.05    0.82
   5  -8 -13    1.38    1.71
  -5   8  12    0.16    1.53
   5  -8 -12   -3.43    2.06
  -5   8  11   -0.08    1.38
   5  -8 -11    0.12    1.39
  -5   8  10    8.99    2.06
   5  -8 -10    6.09    1.78
  -5   8   9    0.38    1.16
   5   8  -9   -0.53    0.72
   5  -8  -9   -0.38    0.95
   5   8  -8    0.76    0.80
  -5   8   8   -0.53    1.20
   5  -8  -8    0.70    1.39
  -5   8   7    2.35    1.27
   5   8  -7    1.72    0.87
   5  -8  -7    2.67    1.33
  -5   8   6   11.59    2.33
   5   8  -6   13.87    2.11
   5  -8  -6   17.08    2.70
  -5  -8   6   15.24    2.09
  -5   8   5    1.79    1.19
   5   8  -5    1.28    0.93
   5  -8  -5    0.88    1.19
  -5  -8   5   -0.29    0.85
   5   8  -4    2.64    1.12
  -5   8   4    3.17    2.35
   5  -8  -4    2.52    1.34
  -5  -8   4    2.58    1.07
  -5   8   3   10.96    2.00
   5   8  -3    7.97    1.73
   5  -8  -3    8.80    2.23
  -5  -8   3    8.04    1.60
  -5   8   2   -0.45    1.04
   5   8  -2   -0.91    0.88
   5   8  -2   -0.49    0.91
   5  -8  -2   -0.09    1.01
  -5  -8   2    0.06    0.92
  -5   8   1    0.07    1.08
   5   8  -1    1.00    1.06
   5   8  -1    1.90    1.18
   5  -8  -1    1.45    1.18
  -5  -8   1   -0.98    0.96
  -5   8   0   -0.80    0.99
   5   8   0   -0.75    1.06
   5   8   0   -0.47    1.07
   5  -8   0   -0.71    0.87
  -5  -8   0   -0.30    0.99
   5   8   1    2.17    1.20
   5   8   1    0.56    1.05
  -5   8  -1    0.22    1.33
  -5   8  -1   -1.66    0.90
  -5  -8  -1    0.71    1.09
  -5   8  -2    1.88    0.79
   5   8   2    0.85    1.17
   5   8   2   -0.04    1.02
  -5   8  -2    1.28    1.01
  -5  -8  -2   -0.54    1.07
  -5   8  -3    8.24    1.69
   5   8   3    8.90    1.86
   5   8   3    6.99    1.66
  -5   8  -3    8.33    1.41
  -5  -8  -3    5.12    1.70
  -5   8  -4    9.18    1.61
   5   8   4    7.08    2.34
   5   8   4   12.65    2.07
  -5   8  -4   10.23    1.84
  -5  -8  -4    6.12    1.79
  -5   8  -5   -0.76    0.95
  -5   8  -5    0.35    0.93
   5   8   5   -0.04    1.15
   5   8   5    2.46    1.36
  -5  -8  -5   -0.09    1.10
  -5   8  -6    4.74    1.40
   5   8   6    6.66    1.91
  -5   8  -6    6.57    1.53
   5   8   6    6.47    1.53
  -5  -8  -6    4.58    1.64
  -5   8  -7    2.99    1.19
   5   8   7    4.48    1.81
   5   8   7    3.84    1.35
  -5   8  -7    2.83    1.21
  -5  -8  -7    1.12    1.40
  -5   8  -8    6.70    1.60
  -5   8  -8    7.46    1.69
   5   8   8    6.83    1.72
   5   8   8    4.40    1.90
  -5  -8  -8    7.36    2.07
   5   8   9   -1.98    1.33
  -5   8  -9    1.24    1.03
   5   8   9    0.66    1.31
  -5   8  -9    0.26    1.11
  -5  -8  -9    3.71    1.65
   5   8  10   -0.99    1.43
  -5   8 -10   -0.16    1.01
   5   8  10   -1.28    1.04
  -5   8 -10   -0.40    1.31
  -5  -8 -10   -1.11    1.38
  -5   9  10    1.53    1.78
   5  -9 -10    3.65    1.75
   5   9  -9    2.32    0.99
  -5   9   9    1.92    1.54
   5  -9  -9    0.33    1.91
   5   9  -8    1.02    0.97
  -5   9   8   -0.86    1.40
   5  -9  -8    0.57    1.36
  -5   9   7    3.80    1.63
   5   9  -7    4.95    1.24
   5  -9  -7    2.75    1.42
   5   9  -6    2.39    1.09
  -5   9   6    3.25    1.61
   5  -9  -6    2.98    1.51
  -5  -9   6   -0.86    0.88
   5   9  -5    1.39    1.07
  -5   9   5   -0.88    1.24
   5  -9  -5    0.68    1.17
  -5  -9   5    0.35    1.00
   5   9  -4    5.90    1.42
  -5   9   4    5.14    1.63
   5  -9  -4    2.97    1.46
  -5  -9   4    4.26    1.32
  -5   9   3    6.61    1.74
   5   9  -3    5.97    1.59
   5  -9  -3    4.96    1.64
  -5  -9   3    9.13    1.66
   5   9  -2   -1.20    1.00
   5   9  -2   -0.48    1.03
  -5   9   2   -1.91    1.06
   5  -9  -2    0.79    1.21
  -5  -9   2   -0.59    0.99
  -5   9   1   -0.12    1.16
   5   9  -1    0.48    1.06
   5   9  -1    1.15    1.27
  -5  -9   1   -0.08    1.06
   5  -9  -1   -0.22    1.08
   5   9   0    0.99    1.26
  -5   9   0    0.24    1.14
   5   9   0   -1.10    1.06
   5  -9   0   -0.03    1.00
  -5  -9   0   -0.19    1.11
  -5   9  -1    3.35    1.45
   5   9   1    2.54    1.36
  -5   9  -1    3.81    1.06
   5   9   1    0.06    1.25
  -5  -9  -1    3.14    1.60
  -5   9  -2    8.17    1.94
  -5   9  -2    6.11    1.25
   5   9   2    5.26    1.53
   5   9   2    3.04    1.63
  -5  -9  -2    6.82    1.74
   5   9   3   -0.70    1.10
  -5   9  -3    0.02    0.91
   5   9   3   -0.94    1.35
  -5  -9  -3    0.00    1.24
  -5   9  -4    1.80    1.43
   5   9   4   -0.74    1.15
  -5   9  -4    1.82    1.05
   5   9   4    1.68    1.52
  -5  -9  -4    1.71    1.57
   5   9   5   -1.27    1.43
  -5   9  -5   -0.51    1.18
  -5   9  -5    0.09    1.02
   5   9   5   -0.82    1.11
  -5  -9  -5   -1.70    1.33
  -5   9  -6    0.23    1.26
   5   9   6    0.89    1.29
  -5   9  -6    0.98    1.15
   5   9   6    1.27    1.63
  -5  -9  -6    1.72    1.54
  -5   9  -7    0.46    1.29
  -5   9  -7   -0.04    1.19
   5   9   7    3.24    1.48
   5   9   7    1.33    1.65
  -5  -9  -7   -0.46    1.62
  -5  10   4   -0.53    1.50
   5  10  -4   -0.32    1.28
   5 -10  -4    0.14    1.32
  -5 -10   4    0.83    1.19
   5  10  -3   -0.47    1.19
  -5  10   3    1.92    1.63
   5  10  -3    2.34    1.39
  -5 -10   3    0.55    1.26
   5 -10  -3    0.38    1.41
   5  10  -2   -2.32    1.15
  -5  10   2   -0.74    1.41
   5  10  -2    0.54    1.27
  -5 -10   2   -1.77    2.15
   5 -10  -2    0.25    1.36
  -5  10   1    0.57    1.35
   5  10  -1   -0.13    1.37
   5  10  -1    0.39    1.34
   5 -10  -1   -0.07    1.14
  -5 -10   1   -0.72    1.13
   5  10   0    1.17    1.34
  -5  10   0    1.75    1.47
   5  10   0   -0.42    1.37
   5 -10   0    0.12    1.34
  -5 -10   0    0.13    1.25
   5  10   1   -0.66    1.43
  -5  10  -1    1.88    1.52
   5  10   1    1.41    1.33
  -5 -10  -1    4.00    1.71
   5  10   2    1.41    1.41
   6   0 -20    2.72    1.38
   6   0 -20    0.51    1.41
   6   0 -19    0.09    1.40
   6   0 -19   -0.02    1.13
   6   0 -18   33.73    4.71
   6   0 -18   33.38    4.25
   6   0 -17   -0.38    1.26
   6   0 -17    0.75    1.01
   6   0 -16    3.73    1.30
   6   0 -16    8.27    1.74
  -6   0  16    6.06    1.33
   6   0 -15    0.19    0.83
  -6   0  15   -0.26    0.80
   6   0 -15    0.71    1.15
  -6   0  14   10.26    1.55
   6   0 -14    7.84    1.50
   6   0 -13    0.28    0.76
  -6   0  13   -0.38    0.70
  -6   0  12    4.34    0.95
   6   0 -12    3.08    0.92
  -6   0  11    2.64    0.75
   6   0 -11    0.55    0.69
  -6   0  10    7.02    1.31
   6   0 -10    7.04    1.19
  -6   0   9   -0.32    0.60
   6   0  -9   -0.26    0.58
   6   0  -8   86.84    9.04
  -6   0   8   79.67    9.03
   6   0  -7    0.33    0.53
  -6   0   7    0.05    0.55
   6   0  -6  248.49   26.42
  -6   0   6  246.40   26.43
  -6   0   5   -0.86    0.50
   6   0  -5   -0.30    0.47
  -6   0   4   93.38   10.06
  -6   0   3    2.24    5.17
   6   0  -3    1.00    4.10
   6   0  -2   67.88   11.62
  -6   0   2   72.01   10.95
  -6   0   1    0.71    0.56
   6   0  -1    0.25    0.77
   6   0   0   42.04    4.76
  -6   0   0   42.30    4.75
  -6   0  -1    0.20    0.74
   6   0   1   -0.04    0.70
   6   0   2  211.44   22.64
  -6   0  -2  210.59   22.76
   6   0   3    0.84    0.81
  -6   0  -3    0.34    0.80
  -6   0  -4   41.36    4.78
   6   0   4   41.06    4.74
  -6   0  -5    0.93    0.76
   6   0   5   -0.54    0.67
   6   0   6  105.59   10.96
  -6   0  -6   93.94   10.96
  -6   0  -7   -0.12    0.86
   6   0   7   -0.39    0.74
   6   0   8    8.91    1.54
  -6   0  -8   10.26    1.54
  -6   0  -8    3.95    1.37
  -6   0  -9    0.68    0.82
  -6   0  -9    1.10    0.98
   6   0   9   -1.28    0.72
  -6   0 -10    6.70    1.48
  -6   0 -10    3.76    1.31
   6   0  10    3.69    1.30
  -6   0 -11   -1.51    0.89
  -6   0 -11   -0.56    1.03
   6   0  11   -0.85    0.73
  -6   0 -12   55.35    6.42
   6   0  12   52.57    7.67
  -6   0 -12   51.03    6.36
  -6   0 -13   -0.44    1.07
  -6   0 -13    1.52    1.12
  -6   0 -14    2.30    1.51
  -6   0 -14    0.90    1.29
  -6   0 -15    1.14    1.39
  -6   0 -15   -0.62    1.32
  -6   0 -16   15.47    2.83
  -6   0 -16   14.23    2.66
  -6   0 -17    0.79    1.72
   6   1 -20    1.24    1.41
   6   1 -20    1.46    1.21
   6  -1 -20    0.27    1.31
   6  -1 -20   -1.14    1.45
   6   1 -19   -0.76    1.17
   6   1 -19    1.28    1.10
   6  -1 -19    1.08    1.43
   6  -1 -19    0.31    1.28
   6   1 -18    7.07    1.53
   6   1 -18    3.78    1.66
  -6   1  18    5.27    1.59
   6  -1 -18    8.18    1.69
   6  -1 -18    6.10    1.72
   6   1 -17    0.02    0.92
   6   1 -17    2.85    1.53
  -6   1  17   -0.65    1.04
   6  -1 -17    2.17    1.26
  -6   1  16    0.06    1.02
   6   1 -16    0.98    1.39
   6   1 -16    0.04    0.82
   6  -1 -16   -0.88    1.01
   6  -1 -16    0.87    1.11
   6   1 -15    6.27    1.23
  -6   1  15    5.59    1.41
   6  -1 -15    6.88    1.43
   6  -1 -15    6.89    1.53
  -6   1  14   12.44    2.04
   6   1 -14   14.80    1.94
   6  -1 -14   14.43    2.07
   6  -1 -14   12.87    2.16
  -6   1  13    2.42    1.01
   6   1 -13    2.18    0.78
   6  -1 -13    0.95    0.83
   6  -1 -13    1.03    0.94
   6   1 -12    1.16    0.64
  -6   1  12    0.79    0.79
  -6  -1  12   -0.31    0.63
   6  -1 -12    1.41    0.95
   6  -1 -12    2.58    0.93
   6   1 -11   28.49    3.14
  -6   1  11   25.00    3.29
  -6  -1  11   25.75    3.12
   6  -1 -11   27.48    3.35
   6   1 -10    2.05    0.68
  -6   1  10    1.38    0.84
  -6  -1  10    2.10    0.66
   6  -1 -10    2.16    0.85
  -6   1   9   75.32    8.04
   6   1  -9   73.76    7.89
  -6  -1   9   67.10    7.87
   6  -1  -9   77.73    8.05
   6   1  -8    0.73    0.44
  -6   1   8    0.04    0.71
   6  -1  -8    0.69    0.74
  -6  -1   8    0.31    0.43
  -6   1   7   77.49    8.37
   6  -1  -7   79.04    8.36
  -6  -1   7   73.79    8.21
  -6   1   6    8.28    1.28
   6  -1  -6    7.94    1.30
  -6  -1   6    7.97    1.02
  -6   1   5   54.87    6.10
  -6  -1   5   54.58    5.96
   6  -1  -5   56.55    6.11
  -6   1   4    9.94    1.42
   6  -1  -4   11.61    1.47
  -6   1   3   23.02    2.74
  -6   1   2    0.13    0.50
   6  -1  -2    0.49    0.59
  -6   1   1   19.99    2.35
   6   1  -1   19.36    2.49
   6  -1  -1   19.34    2.34
  -6   1   0    3.15    0.75
   6   1   0    3.04    1.01
   6  -1   0    2.77    0.70
  -6  -1   0    2.89    0.95
   6   1   1    8.13    1.33
  -6   1  -1    7.01    1.17
   6  -1   1    5.72    1.09
  -6  -1  -1    6.10    1.25
  -6   1  -2   19.44    2.40
   6   1   2   19.63    2.53
   6  -1   2   20.29    2.94
  -6  -1  -2   16.97    2.38
  -6   1  -3   14.59    1.91
   6   1   3   13.76    1.87
   6  -1   3   14.97    1.97
  -6  -1  -3   14.22    2.06
  -6   1  -4   11.52    1.68
   6   1   4   10.84    1.65
  -6  -1  -4    8.73    1.56
  -6  -1  -4    9.36    1.66
   6  -1   4   12.23    1.61
  -6   1  -5    6.73    1.26
   6   1   5    6.86    1.30
  -6  -1  -5    7.19    1.32
   6  -1   5    8.02    1.41
  -6  -1  -5    7.14    1.48
  -6   1  -6   20.49    2.82
   6   1   6   21.26    2.95
  -6  -1  -6   23.20    2.95
   6  -1   6   27.86    2.96
  -6  -1  -6   20.84    2.99
  -6   1  -7   11.72    1.64
   6   1   7    6.90    1.46
  -6  -1  -7    8.20    1.62
  -6  -1  -7    8.85    1.56
   6  -1   7    9.52    1.58
  -6   1  -8    7.30    1.62
   6   1   8   14.73    1.89
   6  -1   8    8.67    1.52
  -6  -1  -8    6.99    1.66
  -6  -1  -8    9.61    1.61
  -6   1  -9    0.00    0.86
   6   1   9   -0.05    0.94
  -6  -1  -9   -1.15    0.79
   6  -1   9    0.85    1.00
  -6  -1  -9    0.37    0.95
  -6   1 -10    7.49    1.60
   6   1  10    9.67    1.59
  -6   1 -10    6.16    1.41
   6  -1  10    6.91    1.53
  -6  -1 -10    7.06    1.61
  -6  -1 -10    4.30    1.51
   6   1  11   13.56    2.01
  -6   1 -11    4.61    1.50
  -6   1 -11    6.99    1.63
  -6  -1 -11    9.25    1.75
  -6  -1 -11    9.80    1.98
  -6   1 -12    3.45    1.34
  -6   1 -12    2.47    1.55
   6   1  12    1.47    1.47
  -6  -1 -12    1.96    1.22
  -6  -1 -12    1.94    1.13
  -6   1 -13    1.01    1.28
  -6   1 -13    0.34    1.25
   6   1  13    2.22    1.38
  -6  -1 -13    0.63    1.17
  -6  -1 -13    1.10    1.26
   6   1  14    7.63    1.93
  -6   1 -14    8.37    1.86
  -6   1 -14   10.67    2.74
  -6  -1 -14    6.74    1.72
  -6  -1 -14    6.49    1.82
  -6   1 -15    0.31    1.37
  -6   1 -15    1.17    1.35
  -6  -1 -15    0.48    1.37
  -6  -1 -15    0.25    1.49
  -6   1 -16    3.18    1.84
  -6   1 -16   -1.88    1.35
  -6  -1 -16   -1.24    1.21
  -6  -1 -16    2.71    1.60
  -6   2  20   -0.71    1.36
   6   2 -20    0.44    1.07
   6   2 -20    0.09    1.42
   6  -2 -20   -0.46    1.23
   6  -2 -20    0.22    1.29
   6   2 -19    2.80    1.15
  -6   2  19    1.27    1.47
   6   2 -19    0.98    1.40
   6  -2 -19    3.70    1.47
   6  -2 -19    2.76    1.46
  -6   2  18    0.91    1.25
   6   2 -18    0.47    1.62
   6   2 -18    0.57    0.94
   6  -2 -18   -0.95    1.18
   6  -2 -18    2.70    1.39
   6   2 -17    0.42    0.88
  -6   2  17   -2.00    1.15
   6   2 -17   -0.20    1.15
   6  -2 -17    1.16    1.14
   6  -2 -17    0.51    1.14
   6   2 -16    1.98    0.90
  -6   2  16    2.36    1.24
   6  -2 -16    3.22    1.22
   6  -2 -16    1.91    1.22
  -6   2  15   -0.09    1.07
   6   2 -15    1.21    0.73
   6  -2 -15   -0.26    1.04
   6  -2 -15   -0.11    0.99
  -6   2  14   11.77    2.02
   6   2 -14   10.22    1.57
   6  -2 -14   11.45    1.88
   6  -2 -14   12.89    1.93
   6   2 -13    0.88    0.63
  -6   2  13    2.94    1.09
   6  -2 -13    0.22    0.91
   6  -2 -13    2.46    1.09
  -6   2  12    3.57    1.02
   6  -2 -12    0.86    0.90
   6  -2 -12    0.95    0.92
  -6   2  11    1.75    0.96
   6  -2 -11    3.10    0.91
   6  -2 -11    0.39    0.81
  -6   2  10   34.08    3.90
   6  -2 -10   28.20    3.76
   6  -2 -10   36.32    3.96
  -6   2   9   21.50    2.84
   6  -2  -9   23.57    2.92
  -6   2   8    4.27    1.09
   6  -2  -8    5.07    1.17
  -6   2   7    8.72    1.46
   6  -2  -7    9.76    1.52
  -6   2   6   21.06    2.67
   6  -2  -6   21.51    2.74
  -6   2   5   86.42    9.73
   6  -2  -5   91.79    9.74
  -6   2   4    7.95    1.30
   6  -2  -4    8.06    1.25
  -6   2   3   22.48    2.39
   6  -2  -3   18.59    2.09
  -6  -2   3   16.62    2.14
   6  -2  -3   16.93    2.22
  -6   2   2   22.43    2.59
  -6  -2   2   19.48    2.39
   6  -2  -2   19.28    2.26
  -6   2   1    9.27    1.45
   6   2  -1    7.83    1.55
  -6   2   1   11.22    1.35
  -6  -2   1   12.97    1.47
   6  -2  -1   11.14    1.37
  -6   2   0    2.69    0.66
   6   2   0    2.91    0.91
  -6  -2   0    4.01    0.85
   6  -2   0    2.76    0.67
  -6   2  -1   20.92    2.53
   6   2   1   22.02    2.72
   6  -2   1   19.47    2.51
  -6  -2  -1   23.59    2.63
   6   2   2  185.90   20.48
  -6   2  -2  186.26   20.40
   6  -2   2  198.30   20.42
  -6  -2  -2  180.21   20.47
  -6  -2  -2  200.46   20.47
   6   2   3    4.96    1.15
  -6   2  -3    5.48    1.04
  -6  -2  -3    4.49    1.03
   6  -2   3    3.94    0.96
  -6  -2  -3    3.19    0.94
   6   2   4   59.58    6.72
  -6   2  -4   60.53    6.68
  -6  -2  -4   59.16    6.76
   6  -2   4   59.55    6.66
  -6  -2  -4   60.03    6.75
  -6   2  -5   83.25    9.37
   6   2   5   82.41    9.40
  -6  -2  -5   87.52    9.45
   6  -2   5   84.44    9.37
  -6  -2  -5   88.77    9.46
  -6   2  -6   22.15    2.97
   6   2   6   20.10    2.96
  -6  -2  -6   25.09    3.09
   6  -2   6   23.71    2.99
  -6  -2  -6   26.42    3.25
  -6   2  -7    0.91    0.92
   6   2   7   -0.56    0.72
   6  -2   7   -0.46    0.71
  -6  -2  -7    0.13    0.76
  -6  -2  -7    0.11    0.84
  -6   2  -8   -0.83    0.76
   6   2   8    1.38    0.86
  -6  -2  -8   -0.53    0.80
  -6  -2  -8    1.07    0.93
   6   2   9    4.09    1.19
  -6   2  -9    6.17    1.40
  -6  -2  -9    5.04    1.29
  -6  -2  -9    3.19    1.18
  -6   2 -10    1.77    1.21
   6   2  10    1.77    0.98
  -6  -2 -10    2.77    1.20
  -6  -2 -10    3.40    1.11
   6   2  11    7.31    1.61
  -6   2 -11    5.38    1.52
  -6  -2 -11    3.02    1.47
  -6  -2 -11    5.41    1.37
   6   2  12    1.68    1.21
  -6   2 -12    0.48    1.15
  -6   2 -12    1.39    1.39
  -6  -2 -12    3.34    2.00
  -6  -2 -12   -0.26    1.23
  -6   2 -13    2.60    1.40
   6   2  13    3.15    1.31
  -6   2 -13    4.58    1.47
  -6  -2 -13    6.20    1.99
  -6  -2 -13    1.92    1.46
  -6   2 -14    2.43    1.55
   6   2  14    3.21    1.59
  -6   2 -14    5.36    1.80
  -6  -2 -14    4.73    1.78
  -6  -2 -14    4.43    1.65
   6   2  15    8.38    2.08
  -6   2 -15    8.38    1.97
  -6   2 -15   13.92    2.50
  -6  -2 -15    8.01    2.07
  -6  -2 -15    7.36    2.17
  -6   2 -16    5.26    1.91
  -6   2 -16    5.32    1.95
  -6  -2 -16    4.05    1.74
  -6  -2 -16    7.94    2.51
   6   3 -19   -0.66    1.55
   6   3 -19   -0.19    0.90
  -6   3  19    1.40    1.51
   6  -3 -19    0.17    1.44
   6  -3 -19    0.73    1.35
  -6   3  18    3.44    1.60
   6   3 -18    2.52    1.68
   6  -3 -18    4.94    1.60
   6  -3 -18    6.31    1.70
   6   3 -17    3.95    0.99
  -6   3  17    1.14    1.94
   6  -3 -17    5.46    1.46
   6  -3 -17    3.05    1.40
  -6   3  16    0.20    1.25
   6  -3 -16    0.60    1.04
   6  -3 -16   -0.99    1.12
  -6   3  15    0.84    1.21
   6  -3 -15    1.35    1.16
   6  -3 -15    0.96    0.97
  -6   3  14   11.12    2.02
   6  -3 -14    8.55    1.95
   6  -3 -14   11.21    1.91
  -6   3  13    4.90    1.39
   6  -3 -13    6.36    1.30
   6  -3 -13    4.84    1.38
  -6   3  12    1.08    1.02
   6  -3 -12    3.26    1.04
   6  -3 -12    3.71    1.20
  -6   3  11    1.68    1.17
   6  -3 -11    2.41    1.09
   6  -3 -11    4.23    1.02
  -6   3  10   27.48    3.07
   6  -3 -10   24.18    2.79
   6  -3 -10   17.14    2.83
  -6   3   9    0.26    0.85
   6  -3  -9    0.82    0.62
   6  -3  -9    0.27    0.84
  -6   3   8   37.12    4.37
   6  -3  -8   36.11    4.36
   6  -3  -8   36.07    4.10
  -6   3   7   28.82    3.85
   6  -3  -7   31.70    3.59
   6  -3  -7   35.64    3.90
  -6   3   6   17.14    2.18
   6  -3  -6   16.43    1.83
   6  -3  -6   11.69    2.01
  -6   3   5   29.98    3.63
  -6   3   4    0.05    0.70
   6  -3  -4   -0.68    0.67
  -6  -3   4    0.31    0.47
  -6   3   3   -0.56    0.67
  -6  -3   3   -0.34    0.51
   6  -3  -3   -0.22    0.69
   6   3  -2   13.43    1.70
  -6   3   2   13.32    1.84
   6  -3  -2   11.82    1.79
  -6  -3   2   13.52    1.69
  -6   3   1    2.60    0.74
   6   3  -1    1.47    0.63
  -6   3   1    0.28    0.42
   6   3  -1    1.12    0.74
   6  -3  -1    0.79    0.40
  -6  -3   1    2.04    0.73
   6   3   0    2.69    0.91
  -6   3   0    2.16    0.86
   6   3   0    5.52    0.99
  -6   3   0    2.38    0.62
   6  -3   0    4.16    0.71
  -6  -3   0    4.60    0.93
   6   3   1   12.74    1.58
  -6   3  -1   10.38    1.39
   6   3   1    9.35    1.61
  -6   3  -1    8.95    1.44
  -6  -3  -1    9.78    1.53
  -6   3  -2    1.66    0.71
   6   3   2    2.28    0.90
   6   3   2    0.76    0.82
  -6  -3  -2    0.61    0.66
  -6  -3  -2    2.28    0.87
  -6   3  -3   -0.22    0.62
   6   3   3   -0.30    0.79
   6   3   3    0.14    0.80
  -6  -3  -3   -1.72    0.73
  -6  -3  -3    0.05    0.81
   6   3   4   37.65    4.70
  -6   3  -4   40.41    4.59
   6   3   4   39.59    4.68
  -6  -3  -4   40.88    4.67
  -6  -3  -4   39.80    4.72
   6   3   5    3.43    1.00
   6   3   5    3.64    1.00
  -6   3  -5    3.49    0.97
  -6  -3  -5    1.39    0.96
  -6  -3  -5    1.86    0.99
  -6   3  -6    1.53    0.99
   6   3   6    3.54    1.06
  -6  -3  -6    3.79    1.34
  -6  -3  -6    4.55    1.12
   6   3   7    2.14    0.99
  -6   3  -7    3.78    1.10
  -6  -3  -7    0.08    0.90
  -6  -3  -7    2.31    0.87
   6   3   8    4.03    1.21
  -6   3  -8    8.53    1.56
  -6  -3  -8    9.79    1.80
  -6  -3  -8    8.12    1.52
  -6   3  -9    9.78    1.88
   6   3   9    8.27    1.73
  -6  -3  -9   11.24    1.99
  -6  -3  -9    9.32    1.73
  -6   3 -10    2.35    1.34
   6   3  10    3.10    1.33
  -6  -3 -10    1.03    1.04
  -6  -3 -10    2.70    1.19
   6   3  11    5.10    1.51
  -6   3 -11    0.88    1.39
  -6  -3 -11    4.41    1.73
  -6  -3 -11    4.31    1.36
   6   3  12   16.42    2.65
  -6   3 -12   13.30    2.83
  -6  -3 -12   13.46    2.49
   6   3  13   -0.94    1.14
  -6   3 -13   -1.23    1.22
  -6  -3 -13    0.52    1.29
  -6  -3 -13    0.87    1.26
   6   3  14    3.40    1.36
  -6   3 -14    4.55    1.58
  -6   3 -14    7.18    1.96
  -6  -3 -14    6.60    2.04
  -6  -3 -14    4.53    1.71
  -6   3 -15   -0.73    1.29
  -6   3 -15    2.78    1.77
   6   3  15    1.19    1.29
  -6  -3 -15    1.78    1.55
  -6  -3 -15    1.84    1.43
  -6   3 -16    2.33    1.61
   6   3  16    3.81    2.25
  -6   3 -16    1.66    1.58
  -6  -3 -16    2.52    2.41
  -6  -3 -16    8.07    2.08
   6   4 -19    1.16    1.68
   6  -4 -19    0.87    1.33
  -6   4  18    3.60    1.76
   6  -4 -18    4.16    1.77
   6  -4 -18    2.38    1.45
  -6   4  17    0.81    1.39
   6  -4 -17   -0.77    1.29
   6  -4 -17    0.41    1.05
  -6   4  16    6.26    1.74
   6  -4 -16    5.69    1.64
   6  -4 -16    4.71    1.37
  -6   4  15    1.89    1.48
   6  -4 -15   -0.45    1.15
   6  -4 -15   -0.03    0.95
  -6   4  14   12.52    2.29
   6  -4 -14   14.82    2.24
   6  -4 -14   13.85    2.40
  -6   4  13   -1.89    1.02
   6  -4 -13   -1.06    0.71
   6  -4 -13    1.23    1.04
  -6   4  12    1.16    1.06
   6  -4 -12    2.40    1.13
   6  -4 -12    1.02    0.82
   6  -4 -11    0.52    0.92
   6  -4 -11    1.03    0.71
  -6   4  10   57.04    5.88
   6  -4 -10   47.81    5.52
   6  -4 -10   45.93    5.76
  -6   4   9   11.14    1.99
   6  -4  -9   14.00    1.80
   6  -4  -9   12.02    2.08
  -6   4   8    1.86    0.98
   6  -4  -8    1.14    0.89
   6  -4  -8    0.32    0.47
  -6   4   7   15.73    2.29
   6  -4  -7   14.98    2.21
   6  -4  -7   15.64    1.86
  -6   4   6   29.18    3.71
   6  -4  -6   30.61    3.70
  -6   4   5   69.06    7.33
   6  -4  -5   64.59    7.29
  -6  -4   5   62.92    7.02
  -6   4   4   25.73    3.50
   6   4  -4   28.21    3.30
  -6  -4   4   29.12    3.30
   6  -4  -4   32.85    3.59
  -6   4   3   16.26    2.32
   6   4  -3   18.50    2.26
   6  -4  -3   21.08    2.52
  -6  -4   3   17.66    2.26
   6   4  -2   21.24    2.76
  -6   4   2   24.69    2.89
   6  -4  -2   23.87    2.92
  -6  -4   2   20.90    2.75
   6   4  -1   13.97    2.09
   6   4  -1   15.66    1.92
  -6   4   1   11.94    1.90
   6  -4  -1   14.91    2.04
  -6  -4   1   14.45    1.96
   6   4   0   27.85    3.11
  -6   4   0   21.39    2.52
  -6   4   0   19.71    2.72
   6   4   0   20.97    2.79
  -6  -4   0   24.08    2.83
  -6   4  -1    2.73    0.64
  -6   4  -1    2.73    0.90
   6   4   1    0.98    0.87
   6   4   1    2.67    0.95
  -6  -4  -1    1.80    0.87
   6   4   2   31.33    3.87
  -6   4  -2   31.30    3.64
  -6   4  -2   30.96    3.76
   6   4   2   31.69    3.82
  -6  -4  -2   34.70    3.88
  -6   4  -3   22.84    2.58
   6   4   3   20.80    2.67
   6   4   3   18.10    2.56
  -6   4  -3   21.10    2.46
  -6  -4  -3   16.29    2.57
  -6  -4  -3   18.52    2.60
   6   4   4    2.96    1.02
   6   4   4    1.12    0.93
  -6   4  -4    1.91    0.79
  -6  -4  -4    1.37    0.92
  -6  -4  -4    2.39    0.94
  -6   4  -5   75.34    8.46
   6   4   5   75.81    8.60
   6   4   5   75.66    8.55
  -6  -4  -5   79.58    8.60
  -6  -4  -5   76.52    8.57
   6   4   6    2.16    0.98
  -6   4  -6    1.97    1.00
   6   4   6    3.98    1.14
  -6  -4  -6    2.81    1.06
  -6  -4  -6    1.33    0.99
   6   4   7   -0.27    0.83
  -6   4  -7    0.12    0.90
   6   4   7    1.50    1.08
  -6  -4  -7   -1.09    0.88
  -6  -4  -7    0.39    1.01
   6   4   8    2.00    1.06
  -6   4  -8    1.40    1.06
   6   4   8   -0.48    0.97
  -6  -4  -8    1.74    1.19
  -6  -4  -8    0.45    1.02
  -6   4  -9    0.68    1.06
   6   4   9    1.64    1.15
   6   4   9    0.77    1.08
  -6  -4  -9    2.55    1.27
  -6  -4  -9    1.54    1.11
  -6   4 -10    1.76    1.23
   6   4  10   -1.68    0.95
  -6  -4 -10    1.30    0.94
  -6  -4 -10    0.13    1.02
  -6   4 -11   -0.70    1.11
   6   4  11    1.64    1.32
  -6  -4 -11   -0.30    1.09
  -6  -4 -11    0.59    1.09
   6   4  12   -0.55    1.14
  -6   4 -12    0.84    1.35
  -6  -4 -12   -0.42    1.03
  -6  -4 -12   -1.36    1.31
   6   4  13    0.40    1.21
  -6   4 -13   -0.01    1.47
  -6  -4 -13   -1.38    1.39
  -6  -4 -13   -0.78    1.13
  -6   4 -14    3.97    1.68
   6   4  14    2.70    1.57
  -6  -4 -14    2.46    1.50
  -6  -4 -14    3.90    1.73
  -6   4 -15    0.40    1.34
   6   4  15    2.58    1.81
  -6   4 -15    1.33    1.60
  -6  -4 -15    1.27    2.05
  -6  -4 -15    0.62    1.65
  -6   5  18    0.41    1.66
   6  -5 -18    0.95    1.46
   6  -5 -18   -1.24    1.95
  -6   5  17    1.34    1.67
   6  -5 -17    2.20    1.64
   6  -5 -17    2.30    1.28
  -6   5  16    0.82    1.49
   6  -5 -16    4.58    1.60
   6  -5 -16    1.72    1.14
  -6   5  15   -1.67    1.20
   6  -5 -15   -0.04    1.14
   6  -5 -15   -0.95    0.84
  -6   5  14    0.71    1.33
   6  -5 -14   -0.43    1.14
   6  -5 -14   -0.48    0.78
   6  -5 -13    1.43    0.94
   6  -5 -13    2.20    1.22
  -6   5  12    2.27    1.36
   6  -5 -12    1.66    1.06
   6  -5 -12    1.77    0.88
  -6   5  11    3.88    1.28
   6  -5 -11    5.29    1.03
   6  -5 -11    2.92    1.25
  -6   5  10   -0.67    0.91
   6  -5 -10   -0.24    0.56
   6  -5 -10    0.58    0.91
  -6   5   9    0.20    1.00
   6  -5  -9    0.77    0.56
   6  -5  -9    0.50    1.01
  -6   5   8   24.14    3.01
   6  -5  -8   17.00    2.62
  -6   5   7    6.73    1.45
   6  -5  -7    6.21    1.22
  -6   5   6    1.48    0.96
   6   5  -6    2.44    0.59
   6  -5  -6   -0.13    0.76
  -6   5   5   20.12    2.83
   6   5  -5   21.51    2.49
   6  -5  -5   16.74    2.70
  -6  -5   5   21.81    2.46
   6   5  -4   20.30    2.71
  -6   5   4   25.54    3.08
   6  -5  -4   23.28    3.05
  -6   5   3   12.26    1.94
   6   5  -3   12.22    1.76
   6  -5  -3   12.80    2.00
  -6  -5   3   15.11    1.85
   6   5  -2    3.24    0.88
  -6   5   2    5.31    1.14
  -6  -5   2    2.28    0.88
   6  -5  -2    2.98    0.97
   6   5  -1   -0.67    0.73
   6   5  -1    0.43    0.80
  -6   5   1    0.83    0.94
   6  -5  -1    0.26    0.75
  -6  -5   1   -0.27    0.70
  -6   5   0    1.61    0.80
  -6   5   0    2.55    0.58
   6   5   0    1.73    0.90
   6   5   0    1.22    0.78
  -6  -5   0    5.40    1.12
  -6   5  -1    7.34    1.26
   6   5   1    5.94    1.32
   6   5   1    7.34    1.40
  -6   5  -1    6.59    1.07
  -6  -5  -1    6.27    1.35
   6   5   2    8.06    1.51
   6   5   2   10.79    1.63
  -6   5  -2    9.67    1.32
  -6   5  -2    7.93    1.41
  -6  -5  -2    5.94    1.45
   6   5   3   64.11    7.48
  -6   5  -3   68.82    7.33
   6   5   3   71.65    7.58
  -6   5  -3   65.10    7.43
  -6  -5  -3   61.74    7.50
  -6   5  -4    0.61    0.75
   6   5   4    1.58    0.95
  -6   5  -4    0.99    0.71
   6   5   4    0.38    0.94
  -6  -5  -4    1.42    0.94
  -6  -5  -4   -0.62    0.87
   6   5   5    5.22    1.40
   6   5   5    6.98    1.37
  -6   5  -5    6.42    1.22
  -6   5  -5    7.10    1.26
  -6  -5  -5    6.23    1.32
  -6  -5  -5    2.45    1.21
   6   5   6    1.24    1.04
  -6   5  -6    0.79    0.70
  -6   5  -6   -0.51    0.84
   6   5   6    0.33    0.87
  -6  -5  -6    0.54    1.01
  -6  -5  -6    0.45    0.93
   6   5   7   10.33    2.04
  -6   5  -7   12.11    1.84
   6   5   7   16.81    2.13
  -6   5  -7   12.40    2.05
  -6  -5  -7   10.94    2.09
  -6  -5  -7   11.62    2.18
   6   5   8    0.84    1.19
  -6   5  -8    1.13    1.10
   6   5   8    3.14    1.13
  -6  -5  -8    0.60    1.06
  -6  -5  -8    0.98    0.99
   6   5   9    0.70    2.00
  -6   5  -9    1.12    1.10
   6   5   9   -0.14    0.96
  -6  -5  -9   -0.67    0.92
  -6  -5  -9   -0.04    1.16
   6   5  10    0.68    1.31
  -6   5 -10    0.34    1.21
   6   5  10    2.23    1.13
  -6  -5 -10    0.93    1.26
  -6  -5 -10    2.80    1.39
   6   5  11   10.53    1.95
   6   5  11    5.83    1.85
  -6   5 -11   10.03    2.30
  -6  -5 -11    8.64    2.06
  -6  -5 -11    5.21    1.80
   6   5  12    0.87    1.26
  -6   5 -12    1.10    1.38
  -6  -5 -12    1.65    1.45
  -6  -5 -12   -0.46    1.13
   6   5  13    0.26    1.22
  -6   5 -13   -0.36    1.51
  -6  -5 -13    0.97    1.48
  -6  -5 -13    0.93    1.44
  -6   5 -14    2.25    1.79
   6   5  14    2.53    1.59
  -6  -5 -14    0.39    1.47
  -6  -5 -14    1.32    1.78
  -6   6  16   -1.49    1.41
   6  -6 -16    0.93    1.32
   6  -6 -16   -0.88    0.97
  -6   6  15    2.47    1.62
   6  -6 -15    0.67    0.99
   6  -6 -15    4.66    1.48
  -6   6  14   -0.71    1.26
   6  -6 -14    0.86    0.89
   6  -6 -14    2.30    1.40
  -6   6  13    0.58    1.35
   6  -6 -13    2.66    0.99
   6  -6 -13    1.92    1.12
  -6   6  12    0.12    1.19
   6  -6 -12    0.99    1.10
   6  -6 -12    0.66    0.77
  -6   6  11    0.20    1.36
   6  -6 -11    1.40    0.79
   6  -6 -11   -0.24    1.14
  -6   6  10   17.18    3.06
   6  -6 -10   24.22    3.56
   6  -6 -10   20.00    2.48
  -6   6   9    4.71    1.48
   6  -6  -9    4.66    1.26
  -6   6   8    3.60    1.30
   6  -6  -8    3.01    1.03
   6   6  -7   -0.02    0.53
  -6   6   7   -0.50    0.93
   6  -6  -7   -0.95    0.95
   6   6  -6   42.33    4.64
  -6   6   6   38.79    5.02
   6  -6  -6   40.71    4.97
   6   6  -5    2.26    0.78
  -6   6   5   -0.98    0.89
  -6  -6   5   -0.21    0.63
   6  -6  -5    1.99    1.04
  -6   6   4   30.89    4.19
   6   6  -4   36.01    3.85
  -6  -6   4   30.92    3.79
   6  -6  -4   30.73    4.02
  -6   6   3    3.02    1.17
   6   6  -3    2.39    0.93
  -6  -6   3    3.00    0.92
   6  -6  -3    3.28    1.05
   6   6  -2    3.49    1.08
  -6   6   2    5.78    1.42
   6  -6  -2    5.94    1.23
  -6  -6   2    5.60    1.20
   6   6  -1    5.28    1.24
  -6   6   1    5.15    1.36
   6   6  -1    7.31    1.53
   6  -6  -1    5.43    1.16
  -6  -6   1    5.75    1.20
   6   6   0   18.17    2.43
   6   6   0   15.18    2.37
  -6   6   0   20.92    2.67
  -6  -6   0   16.57    2.38
   6  -6   0   15.43    2.29
  -6   6  -1    0.43    0.84
   6   6   1    0.11    0.94
  -6   6  -1    0.99    0.62
   6   6   1   -0.34    0.88
  -6  -6  -1   -0.62    0.80
  -6   6  -2    7.12    1.37
   6   6   2    5.73    1.40
  -6   6  -2    7.27    1.47
   6   6   2    4.63    1.36
  -6  -6  -2    5.74    1.29
   6   6   3    3.46    1.18
  -6   6  -3    3.48    0.94
  -6   6  -3    3.10    1.05
   6   6   3    2.60    1.17
  -6  -6  -3    2.36    1.13
  -6   6  -4   22.05    2.77
  -6   6  -4   20.69    2.84
   6   6   4   25.60    3.25
   6   6   4   17.89    2.96
  -6  -6  -4   22.61    3.13
   6   6   5    1.88    1.20
  -6   6  -5    0.63    0.86
   6   6   5    0.02    0.88
  -6   6  -5    0.59    0.77
  -6  -6  -5    0.16    1.02
  -6   6  -6    0.11    1.01
   6   6   6    0.65    0.97
  -6   6  -6    1.52    0.88
   6   6   6    1.98    1.26
  -6  -6  -6    0.11    1.18
  -6  -6  -6    0.88    0.91
   6   6   7    0.31    1.02
  -6   6  -7   -0.62    1.02
   6   6   7    0.82    1.26
  -6   6  -7   -0.30    0.74
  -6  -6  -7    0.18    0.90
  -6  -6  -7    1.39    1.30
  -6   6  -8   18.47    2.56
   6   6   8   13.38    2.53
   6   6   8   14.97    2.48
  -6   6  -8   14.39    2.24
  -6  -6  -8   16.96    2.66
  -6  -6  -8   14.85    2.65
   6   6   9    1.09    1.44
  -6   6  -9    4.49    1.43
   6   6   9    2.59    1.38
  -6   6  -9    1.70    0.92
  -6  -6  -9    1.91    1.33
  -6  -6  -9    2.69    1.54
  -6   6 -10    0.83    1.26
  -6   6 -10    0.07    0.89
   6   6  10   -0.77    1.38
  -6  -6 -10   -0.45    0.99
  -6  -6 -10    0.45    1.36
   6   6  11    0.61    1.41
   6   6  11    0.04    1.20
  -6   6 -11    0.58    1.27
  -6   6 -11   -0.65    0.81
  -6  -6 -11    0.19    1.32
  -6  -6 -11    0.10    1.33
   6   6  12   -0.55    1.53
  -6   6 -12    1.32    1.63
   6   6  12   -1.56    1.34
  -6  -6 -12    0.23    1.43
  -6  -6 -12   -0.36    1.35
   6   6  13   -1.96    1.24
  -6   6 -13   -0.82    1.52
  -6  -6 -13    0.34    1.59
  -6  -6 -13    2.27    1.32
  -6   7  15   -1.35    1.48
   6  -7 -15   -0.43    1.34
   6  -7 -15    0.88    0.99
  -6   7  14   -1.00    1.35
   6  -7 -14    0.75    1.39
   6  -7 -14   -0.09    0.90
  -6   7  13    0.74    1.40
   6  -7 -13   -0.44    1.11
   6  -7 -13    0.46    0.80
  -6   7  12    4.26    1.63
   6  -7 -12    6.62    1.76
   6  -7 -12    6.11    1.21
  -6   7  11    0.24    1.36
   6  -7 -11    0.62    0.67
   6  -7 -11   -0.44    1.35
  -6   7  10    2.38    1.37
   6  -7 -10    1.37    1.43
  -6   7   9    9.39    1.96
   6  -7  -9    7.39    1.98
  -6   7   8   33.27    4.44
   6  -7  -8   32.61    4.43
   6   7  -7    5.99    1.13
  -6   7   7    8.69    1.87
   6  -7  -7    3.64    1.52
   6   7  -6    1.97    0.84
  -6   7   6    0.72    1.14
   6  -7  -6    1.72    1.13
  -6  -7   6    2.72    0.86
  -6   7   5    7.91    1.68
   6   7  -5    6.98    1.37
   6  -7  -5    8.76    1.82
  -6  -7   5    7.77    1.35
  -6   7   4    1.50    1.09
   6   7  -4    1.24    0.89
  -6  -7   4    2.80    0.92
   6  -7  -4    0.52    1.03
   6   7  -3    2.47    1.01
  -6   7   3   -0.02    0.95
  -6  -7   3    1.80    0.83
   6  -7  -3   -0.36    0.90
  -6   7   2    5.29    1.43
   6   7  -2    6.06    1.42
   6  -7  -2    6.07    1.45
  -6  -7   2    6.55    1.31
   6   7  -1    6.53    1.52
  -6   7   1    8.81    1.61
   6   7  -1    7.98    1.68
   6  -7  -1    8.36    1.60
  -6  -7   1    9.67    1.60
   6   7   0    2.78    1.13
  -6   7   0    1.61    0.96
   6   7   0    0.16    0.90
  -6  -7   0    0.12    0.88
   6  -7   0    0.09    0.77
   6   7   1    5.15    1.34
  -6   7  -1    4.44    0.95
   6   7   1    3.25    1.19
  -6   7  -1    5.88    1.34
  -6  -7  -1    2.89    1.21
  -6   7  -2   -0.19    0.69
  -6   7  -2   -0.14    0.92
   6   7   2    1.76    0.95
   6   7   2   -0.37    1.07
  -6  -7  -2    1.60    1.06
   6   7   3   25.08    3.53
   6   7   3   23.68    3.47
  -6   7  -3   28.10    3.22
  -6   7  -3   26.41    3.45
  -6  -7  -3   26.66    3.53
   6   7   4    0.91    1.09
   6   7   4   -0.63    1.13
  -6   7  -4    3.21    0.99
  -6   7  -4    1.72    1.06
  -6  -7  -4    2.33    1.19
  -6   7  -5    5.02    1.21
  -6   7  -5    1.87    1.14
   6   7   5    4.61    1.45
   6   7   5    3.22    1.46
   6   7   6    0.76    1.11
  -6   7  -6   -0.19    0.96
  -6   7  -6   -0.02    0.97
   6   7   6    1.27    1.33
  -6  -7  -6    2.29    1.34
   6   7   7   18.97    2.86
   6   7   7   18.64    2.67
  -6   7  -7   14.24    2.31
  -6   7  -7   17.00    2.56
  -6  -7  -7   15.00    2.57
  -6   7  -8    1.23    0.92
   6   7   8   -0.58    1.35
   6   7   8    2.25    1.19
  -6   7  -8    0.06    1.09
  -6  -7  -8   -0.03    1.06
  -6  -7  -8    0.46    1.22
  -6   7  -9   -1.13    1.11
  -6   7  -9    1.06    0.91
   6   7   9   -0.16    1.44
   6   7   9   -1.31    1.28
  -6  -7  -9    0.44    1.10
  -6  -7  -9    0.91    1.24
   6   7  10   -0.25    1.14
  -6   7 -10    1.79    1.00
  -6   7 -10    0.94    1.63
   6   7  10   -1.28    1.41
  -6  -7 -10    0.70    1.45
  -6  -7 -10    0.62    1.36
  -6   7 -11    0.65    1.00
   6   7  11   -0.56    1.29
  -6   7 -11    0.74    1.46
   6   7  11    0.31    1.66
  -6  -7 -11    1.46    2.61
  -6  -7 -11   -0.90    1.18
  -6   8  13   -2.75    1.42
   6  -8 -13    0.42    0.77
   6  -8 -13   -0.94    1.22
  -6   8  12   -0.32    1.51
   6  -8 -12    4.83    2.59
  -6   8  11    0.36    1.42
   6  -8 -11    2.12    1.77
  -6   8  10    2.63    1.39
   6  -8 -10    1.75    1.39
  -6   8   9    0.13    1.31
   6  -8  -9    0.46    1.31
  -6   8   8    3.22    1.46
   6   8  -8    3.11    0.94
   6  -8  -8    1.56    1.26
   6   8  -7    1.55    0.87
  -6   8   7   -0.37    1.20
   6  -8  -7    2.41    1.18
  -6   8   6    7.32    1.91
   6   8  -6   10.03    1.61
  -6  -8   6   11.08    1.60
   6  -8  -6    7.49    1.91
  -6   8   5    0.32    1.21
   6   8  -5    2.84    1.04
   6  -8  -5    2.94    1.29
  -6  -8   5    2.32    1.03
  -6   8   4    1.29    1.24
   6   8  -4    1.22    1.01
   6  -8  -4    0.41    1.13
  -6  -8   4    1.97    0.96
  -6   8   3    3.80    2.35
   6   8  -3   -0.75    1.02
   6  -8  -3    0.17    1.12
  -6  -8   3    0.52    0.93
  -6   8   2    1.58    1.16
   6   8  -2    5.14    1.49
   6   8  -2    2.53    1.21
  -6  -8   2    2.16    1.11
   6  -8  -2    2.88    1.71
  -6   8   1    0.64    1.10
   6   8  -1    0.88    1.13
   6   8  -1    0.11    0.95
  -6  -8   1   -0.28    0.86
   6  -8  -1    0.25    1.05
  -6   8   0    2.23    1.24
   6   8   0    0.31    1.19
   6   8   0    1.48    1.17
  -6  -8   0    0.34    1.09
   6  -8   0   -0.07    1.08
   6   8   1    5.10    1.54
   6   8   1    3.12    1.43
  -6   8  -1    6.47    1.10
  -6   8  -1    4.14    1.41
  -6  -8  -1    4.61    1.49
  -6   8  -2    2.29    1.25
   6   8   2    3.86    1.34
   6   8   2    2.68    1.47
  -6   8  -2    5.55    1.08
  -6  -8  -2    4.28    1.43
  -6   8  -3    8.35    1.80
   6   8   3    8.28    1.87
   6   8   3    9.80    2.02
  -6   8  -3    9.68    1.58
  -6  -8  -3    8.97    2.82
  -6   8  -4    1.31    0.98
   6   8   4    1.67    1.31
   6   8   4    1.55    1.26
  -6   8  -4    2.07    1.15
  -6  -8  -4   -1.19    1.10
   6   8   5   -1.36    1.29
  -6   8  -5   -0.65    0.95
   6   8   5    0.13    1.15
  -6   8  -5    0.04    0.98
  -6  -8  -5   -1.01    1.14
  -6   8  -6   24.65    3.02
  -6   8  -6   24.18    3.09
   6   8   6   18.09    3.00
   6   8   6   14.67    3.14
  -6  -8  -6   19.75    3.19
   6   8   7    6.01    1.83
  -6   8  -7    3.34    1.39
  -6   8  -7    3.53    1.28
   6   8   7    3.88    1.65
  -6  -8  -7    5.80    1.71
  -6   8  -8   -0.69    1.20
   6   8   8   -2.30    1.47
  -6   8  -8    0.00    0.94
   6   8   8   -0.89    1.90
  -6  -8  -8    1.17    1.55
   6   8   9    2.35    1.39
  -6   8  -9    2.24    1.39
  -6   8  -9    2.71    1.25
   6   8   9    3.91    1.87
  -6  -8  -9    1.49    1.94
  -6   9  10    0.44    1.63
   6  -9 -10    1.58    1.48
  -6   9   9    6.61    2.25
   6   9  -9   12.34    1.76
   6  -9  -9   17.16    3.69
   6   9  -8    4.06    1.18
  -6   9   8    3.86    1.71
   6  -9  -8    5.11    1.81
  -6   9   7    1.95    1.64
   6   9  -7    7.78    1.38
   6  -9  -7    4.21    1.78
  -6   9   6    1.27    1.50
   6   9  -6    3.86    1.22
  -6  -9   6    3.96    1.07
   6  -9  -6    2.18    1.50
  -6   9   5    1.69    1.38
   6   9  -5    1.22    1.10
  -6  -9   5    2.01    1.08
   6  -9  -5    2.20    1.40
   6   9  -4    1.52    1.14
  -6   9   4   -0.04    1.22
  -6  -9   4   -2.00    0.89
   6  -9  -4    0.22    1.13
  -6   9   3    2.54    1.37
   6   9  -3    2.13    1.39
   6   9  -3    0.33    1.14
  -6  -9   3    1.86    1.19
   6  -9  -3    2.51    1.32
   6   9  -2    2.99    1.40
  -6   9   2    4.33    1.66
   6   9  -2    3.13    1.36
  -6  -9   2    4.50    1.41
   6  -9  -2    3.85    1.33
   6   9  -1    4.08    1.55
  -6   9   1    2.09    1.44
   6   9  -1    6.46    1.64
  -6  -9   1    8.58    1.61
   6  -9  -1    5.72    1.63
  -6   9   0    4.18    1.60
   6   9   0    6.15    1.67
   6   9   0    7.08    1.76
  -6  -9   0    7.98    1.76
  -6   9  -1    0.08    1.19
   6   9   1   -0.73    1.42
   6   9   1    0.18    1.19
  -6  -9  -1   -0.37    1.04
  -6   9  -2    0.89    0.92
   6   9   2    0.42    1.13
  -6   9  -2    1.11    1.18
   6   9   2    1.19    1.51
  -6  -9  -2    0.89    1.35
  -6   9  -3    1.00    1.17
   6   9   3   -0.28    1.41
   6   9   3    1.96    1.33
  -6   9  -3    2.64    1.07
  -6  -9  -3    0.33    1.45
   6   9   4    3.97    1.48
  -6   9  -4    2.69    1.16
   6   9   4    4.02    1.72
  -6   9  -4    6.49    1.58
  -6  -9  -4    4.95    1.59
  -6   9  -5    5.57    1.49
   6   9   5    4.29    1.57
  -6   9  -5    5.32    1.40
   6   9   5    3.31    1.84
  -6  -9  -5    4.70    1.75
  -6   9  -6    5.33    1.55
  -6   9  -6    4.85    1.48
   6   9   6    3.75    1.79
   6   9   6    3.65    1.53
  -6  -9  -6    3.82    1.68
   6  10  -4    0.76    1.42
  -6 -10   4   -0.56    1.14
   6 -10  -4    0.62    1.41
   6  10  -3    1.03    2.30
   6  10  -3   -0.06    1.36
  -6  10   3    0.02    1.41
  -6 -10   3    0.79    1.26
   6 -10  -3    1.68    1.46
  -6  10   2    0.55    1.44
   6  10  -2    0.91    1.33
   6  10  -2    0.64    1.43
   6 -10  -2    0.72    1.26
  -6 -10   2    2.38    2.37
   6  10  -1    1.76    1.44
  -6  10   1    0.20    1.32
   6  10  -1   -1.11    1.28
  -6 -10   1    0.28    1.22
   6 -10  -1    2.03    1.33
   6  10   0    0.59    1.36
   6  10   0    0.67    1.43
  -6  10   0    1.08    1.34
  -6 -10   0    0.73    1.28
   7   0 -20    1.50    1.55
   7   0 -20    1.09    1.26
   7   0 -19   -0.34    1.26
   7   0 -19    1.20    1.14
   7   0 -18    0.90    1.41
   7   0 -18    1.04    1.06
   7   0 -17   -0.51    0.89
   7   0 -17    1.57    1.28
  -7   0  17   -0.11    0.97
   7   0 -16   10.26    1.71
  -7   0  16    8.91    1.67
   7   0 -16   10.15    2.16
   7   0 -15   -0.06    0.80
  -7   0  15    0.64    0.83
  -7   0  14   10.13    1.73
   7   0 -14   12.99    1.80
   7   0 -13   -0.06    0.73
  -7   0  13   -0.28    0.71
   7   0 -12    0.75    0.74
  -7   0  12    2.08    0.81
   7   0 -11    0.84    0.65
  -7   0  11    0.82    0.68
  -7   0  10    0.90    0.65
   7   0 -10    1.64    0.70
  -7   0   9    0.48    0.62
   7   0  -9    0.05    0.53
  -7   0   8   85.52    9.20
   7   0  -8   83.82    9.19
   7   0  -7    0.02    0.52
  -7   0   7    0.35    0.56
   7   0  -6   51.39    5.63
  -7   0   6   51.29    5.66
  -7   0   5   -1.32    0.46
  -7   0   4   22.26    2.59
   7   0  -3    4.66    4.51
  -7   0   3   -3.86    3.47
   7   0  -2    1.93    0.79
  -7   0   1    0.19    0.67
   7   0  -1    0.73    0.71
   7   0   0   26.53    3.30
  -7   0   0   26.71    3.19
  -7   0  -1    0.54    1.19
   7   0   1    1.01    0.80
   7   0   2    1.08    0.75
  -7   0  -2    0.58    0.54
  -7   0  -3    0.77    0.68
   7   0   3   -0.93    0.68
   7   0   4  152.36   16.77
  -7   0  -4  157.87   16.81
  -7   0  -5   -0.61    0.83
   7   0   5   -0.05    0.82
  -7   0  -6   65.55    7.07
   7   0   6   59.24    7.02
  -7   0  -7    1.85    0.81
   7   0   7    1.31    0.85
  -7   0  -8   18.92    3.07
  -7   0  -8   23.57    3.00
   7   0   8   25.83    3.15
   7   0   9   -0.68    0.83
  -7   0  -9   -0.33    0.78
  -7   0  -9    0.34    0.80
   7   0  10   -0.71    0.93
  -7   0 -10    2.65    1.02
  -7   0 -10    2.39    1.13
  -7   0 -11    0.12    1.02
  -7   0 -11   -1.31    0.95
   7   0  11   -0.42    0.85
   7   0  12   14.20    2.49
  -7   0 -12   11.24    2.18
  -7   0 -12   12.55    2.34
   7   0  13    1.46    1.25
  -7   0 -13   -1.11    1.16
  -7   0 -13   -1.08    0.97
  -7   0 -14    0.24    1.46
  -7   0 -14   -1.93    1.06
  -7   0 -15    0.59    1.37
  -7   0 -15    0.84    1.52
  -7   0 -16    0.73    1.51
  -7   0 -16    1.14    1.74
   7   1 -20   -1.19    1.45
   7   1 -20   -0.36    1.09
   7  -1 -20   -0.93    1.25
   7  -1 -20    0.82    1.36
   7   1 -19    0.68    1.06
  -7   1  19    1.68    1.27
   7   1 -19    2.58    1.50
   7  -1 -19    2.42    1.50
   7  -1 -19    0.83    1.29
   7   1 -18   -0.08    0.95
   7   1 -18    1.38    1.29
  -7   1  18    0.95    1.16
   7  -1 -18   -0.61    1.14
   7  -1 -18    1.39    1.31
   7   1 -17    4.19    1.16
  -7   1  17    3.51    1.34
   7   1 -17    1.79    1.35
   7  -1 -17    5.81    1.50
   7  -1 -17    6.33    1.66
  -7   1  16    0.65    0.99
   7   1 -16    0.32    0.78
   7  -1 -16   -0.40    1.13
   7  -1 -16    0.05    0.97
  -7   1  15    8.67    1.65
   7   1 -15    6.16    1.36
   7  -1 -15   13.86    1.96
   7  -1 -15    7.61    1.61
  -7   1  14   -0.51    0.86
   7   1 -14   -1.09    0.65
   7  -1 -14   -0.08    0.89
   7  -1 -14    1.76    0.89
  -7   1  13    3.99    1.07
   7   1 -13    3.42    0.85
  -7  -1  13    3.57    0.95
   7  -1 -13    2.24    1.04
  -7   1  12    8.01    1.39
   7  -1 -12    5.39    1.22
  -7  -1  12    7.85    1.15
   7   1 -11  135.67   14.12
  -7   1  11  128.12   14.24
  -7  -1  11  123.78   14.10
   7  -1 -11  138.31   14.26
  -7   1  10   34.58    3.98
   7   1 -10   34.16    3.80
  -7  -1  10   30.44    3.78
   7  -1 -10   38.17    4.00
   7   1  -9    7.50    1.07
  -7   1   9    6.76    1.26
  -7  -1   9   10.03    1.14
   7  -1  -9    7.04    1.28
  -7   1   8   29.71    3.39
   7   1  -8   27.61    3.14
   7  -1  -8   27.54    3.35
  -7  -1   7  167.61   18.39
   7  -1  -7  177.82   18.51
  -7   1   6    4.25    0.96
  -7  -1   6    5.28    0.76
   7  -1  -6    5.14    0.98
  -7   1   5   21.91    2.66
  -7  -1   5   21.62    2.47
  -7   1   4    1.19    0.60
   7  -1  -4    1.41    0.63
  -7   1   3   75.11    8.19
   7  -1  -2    1.56    0.66
  -7   1   1   22.49    2.97
   7   1  -1   29.81    3.12
   7  -1  -1   25.38    2.97
  -7   1   0    2.05    0.68
   7   1   0    1.87    0.81
   7  -1   0    1.55    0.65
  -7  -1   0    0.57    0.68
   7   1   1  117.95   12.15
  -7   1  -1  111.70   12.08
  -7  -1  -1  109.65   12.13
   7  -1   1  105.47   12.33
   7   1   2    3.67    0.98
  -7   1  -2    3.59    0.98
  -7  -1  -2    4.86    1.09
   7  -1   2    2.90    0.93
  -7   1  -3   26.66    3.17
   7   1   3   27.38    3.33
   7  -1   3   23.48    3.12
  -7   1  -4    7.01    1.39
   7   1   4    9.51    1.48
  -7  -1  -4    8.76    1.64
   7  -1   4    7.30    1.32
   7   1   5   33.22    4.04
  -7   1  -5   37.25    4.05
   7  -1   5   30.19    3.99
  -7  -1  -5   33.79    4.06
  -7  -1  -5   34.35    4.05
   7   1   6   30.35    3.47
  -7   1  -6   24.81    3.53
  -7  -1  -6   26.60    3.48
   7  -1   6   25.72    3.46
  -7  -1  -6   29.30    3.51
  -7   1  -7   64.41    6.89
   7   1   7   54.05    6.78
  -7  -1  -7   60.93    6.86
   7  -1   7   61.77    6.82
  -7  -1  -7   60.04    6.88
   7   1   8    0.23    0.75
  -7   1  -8    1.29    1.03
   7  -1   8   -0.86    0.78
  -7  -1  -8    1.56    1.10
  -7  -1  -8    0.37    0.93
  -7   1  -9    3.90    1.39
   7   1   9    4.60    1.35
  -7  -1  -9    2.99    1.41
  -7  -1  -9    2.35    1.11
   7  -1   9    1.64    0.89
   7   1  10    9.30    1.87
  -7   1 -10   13.37    2.20
  -7  -1 -10   12.08    2.18
  -7  -1 -10   13.88    2.16
   7  -1  10   14.79    2.39
  -7   1 -11   24.58    3.45
   7   1  11   27.32    3.56
  -7   1 -11   20.42    3.04
  -7  -1 -11   23.77    3.52
  -7  -1 -11   25.90    3.33
   7  -1  11   19.73    3.27
  -7   1 -12   -1.30    1.05
   7   1  12    0.18    1.30
  -7   1 -12    0.14    1.12
  -7  -1 -12   -1.17    1.00
   7   1  13    2.41    1.46
  -7   1 -13    0.61    2.20
  -7   1 -13    1.99    1.54
  -7  -1 -13    2.85    1.34
  -7  -1 -13    6.56    1.99
  -7   1 -14   -0.18    1.18
   7   1  14    2.04    1.47
  -7   1 -14    1.35    1.39
  -7  -1 -14    2.78    1.69
  -7  -1 -14    0.66    1.36
  -7   1 -15    0.55    1.50
  -7   1 -15   -0.69    1.36
  -7  -1 -15    1.46    1.46
  -7  -1 -15    3.04    1.65
  -7   1 -16    2.94    1.72
  -7   1 -16    4.70    1.90
  -7  -1 -16    4.29    1.85
  -7  -1 -16    2.65    1.80
  -7   2  20    0.54    1.42
   7   2 -20    0.92    1.71
   7   2 -20    0.16    1.02
   7  -2 -20    0.92    1.37
   7  -2 -20   -0.54    1.25
  -7   2  19    0.38    1.79
   7   2 -19    1.06    0.97
   7   2 -19   -1.24    1.31
   7  -2 -19    2.25    1.49
   7  -2 -19   -0.98    1.17
   7   2 -18    2.48    1.00
  -7   2  18    4.97    1.59
   7   2 -18    4.12    1.85
   7  -2 -18    2.28    1.41
   7  -2 -18    5.28    1.67
  -7   2  17    5.21    1.53
   7   2 -17    1.58    0.87
   7  -2 -17    1.05    1.25
   7  -2 -17    4.56    1.43
  -7   2  16   -0.42    1.12
   7   2 -16    0.59    0.76
   7  -2 -16    1.32    1.13
   7  -2 -16    1.91    1.18
   7   2 -15    4.23    1.03
  -7   2  15    7.46    1.59
   7  -2 -15    8.88    1.66
   7  -2 -15    6.44    1.54
  -7   2  14    8.65    1.62
   7  -2 -14    7.45    1.59
   7  -2 -14    9.97    1.79
  -7   2  13    3.48    1.08
   7  -2 -13    1.66    0.97
   7  -2 -13    1.14    0.97
  -7   2  12    6.06    1.32
   7  -2 -12    8.12    1.42
   7  -2 -12    6.38    1.46
  -7   2  11   11.95    1.76
   7  -2 -11    7.23    1.59
   7  -2 -11   12.94    1.78
  -7   2  10    9.68    1.60
   7  -2 -10    9.34    1.58
  -7   2   9    0.83    0.79
   7  -2  -9    0.55    0.77
  -7   2   8   55.89    6.10
   7  -2  -8   51.65    6.06
  -7   2   7   10.03    1.42
   7  -2  -7    6.26    1.26
  -7   2   6    5.80    1.08
   7  -2  -6    4.75    1.03
  -7   2   5  183.05   19.41
   7  -2  -5  177.47   19.40
  -7   2   4    4.67    1.00
   7  -2  -4    5.79    1.01
  -7   2   3    5.57    1.01
   7  -2  -3    5.95    1.10
   7  -2  -3    6.28    0.89
  -7   2   2   30.42    3.45
  -7  -2   2   29.05    3.36
   7  -2  -2   28.88    3.28
  -7   2   1    4.61    0.76
  -7   2   1    1.80    0.73
   7   2  -1    2.34    0.86
  -7  -2   1    4.46    0.86
   7  -2  -1    3.84    0.72
  -7   2   0   -0.48    0.52
   7   2   0    0.57    0.78
  -7  -2   0    1.23    0.72
   7  -2   0    0.49    0.53
  -7   2  -1    1.17    0.74
   7   2   1    1.11    0.82
   7  -2   1    1.88    0.73
  -7  -2  -1    3.01    0.85
  -7  -2  -1    1.63    0.81
   7   2   2   -0.69    0.79
  -7   2  -2    1.20    1.35
  -7  -2  -2    1.47    0.86
   7  -2   2    0.31    0.61
  -7  -2  -2   -0.64    0.66
   7   2   3   18.59    2.90
  -7   2  -3   26.71    2.99
  -7  -2  -3   25.04    3.08
   7  -2   3   24.71    2.98
  -7  -2  -3   29.46    3.17
   7   2   4    0.80    0.76
  -7   2  -4   -0.30    0.81
  -7  -2  -4    1.19    0.89
   7  -2   4    1.51    0.77
  -7  -2  -4    0.03    0.75
  -7   2  -5    0.02    0.79
   7   2   5   -0.59    0.71
  -7  -2  -5    0.53    0.64
   7  -2   5    0.22    0.80
  -7  -2  -5    1.12    0.92
  -7   2  -6   29.41    3.73
   7   2   6   31.96    3.77
  -7  -2  -6   33.18    3.86
   7  -2   6   30.71    3.74
  -7  -2  -6   27.84    3.79
   7   2   7    1.27    0.87
  -7   2  -7    0.85    0.95
   7  -2   7    3.17    1.06
  -7  -2  -7    1.41    0.95
  -7  -2  -7    1.76    1.07
  -7   2  -8    1.25    1.04
   7   2   8    0.94    0.94
   7  -2   8    0.30    0.90
  -7  -2  -8    2.10    0.91
  -7  -2  -8    0.51    1.01
  -7   2  -9    0.50    0.94
   7   2   9    1.04    0.97
  -7  -2  -9    1.53    1.13
  -7  -2  -9    0.98    1.06
  -7   2 -10    2.72    1.14
   7   2  10   -0.01    1.17
  -7  -2 -10    1.54    1.33
  -7  -2 -10    0.13    0.99
  -7   2 -11    8.81    2.17
   7   2  11   12.99    2.52
  -7  -2 -11   14.49    2.32
  -7  -2 -11   15.59    2.43
   7   2  12    4.11    1.44
  -7   2 -12    1.13    1.36
  -7  -2 -12    2.23    1.39
  -7  -2 -12    0.78    1.45
  -7   2 -13   14.49    2.57
   7   2  13   11.39    2.32
  -7   2 -13   10.77    1.98
  -7  -2 -13    9.20    2.10
  -7  -2 -13   12.54    2.37
   7   2  14    5.36    2.03
  -7   2 -14    7.20    2.09
  -7   2 -14    6.58    1.86
  -7  -2 -14   10.43    2.51
  -7  -2 -14    7.32    1.92
   7   2  15    0.09    1.25
  -7   2 -15    0.04    1.43
  -7   2 -15    2.19    1.47
  -7  -2 -15    0.79    1.63
  -7  -2 -15   -0.33    1.34
   7   2  16    2.30    1.86
  -7   2 -16    1.28    1.67
  -7   2 -16    1.27    1.61
  -7  -2 -16    0.04    1.51
  -7  -2 -16    2.28    2.09
  -7   3  19    7.42    1.84
   7   3 -19    3.59    1.72
   7  -3 -19    7.25    1.87
   7  -3 -19    4.91    1.78
  -7   3  18    1.09    1.32
   7  -3 -18    0.95    1.40
   7  -3 -18   -0.52    1.24
  -7   3  17   -0.77    1.18
   7  -3 -17    4.51    1.43
   7  -3 -17    2.03    1.18
  -7   3  16    1.97    1.48
   7  -3 -16    2.64    1.17
   7  -3 -16    2.38    1.27
  -7   3  15   22.31    3.00
   7  -3 -15   24.14    3.04
   7  -3 -15   15.16    2.83
  -7   3  14    7.90    1.61
   7  -3 -14    7.98    1.60
   7  -3 -14    3.52    1.38
  -7   3  13    3.55    1.21
   7  -3 -13    1.69    1.03
   7  -3 -13    2.86    1.06
  -7   3  12   -0.61    0.86
   7  -3 -12    0.26    0.73
   7  -3 -12   -0.25    0.81
  -7   3  11   14.94    2.14
   7  -3 -11   12.54    1.80
   7  -3 -11    9.48    1.76
  -7   3  10    0.13    0.86
   7  -3 -10   -0.41    0.62
   7  -3 -10    0.90    0.82
  -7   3   9   63.84    7.24
   7  -3  -9   64.10    7.25
  -7   3   8    6.94    1.22
   7  -3  -8    4.82    1.04
   7  -3  -8    3.73    0.87
  -7   3   7   43.15    4.83
   7  -3  -7   39.54    4.53
   7  -3  -7   41.96    4.79
  -7   3   6   22.78    3.02
  -7   3   5    3.29    0.97
   7  -3  -5    2.97    0.90
  -7   3   4   13.47    1.81
   7  -3  -4    9.22    1.59
  -7  -3   4   12.94    1.50
  -7   3   3   17.34    2.19
  -7  -3   3   16.60    1.88
   7  -3  -3   11.88    1.94
  -7   3   2    8.72    1.38
  -7  -3   2    8.71    1.31
   7   3  -1   -0.19    0.57
  -7   3   1    0.05    0.43
  -7   3   1    0.09    0.63
  -7  -3   1    0.41    0.67
   7  -3  -1   -0.02    0.44
  -7   3   0   16.94    2.20
   7   3   0   15.89    2.49
  -7   3   0   18.71    2.40
   7  -3   0   20.09    2.20
  -7  -3   0   20.20    2.40
  -7   3  -1    1.92    0.74
   7   3   1    0.94    0.92
  -7   3  -1    1.38    0.67
  -7  -3  -1    3.24    0.88
   7  -3   1    2.84    0.71
  -7   3  -2   12.60    1.80
   7   3   2   13.87    2.08
   7  -3   2   13.27    1.79
  -7  -3  -2   14.86    1.97
  -7  -3  -2   10.55    1.94
   7   3   3    2.67    1.03
  -7   3  -3    1.94    0.78
  -7  -3  -3    1.09    0.78
  -7  -3  -3    1.47    0.90
   7  -3   3    1.27    0.75
   7   3   4   80.37    9.54
  -7   3  -4   88.30    9.48
  -7  -3  -4   84.84    9.56
  -7  -3  -4   90.02    9.59
   7  -3   4   87.35    9.47
   7   3   5    3.48    1.04
  -7   3  -5    4.30    1.10
  -7  -3  -5    5.62    1.21
  -7  -3  -5    2.07    1.10
   7   3   6   18.30    2.47
  -7   3  -6   18.30    2.37
  -7  -3  -6   16.85    2.53
  -7  -3  -6   13.52    2.31
  -7   3  -7   -0.45    0.80
   7   3   7    0.68    0.89
  -7  -3  -7    1.75    1.06
  -7  -3  -7    0.95    0.97
   7   3   8   -1.59    0.81
  -7   3  -8   -0.33    0.92
  -7  -3  -8   -0.68    0.97
  -7  -3  -8   -0.45    0.99
   7   3   9    4.79    1.27
  -7   3  -9    5.64    1.45
  -7  -3  -9    4.92    1.41
  -7  -3  -9    7.19    1.58
  -7   3 -10    3.26    1.32
   7   3  10    3.73    1.33
  -7  -3 -10    2.81    1.18
  -7  -3 -10    2.03    1.30
  -7   3 -11    1.82    1.31
   7   3  11    2.37    1.33
  -7  -3 -11    2.24    1.31
  -7  -3 -11    4.20    1.55
  -7   3 -12   -0.24    1.27
   7   3  12    0.86    1.17
  -7  -3 -12   -1.22    1.11
  -7  -3 -12   -0.07    1.17
  -7   3 -13   -0.74    1.18
   7   3  13    1.07    1.39
  -7  -3 -13   -0.97    1.13
  -7  -3 -13   -1.53    1.22
  -7   3 -14    0.56    1.40
   7   3  14    1.54    1.37
  -7   3 -14    0.06    1.24
  -7  -3 -14    1.17    1.31
  -7  -3 -14    1.39    1.40
  -7   3 -15    1.32    1.42
   7   3  15    0.80    1.47
  -7   3 -15    1.19    1.74
  -7  -3 -15    4.19    1.93
  -7  -3 -15    1.85    1.78
  -7   4  19   -1.69    1.48
   7  -4 -19    1.20    1.34
   7  -4 -19    1.35    1.49
  -7   4  18   -3.26    1.34
   7  -4 -18   -0.38    1.18
   7  -4 -18   -0.11    1.36
  -7   4  17    0.82    1.36
   7  -4 -17    1.81    1.40
   7  -4 -17   -0.16    0.98
  -7   4  16   11.02    2.08
   7  -4 -16    4.52    1.66
   7  -4 -16   10.31    1.78
  -7   4  15   -0.32    1.20
   7  -4 -15   -0.81    0.94
   7  -4 -15   -0.58    1.13
  -7   4  14    8.24    1.85
   7  -4 -14    7.09    1.63
   7  -4 -14    8.52    1.59
  -7   4  13   -0.16    1.04
   7  -4 -13    1.30    0.84
   7  -4 -13    0.52    0.93
  -7   4  12    2.56    1.27
   7  -4 -12    3.07    1.19
   7  -4 -12    3.58    1.03
   7  -4 -11    6.60    1.24
   7  -4 -11    6.30    1.55
  -7   4  10    8.35    1.73
   7  -4 -10   12.98    1.58
   7  -4 -10    7.88    1.76
  -7   4   9   16.88    2.36
   7  -4  -9   12.99    2.22
   7  -4  -9   15.82    1.97
  -7   4   8   28.87    3.80
   7  -4  -8   30.39    3.40
   7  -4  -8   30.32    3.74
  -7   4   7   -0.99    0.74
   7  -4  -7   -0.75    0.63
  -7   4   6    6.45    1.32
   7  -4  -6    4.94    1.21
  -7   4   5   15.30    2.23
   7  -4  -5   13.50    2.06
   7   4  -4    1.34    0.57
  -7   4   4    0.83    0.75
  -7  -4   4    0.22    0.55
   7  -4  -4    1.05    0.82
  -7   4   3    1.01    0.89
   7   4  -3    4.89    0.86
  -7  -4   3    2.64    0.80
   7  -4  -3    3.24    0.93
   7   4  -2   21.68    2.50
  -7   4   2   17.10    2.48
  -7  -4   2   18.60    2.32
   7  -4  -2   16.20    2.43
   7   4  -1   24.57    3.01
   7   4  -1   24.93    3.13
  -7   4   1   20.71    2.99
  -7  -4   1   27.46    3.02
  -7   4   0    3.61    0.98
  -7   4   0    1.35    0.54
   7   4   0    2.36    0.95
   7   4   0    1.02    0.74
  -7  -4   0    0.85    0.74
  -7   4  -1    6.44    1.28
   7   4   1    7.10    1.29
  -7   4  -1    6.35    1.10
   7   4   1    9.10    1.49
  -7  -4  -1    8.60    1.30
   7   4   2   12.91    1.86
  -7   4  -2    7.49    1.40
  -7   4  -2    7.31    1.38
   7   4   2    7.47    1.41
  -7  -4  -2    8.06    1.39
   7   4   3    1.58    0.92
  -7   4  -3    0.17    0.77
   7   4   3    1.01    0.90
  -7   4  -3    0.93    0.70
  -7  -4  -3    0.98    0.81
  -7  -4  -3    0.08    0.82
   7   4   4   11.99    1.98
  -7   4  -4   12.81    1.92
   7   4   4   14.02    2.06
  -7  -4  -4   11.25    2.04
  -7  -4  -4   14.36    2.00
  -7   4  -5    6.09    1.24
   7   4   5    3.47    1.13
   7   4   5    3.50    1.18
  -7  -4  -5    3.99    1.15
  -7  -4  -5    5.49    1.41
   7   4   6   29.74    3.89
   7   4   6   29.94    3.84
  -7   4  -6   29.16    3.80
  -7  -4  -6   32.90    3.90
  -7  -4  -6   32.34    3.98
   7   4   7    2.59    1.17
  -7   4  -7    4.47    1.27
  -7  -4  -7    3.82    1.26
  -7  -4  -7    4.89    1.25
  -7   4  -8    2.91    1.40
   7   4   8    2.55    1.11
  -7  -4  -8    7.35    1.59
  -7  -4  -8    3.29    1.23
   7   4   9    0.88    1.06
  -7   4  -9    1.62    1.16
  -7  -4  -9   -1.32    1.12
  -7  -4  -9    1.68    1.27
  -7   4 -10    2.19    1.44
   7   4  10    0.90    1.13
  -7  -4 -10    1.00    1.15
  -7  -4 -10   -0.56    1.00
  -7   4 -11    2.80    1.65
   7   4  11    0.28    1.18
  -7  -4 -11    1.66    1.29
  -7  -4 -11    0.90    1.77
  -7   4 -12   11.06    2.23
   7   4  12    9.56    2.09
  -7  -4 -12    7.87    2.24
  -7  -4 -12    8.98    2.13
  -7   4 -13    3.49    1.54
   7   4  13    2.37    1.35
  -7  -4 -13    2.68    1.51
  -7  -4 -13    0.32    1.35
  -7   4 -14   -0.98    1.55
   7   4  14    1.33    1.43
  -7  -4 -14   -0.69    1.27
  -7  -4 -14    0.06    1.60
  -7  -4 -15   -0.01    1.68
  -7   5  18   -0.39    1.57
   7  -5 -18    0.30    1.40
   7  -5 -18    0.99    1.16
  -7   5  17   -2.30    1.46
   7  -5 -17   -0.24    0.99
   7  -5 -17    1.27    1.52
  -7   5  16    1.04    1.44
   7  -5 -16    0.60    0.98
   7  -5 -16    2.46    1.47
  -7   5  15   12.66    2.37
   7  -5 -15   14.02    2.47
   7  -5 -15   11.20    1.96
  -7   5  14    2.88    1.38
   7  -5 -14    0.05    0.81
   7  -5 -14    1.76    1.16
  -7   5  13    7.24    2.73
   7  -5 -13    8.73    1.46
   7  -5 -13    5.40    1.62
  -7   5  12    0.18    1.19
   7  -5 -12    0.24    1.13
   7  -5 -12    1.23    0.74
  -7   5  11    0.31    1.11
   7  -5 -11   -1.03    1.04
   7  -5 -11   -0.36    0.57
  -7   5  10    1.04    0.99
   7  -5 -10    1.27    0.66
   7  -5 -10    1.79    0.98
  -7   5   9   28.27    3.38
   7  -5  -9   16.45    3.02
   7  -5  -9   25.90    2.77
  -7   5   8   10.65    1.81
   7  -5  -8    7.40    1.75
  -7   5   7    3.14    1.10
   7  -5  -7    4.78    1.17
  -7   5   6   -0.56    0.81
  -7  -5   6    2.14    0.54
   7  -5  -6    0.12    0.75
   7   5  -5    0.30    0.56
  -7   5   5   -0.73    0.75
   7  -5  -5   -0.35    0.79
  -7  -5   5    0.60    0.55
   7   5  -4    8.87    1.35
  -7   5   4    6.27    1.62
  -7  -5   4   10.41    1.39
   7  -5  -4    9.04    1.62
   7   5  -3    0.16    0.65
  -7   5   3    0.20    0.81
  -7  -5   3    1.17    0.71
   7  -5  -3    0.15    0.78
  -7   5   2    0.41    0.75
   7   5  -2    2.26    0.87
  -7  -5   2    2.28    0.80
   7  -5  -2    0.69    0.77
   7   5  -1    0.18    0.75
  -7   5   1    0.31    0.68
   7   5  -1   -0.49    0.77
   7  -5  -1   -0.98    0.69
  -7  -5   1    2.15    0.82
  -7   5   0    0.23    0.47
   7   5   0    1.99    0.84
  -7   5   0   -0.48    0.63
   7   5   0   -0.25    0.82
  -7  -5   0    1.75    0.85
  -7   5  -1    0.47    0.74
  -7   5  -1    2.70    0.67
   7   5   1    2.21    0.98
   7   5   1    1.23    0.98
  -7  -5  -1    1.44    0.91
  -7   5  -2    5.98    1.24
   7   5   2    9.21    1.64
   7   5   2    4.87    1.29
  -7  -5  -2    7.20    1.48
  -7   5  -3    5.02    1.12
   7   5   3    3.62    1.13
  -7   5  -3    6.60    1.09
   7   5   3    5.52    1.31
  -7  -5  -3    3.27    1.19
  -7   5  -4    2.19    1.01
   7   5   4    2.20    1.15
  -7   5  -4    4.24    1.04
   7   5   4    5.82    1.31
  -7  -5  -4    5.40    1.41
  -7  -5  -4    5.66    1.46
   7   5   5    9.42    1.76
  -7   5  -5   10.58    1.61
  -7   5  -5    8.50    1.62
   7   5   5    7.16    1.65
  -7  -5  -5    9.50    1.75
  -7  -5  -5    5.90    1.64
  -7   5  -6   -0.38    0.67
   7   5   6    0.15    1.01
  -7   5  -6    0.56    0.90
   7   5   6    1.31    1.00
  -7  -5  -6    1.63    0.89
  -7  -5  -6    0.69    0.91
  -7   5  -7   -0.19    0.96
   7   5   7   -0.12    1.03
   7   5   7    0.90    0.98
  -7  -5  -7    0.05    0.85
  -7  -5  -7    0.43    1.03
   7   5   8    1.14    1.28
  -7   5  -8    1.20    1.21
   7   5   8    0.10    1.00
  -7  -5  -8    1.71    1.05
  -7  -5  -8    1.47    1.09
   7   5   9    8.14    1.89
  -7   5  -9   10.43    2.06
   7   5   9    7.76    1.99
  -7  -5  -9   15.07    2.44
  -7  -5  -9   16.18    2.43
  -7   5 -10    1.40    1.39
   7   5  10    2.68    1.25
  -7  -5 -10    0.89    1.15
  -7  -5 -10    0.10    1.08
   7   5  11   -1.48    1.12
  -7   5 -11    0.67    1.40
  -7  -5 -11   -1.07    1.07
  -7  -5 -11   -0.22    1.30
   7   5  12    0.28    1.37
  -7   5 -12    0.00    1.41
  -7  -5 -12    1.88    1.44
  -7  -5 -12   -1.24    1.20
   7   5  13    1.94    1.47
  -7   5 -13    0.95    1.72
  -7  -5 -13    3.08    1.52
  -7  -5 -13    4.58    1.90
   7   5  14    0.03    1.49
  -7   5 -14    1.54    1.67
  -7  -5 -14    5.52    2.01
  -7   6  16   -2.27    1.35
   7  -6 -16   -1.28    0.86
   7  -6 -16   -1.74    1.20
  -7   6  15   -0.74    1.33
   7  -6 -15   -0.19    1.22
   7  -6 -15    0.01    0.88
  -7   6  14   -1.74    1.26
   7  -6 -14   -0.06    1.14
   7  -6 -14   -0.79    0.78
  -7   6  13    2.57    1.60
   7  -6 -13    2.72    1.43
   7  -6 -13    1.51    0.94
  -7   6  12   -0.50    1.17
   7  -6 -12   -0.12    1.08
   7  -6 -12    2.18    0.77
  -7   6  11   26.09    3.92
   7  -6 -11   28.70    3.35
   7  -6 -11   29.14    4.04
  -7   6  10   -2.11    1.06
   7  -6 -10   -0.95    0.88
  -7   6   9    0.33    1.06
   7  -6  -9   -0.25    1.14
  -7   6   8    6.57    1.57
   7  -6  -8    5.43    1.49
  -7   6   7    8.62    1.82
   7  -6  -7   10.67    2.03
   7   6  -6    2.29    0.72
  -7   6   6    0.18    0.91
   7  -6  -6    0.97    1.05
  -7   6   5    5.44    1.48
   7   6  -5   12.22    1.44
  -7  -6   5    7.24    1.27
   7  -6  -5    8.70    1.68
  -7   6   4    0.45    0.90
   7   6  -4    0.21    0.73
   7  -6  -4    0.01    0.82
  -7  -6   4   -0.14    0.63
  -7   6   3    2.12    0.98
   7   6  -3    2.45    0.86
  -7  -6   3    3.16    0.93
   7  -6  -3    3.60    1.13
  -7   6   2   43.12    5.25
   7   6  -2   42.41    5.13
   7  -6  -2   46.51    5.25
  -7  -6   2   44.90    5.13
   7   6  -1    0.40    0.83
  -7   6   1   -0.14    0.83
   7   6  -1    1.04    0.95
   7  -6  -1   -1.33    0.59
  -7  -6   1   -0.61    0.82
   7   6   0    0.29    0.88
   7   6   0   -0.25    0.89
  -7   6   0    1.05    0.49
  -7   6   0    1.26    1.04
  -7  -6   0    1.58    0.94
  -7   6  -1    4.10    0.79
   7   6   1    1.67    1.04
  -7   6  -1    2.31    0.99
   7   6   1    3.63    1.12
  -7  -6  -1    2.97    1.17
  -7   6  -2   20.00    2.39
   7   6   2   17.97    2.72
   7   6   2   14.70    2.59
  -7   6  -2   17.22    2.67
  -7  -6  -2   22.18    2.73
  -7   6  -3   -1.10    0.76
   7   6   3   -0.12    1.01
  -7   6  -3    1.05    0.73
   7   6   3    0.68    0.95
  -7  -6  -3   -0.15    0.99
  -7   6  -4    0.62    0.88
   7   6   4    0.61    1.11
  -7   6  -4    1.26    0.78
   7   6   4    1.42    1.04
  -7  -6  -4    1.35    1.08
  -7   6  -5    3.38    1.01
   7   6   5    2.88    1.22
   7   6   5    1.50    1.25
  -7   6  -5    0.96    0.87
  -7  -6  -5    0.56    1.12
  -7   6  -6   51.51    5.85
  -7   6  -6   51.25    5.82
   7   6   6   51.20    5.97
   7   6   6   51.39    6.17
  -7  -6  -6   47.82    6.09
  -7  -6  -6   47.71    5.96
   7   6   7   -1.67    1.29
  -7   6  -7   -0.65    0.99
  -7   6  -7    1.04    0.90
   7   6   7    0.37    1.10
  -7  -6  -7   -1.48    1.04
  -7  -6  -7    0.53    0.97
  -7   6  -8    0.69    1.04
   7   6   8    0.97    1.14
  -7   6  -8    0.56    0.85
   7   6   8    0.34    1.26
  -7  -6  -8    0.16    1.13
  -7  -6  -8    1.63    1.25
  -7   6  -9    0.46    1.15
  -7   6  -9    0.11    0.89
   7   6   9    0.87    1.34
  -7  -6  -9    0.40    1.03
  -7  -6  -9    0.37    1.33
   7   6  10    3.00    1.33
   7   6  10    0.54    1.43
  -7   6 -10    2.92    1.48
  -7   6 -10    0.28    0.89
  -7  -6 -10    2.31    1.53
  -7  -6 -10    4.44    1.40
   7   6  11    9.87    2.20
  -7   6 -11   13.33    2.45
  -7   6 -11   12.11    2.03
  -7  -6 -11   12.60    2.71
  -7  -6 -11   10.74    2.49
   7   6  12    3.88    1.76
  -7   6 -12    6.27    1.93
  -7  -6 -12    4.27    2.56
  -7  -6 -12    5.38    2.01
  -7   7  15    2.75    1.77
   7  -7 -15    1.06    0.99
   7  -7 -15   -0.10    1.45
  -7   7  14    0.30    1.58
   7  -7 -14    1.24    0.90
   7  -7 -14    2.29    1.54
  -7   7  13    5.14    1.78
   7  -7 -13    2.58    1.51
   7  -7 -13    5.10    1.12
  -7   7  12    1.51    1.37
   7  -7 -12    0.76    0.74
   7  -7 -12    1.03    1.30
  -7   7  11    1.32    1.33
   7  -7 -11    0.92    1.01
  -7   7  10    5.06    1.56
   7  -7 -10    4.07    1.30
  -7   7   9   -1.35    1.03
   7  -7  -9   -0.03    1.16
  -7   7   8   10.90    2.14
   7  -7  -8   11.66    2.26
   7   7  -7   -0.11    0.70
  -7  -7   7   -0.57    0.63
   7  -7  -7    0.12    1.00
   7   7  -6   15.28    2.11
  -7   7   6   12.87    2.42
  -7  -7   6   17.43    2.10
   7   7  -5    1.66    0.83
  -7   7   5    0.07    1.02
   7  -7  -5    0.71    1.11
  -7  -7   5    1.29    0.76
  -7   7   4    4.08    1.37
   7   7  -4    4.61    1.13
  -7  -7   4    4.82    1.13
   7  -7  -4    3.98    1.30
   7   7  -3   22.53    3.07
  -7   7   3   21.94    3.25
  -7  -7   3   26.10    3.12
   7  -7  -3   24.19    3.29
  -7   7   2    0.63    1.06
   7   7  -2    0.79    0.98
   7   7  -2   -0.06    0.99
  -7  -7   2    0.59    0.91
   7  -7  -2    0.24    0.81
   7   7  -1    8.85    1.67
   7   7  -1    7.40    1.43
  -7   7   1    3.25    1.37
   7  -7  -1    5.48    1.48
  -7  -7   1    7.55    1.50
   7   7   0    1.06    1.03
   7   7   0    0.78    0.91
  -7   7   0   -0.19    0.95
  -7  -7   0   -0.19    0.87
  -7   7  -1   26.73    3.32
   7   7   1   28.25    3.77
  -7   7  -1   29.73    3.79
   7   7   1   31.53    3.82
  -7  -7  -1   31.17    3.78
   7   7   2    1.16    1.12
  -7   7  -2   -1.07    0.86
   7   7   2   -1.44    0.96
  -7   7  -2    1.48    0.76
  -7  -7  -2    0.04    1.03
  -7   7  -3   17.75    2.32
  -7   7  -3   13.34    2.00
   7   7   3   12.33    2.25
   7   7   3   14.54    2.42
  -7  -7  -3   14.63    2.43
   7   7   4    1.37    1.26
   7   7   4    2.79    1.33
  -7   7  -4    3.01    1.20
  -7   7  -4    3.84    1.07
  -7  -7  -4    5.55    1.39
  -7   7  -5    6.26    1.35
   7   7   5    3.83    1.43
  -7   7  -5    5.29    1.28
   7   7   5    1.60    2.29
  -7  -7  -5    2.69    1.33
  -7   7  -6   -0.27    0.93
   7   7   6   -0.25    1.25
   7   7   6    0.45    1.12
  -7   7  -6    1.85    1.01
  -7  -7  -6    0.14    1.15
  -7   7  -7   13.98    2.21
   7   7   7   13.31    2.30
  -7   7  -7   13.78    2.14
   7   7   7   11.23    2.42
  -7  -7  -7   12.09    2.33
  -7   7  -8    0.47    0.98
  -7   7  -8    2.66    1.22
   7   7   8    2.12    2.18
   7   7   8   -0.77    1.31
  -7  -7  -8    1.59    1.39
  -7  -7  -8    1.89    1.42
  -7   7  -9    0.67    1.26
   7   7   9    0.14    1.24
  -7   7  -9    1.14    1.02
   7   7   9    2.31    1.49
  -7  -7  -9   -0.63    1.49
  -7  -7  -9    1.52    1.47
  -7   7 -10    4.43    1.82
  -7   7 -10    5.37    1.46
   7   7  10    6.68    2.00
   7   7  10    3.58    1.54
  -7  -7 -10    6.15    2.03
  -7  -7 -10    3.52    1.63
   7   7  11   -0.40    1.33
   7   7  11    1.90    1.70
  -7   7 -11    1.33    1.64
  -7  -7 -11    3.13    1.69
  -7  -7 -11    3.10    1.97
  -7   8  13    2.34    1.73
   7  -8 -13    2.83    1.40
  -7   8  12    3.05    1.72
   7  -8 -12    5.16    2.75
  -7   8  11    6.65    1.94
   7  -8 -11    8.36    2.27
  -7   8  10    6.49    1.88
   7  -8 -10    9.70    2.18
  -7   8   9    0.53    1.33
   7  -8  -9   -0.32    1.19
   7   8  -8    2.16    0.88
  -7   8   8    0.69    1.34
   7  -8  -8    0.70    1.12
  -7   8   7    1.75    1.45
   7   8  -7    0.33    0.86
   7  -8  -7    1.16    1.27
  -7  -8   7    2.11    0.83
   7   8  -6    1.26    0.90
  -7   8   6    3.11    1.40
   7  -8  -6    1.96    1.29
  -7  -8   6   -0.03    0.86
  -7   8   5    0.33    1.26
   7   8  -5    0.36    0.94
   7  -8  -5    1.75    1.25
  -7  -8   5    0.85    0.90
  -7   8   4    0.54    1.06
   7   8  -4   -0.26    0.92
  -7  -8   4   -0.17    0.88
   7  -8  -4   -0.54    0.98
   7   8  -3    0.14    0.98
  -7   8   3   -0.39    1.06
   7  -8  -3   -1.40    0.98
  -7  -8   3    0.73    1.00
   7   8  -2    1.35    1.04
   7   8  -2   -0.35    1.01
   7  -8  -2   -0.10    1.05
  -7  -8   2   -0.69    0.91
  -7   8   1    0.12    1.13
   7   8  -1   -0.98    1.04
   7   8  -1   -0.09    1.03
   7  -8  -1   -1.28    0.85
  -7  -8   1    0.63    1.07
   7   8   0   -0.17    1.20
   7   8   0    2.21    1.24
  -7   8   0    0.53    1.18
  -7  -8   0    2.46    1.23
   7   8   1   -0.17    1.23
   7   8   1    0.07    1.12
  -7   8  -1   -0.98    0.97
  -7  -8  -1    2.32    1.19
   7   8   2    0.54    1.05
  -7   8  -2    0.33    0.78
   7   8   2    1.65    1.39
  -7   8  -2    1.53    1.08
  -7  -8  -2    1.65    1.21
  -7   8  -3    1.14    1.05
   7   8   3   -0.05    1.04
  -7   8  -3    0.59    0.84
   7   8   3    2.23    1.77
  -7  -8  -3    0.74    1.24
   7   8   4    1.88    1.32
  -7   8  -4   -0.35    0.89
   7   8   4    1.72    1.40
  -7   8  -4    1.08    1.17
  -7  -8  -4   -1.21    1.16
  -7   8  -5    1.56    1.25
  -7   8  -5    2.19    1.06
   7   8   5    3.70    1.57
   7   8   5    1.22    1.44
  -7  -8  -5    2.58    1.44
  -7   8  -6    2.51    1.31
   7   8   6    0.93    1.43
   7   8   6    1.00    1.27
  -7   8  -6    2.71    1.17
  -7  -8  -6    0.79    1.43
   7   8   7    4.32    1.93
   7   8   7    1.56    1.62
  -7   8  -7    4.57    1.42
  -7   8  -7    2.15    1.28
  -7  -8  -7    2.42    1.50
   7   8   8    3.05    1.45
   7   8   8    0.66    1.57
  -7   8  -8    2.01    2.13
  -7   8  -8    0.06    1.14
  -7  -8  -8   -0.30    1.41
  -7   8  -9    1.88    1.09
   7   8   9    0.80    1.39
  -7   8  -9   -1.00    1.19
  -7   9  10   -2.25    1.35
   7  -9 -10    0.90    1.10
  -7   9   9    1.79    1.58
   7  -9  -9    0.73    1.54
  -7   9   8    1.25    1.56
   7   9  -8    1.87    0.98
   7  -9  -8   -1.52    1.47
   7   9  -7    4.96    1.29
  -7   9   7    2.95    1.83
  -7  -9   7    5.61    1.22
   7  -9  -7    3.76    1.68
   7   9  -6   -0.41    1.03
  -7   9   6    1.90    1.51
   7  -9  -6    1.70    1.42
  -7  -9   6    1.72    1.03
   7   9  -5    1.22    1.10
  -7   9   5   -0.09    1.25
   7  -9  -5    0.78    1.24
  -7  -9   5    1.57    1.04
   7   9  -4   -1.69    1.03
  -7   9   4   -0.49    1.25
   7  -9  -4   -0.91    1.15
  -7  -9   4    0.26    0.89
   7   9  -3   10.29    1.98
  -7   9   3    7.44    1.96
   7   9  -3    7.55    1.91
   7  -9  -3   12.93    2.34
  -7  -9   3   12.26    1.95
  -7   9   2    0.78    1.29
   7   9  -2    0.89    1.27
   7   9  -2    0.46    1.15
  -7  -9   2   -0.55    1.04
   7  -9  -2   -0.78    1.12
   7   9  -1    8.29    1.75
   7   9  -1    3.89    1.51
  -7   9   1    3.40    1.47
  -7  -9   1    3.50    1.32
   7  -9  -1    1.97    1.45
   7   9   0   -1.52    1.32
  -7   9   0   -0.38    1.17
   7   9   0    0.79    1.23
  -7  -9   0   -0.05    1.14
   7   9   1    5.83    2.39
   7   9   1   15.01    2.24
  -7   9  -1    6.44    1.96
  -7  -9  -1    9.22    1.92
   7   9   2    0.20    1.31
  -7   9  -2    2.30    1.35
  -7   9  -2    1.71    0.85
   7   9   2   -0.01    1.29
  -7  -9  -2    0.01    1.33
  -7   9  -3    6.63    1.23
  -7   9  -3    3.09    1.48
   7   9   3    4.03    1.57
   7   9   3    2.72    1.59
  -7  -9  -3    1.36    1.47
  -7   9  -4    9.93    1.72
   7   9   4   10.36    2.30
   7   9   4   10.60    2.19
  -7   9  -4    8.10    2.02
  -7  -9  -4   11.48    2.26
  -7   9  -5    4.56    1.34
   7   9   5    4.60    2.96
   7   9   5    3.65    1.88
  -7   9  -5    2.69    1.39
  -7  -9  -5    5.01    1.68
   7   9   6    1.01    1.34
   8   0 -20    0.07    1.34
   8   0 -20    0.06    1.16
   8   0 -19   -0.75    1.24
   8   0 -19   -0.76    1.06
   8   0 -18    0.09    1.34
  -8   0  18    0.08    0.96
   8   0 -18    0.52    1.03
   8   0 -17    0.75    1.18
  -8   0  17   -0.41    0.94
   8   0 -17   -0.13    0.94
   8   0 -16    8.39    1.56
  -8   0  16    7.60    1.51
   8   0 -15    0.43    0.85
  -8   0  15    0.72    0.84
   8   0 -14    2.89    0.95
  -8   0  14    2.69    0.96
  -8   0  13   -0.85    0.67
   8   0 -13    0.56    0.68
   8   0 -12   20.18    2.69
  -8   0  12   22.81    2.69
  -8   0  11   -0.57    0.60
   8   0 -11   -0.67    0.52
   8   0 -10    0.44    0.57
  -8   0  10    0.19    0.68
  -8   0   9   -0.18    0.58
   8   0  -9    1.36    0.72
   8   0  -8  162.81   17.35
  -8   0   8  160.38   17.36
   8   0  -7   -0.37    0.47
  -8   0   7    0.10    0.58
  -8   0   6    1.48    0.65
  -8   0   5    0.78    0.54
  -8   0   4  321.62   38.49
   8   0  -4  327.67   38.71
  -8   0   3   -0.19    3.93
   8   0  -3   -2.91    3.54
  -8   0   2   31.29    8.89
   8   0  -2   38.11    9.00
   8   0  -1    0.79    0.80
  -8   0   1   -1.18    0.73
   8   0   0  105.32   11.89
  -8   0   0  113.99   11.94
  -8   0  -1    0.75    0.71
   8   0   1   -0.45    0.74
  -8   0  -2   24.52    3.24
   8   0   2   28.72    3.26
   8   0   3    0.28    0.68
  -8   0  -3    1.98    0.96
   8   0   4   72.63    8.39
  -8   0  -4   78.96    8.44
  -8   0  -5   -0.68    0.80
   8   0   5    0.41    0.83
   8   0   6    0.72    0.91
  -8   0  -6    0.68    0.89
   8   0   7   -0.73    0.85
  -8   0  -7   -1.02    0.74
  -8   0  -8   39.33    5.00
   8   0   8   43.28    5.00
  -8   0  -9    0.25    1.11
   8   0   9    0.19    0.94
  -8   0  -9    0.38    0.88
   8   0  10   -1.15    1.02
  -8   0 -10   -0.29    0.96
  -8   0 -10    0.49    1.08
  -8   0 -11   -0.28    1.19
  -8   0 -11    2.46    1.31
   8   0  11    1.19    1.44
   8   0  12    5.73    1.54
  -8   0 -12    1.66    1.23
  -8   0 -12    5.54    1.54
  -8   0 -13   -0.83    1.13
   8   0  13    1.01    1.34
  -8   0 -13   -1.85    1.23
  -8   0 -14   -0.50    1.28
  -8   0 -14    0.85    1.22
   8   0  14    1.33    1.43
  -8   0 -15   -0.73    1.38
  -8   0 -15   -0.64    1.72
  -8   0 -16    3.41    1.73
  -8   1  20    2.41    1.33
   8   1 -20    0.98    1.17
   8   1 -20    3.72    1.55
   8  -1 -20    0.15    1.37
   8  -1 -20    2.82    1.47
   8   1 -19   10.36    1.84
  -8   1  19   10.07    2.02
   8   1 -19   11.72    2.53
   8  -1 -19   11.33    2.07
   8  -1 -19    9.67    2.21
   8   1 -18    1.07    1.02
   8   1 -18    1.61    1.24
  -8   1  18   -0.31    1.06
   8  -1 -18    1.27    1.20
   8  -1 -18    2.22    1.36
   8   1 -17   42.58    4.73
  -8   1  17   38.47    4.88
   8  -1 -17   36.39    4.96
   8  -1 -17   41.27    4.92
  -8   1  16   15.39    2.26
   8   1 -16   11.61    1.94
   8  -1 -16   16.05    2.26
   8  -1 -16   15.57    2.34
  -8   1  15   28.26    3.56
   8   1 -15   28.08    3.39
   8  -1 -15   26.30    3.53
   8  -1 -15   29.27    3.72
   8   1 -14   -0.02    0.67
  -8   1  14   -0.45    0.80
  -8  -1  14   -0.20    0.66
   8  -1 -14    1.45    0.89
   8   1 -13    0.75    0.62
  -8   1  13   -0.48    0.78
  -8  -1  13    0.17    0.72
   8  -1 -13   -0.30    0.79
  -8   1  12    7.55    1.26
   8   1 -12    4.98    0.96
  -8  -1  12    5.78    0.98
   8  -1 -12    4.80    1.16
  -8   1  11    6.33    1.29
   8   1 -11    5.60    1.04
   8  -1 -11    7.12    1.27
  -8  -1  11    8.98    1.11
  -8   1  10   15.72    2.21
   8   1 -10   19.26    2.07
   8  -1 -10   15.30    2.28
  -8  -1  10   15.90    2.05
  -8   1   9    7.26    1.29
   8   1  -9    7.85    1.07
   8  -1  -9    7.01    1.29
  -8  -1   9    8.63    1.11
  -8   1   8   16.28    2.20
   8  -1  -8   15.01    2.14
  -8  -1   8   18.98    2.07
  -8   1   7   26.18    3.21
  -8  -1   7   27.07    3.05
   8  -1  -7   27.34    3.23
  -8   1   6   13.13    2.14
  -8  -1   6   17.58    1.94
   8  -1  -6   16.28    2.05
  -8   1   5    1.44    1.26
   8  -1  -5    0.82    0.63
  -8   1   4    2.89    1.20
  -8   1   3    1.35    1.13
   8  -1  -3    2.50    0.71
   8   1  -2    3.26    1.03
   8  -1  -2    3.33    0.83
   8   1  -1    4.02    1.17
  -8   1   1    3.95    0.87
   8  -1  -1    3.98    0.98
  -8   1   0   35.97    3.94
   8   1   0   33.61    4.02
  -8  -1   0   32.54    4.02
   8   1   1   15.70    2.20
  -8   1  -1   13.44    2.17
   8  -1   1   17.75    2.20
  -8  -1  -1   22.98    2.62
  -8   1  -2   16.07    2.09
   8   1   2   12.29    1.93
   8  -1   2   12.89    1.94
  -8  -1  -2   14.21    2.01
  -8   1  -3    9.22    1.60
   8   1   3   14.47    1.92
   8  -1   3    9.87    1.61
  -8  -1  -3    9.47    1.65
  -8   1  -4    7.00    1.31
   8   1   4    6.54    1.36
  -8  -1  -4    4.87    1.38
   8  -1   4    8.77    1.42
   8   1   5   46.21    5.15
  -8   1  -5   41.03    5.12
  -8  -1  -5   43.76    5.16
   8  -1   5   41.45    5.11
  -8  -1  -5   49.04    5.22
   8   1   6    4.66    1.18
  -8   1  -6    7.35    1.44
  -8  -1  -6    3.06    1.07
   8  -1   6    5.09    1.18
  -8  -1  -6    4.61    1.11
  -8   1  -7    1.81    1.02
   8   1   7    1.86    0.82
  -8  -1  -7    1.28    0.95
   8  -1   7    1.70    1.04
  -8  -1  -7    3.12    1.06
   8   1   8   -0.48    0.71
  -8   1  -8    0.26    0.96
  -8  -1  -8    1.02    0.90
  -8  -1  -8    0.50    0.97
   8  -1   8    0.69    0.91
   8   1   9   22.72    3.22
  -8   1  -9   23.30    3.37
  -8  -1  -9   27.33    3.61
   8  -1   9   22.57    3.17
  -8  -1  -9   22.86    3.16
   8   1  10    5.29    1.50
  -8   1 -10    9.08    1.87
  -8  -1 -10    7.43    1.84
  -8  -1 -10    8.30    1.71
   8  -1  10    9.33    1.93
   8   1  11   21.63    2.92
  -8   1 -11   19.35    2.79
  -8   1 -11   15.50    2.75
  -8  -1 -11   19.70    3.38
  -8  -1 -11   17.21    2.81
   8  -1  11   17.33    2.73
   8   1  12    2.70    1.32
  -8   1 -12    0.88    1.45
  -8   1 -12    2.42    1.36
   8  -1  12    1.70    1.28
  -8  -1 -12    2.79    1.71
  -8  -1 -12    2.27    1.32
  -8   1 -13   13.77    2.38
  -8   1 -13   15.94    2.87
   8   1  13   15.34    2.42
  -8  -1 -13   13.31    2.41
  -8  -1 -13   13.05    2.54
  -8   1 -14    0.97    1.45
  -8   1 -14    2.85    1.49
   8   1  14    1.00    1.43
  -8  -1 -14    2.53    1.55
  -8  -1 -14    3.18    1.60
  -8   1 -15   -2.30    1.37
   8   1  15    2.77    1.49
  -8   1 -15    2.41    1.91
  -8  -1 -15    1.05    1.33
  -8  -1 -15    5.02    1.75
   8   2 -20    4.83    1.81
   8   2 -20    2.82    1.17
  -8   2  20    2.89    1.60
   8  -2 -20    5.00    1.64
   8  -2 -20    0.52    1.61
   8   2 -19    0.22    0.88
  -8   2  19    0.15    1.36
   8   2 -19    1.63    1.66
   8  -2 -19    4.29    1.55
   8  -2 -19    2.00    1.36
  -8   2  18   -1.08    1.17
   8   2 -18    1.00    0.85
   8  -2 -18    1.36    1.43
   8  -2 -18    0.99    1.36
  -8   2  17    1.85    1.19
   8   2 -17   -0.65    0.71
   8  -2 -17   -1.55    1.00
   8  -2 -17   -0.11    1.06
  -8   2  16   -0.27    1.07
   8   2 -16    1.41    0.72
   8  -2 -16    1.48    1.05
   8  -2 -16   -0.18    0.96
  -8   2  15    1.94    1.12
   8  -2 -15    1.20    1.08
   8  -2 -15    0.67    1.00
  -8   2  14    7.66    1.43
   8  -2 -14    2.98    1.16
   8  -2 -14    5.31    1.28
  -8   2  13    3.93    1.18
   8  -2 -13    2.71    1.01
   8  -2 -13    4.13    1.11
  -8   2  12   13.30    2.02
   8  -2 -12   13.08    2.04
  -8   2  11    2.89    1.03
   8  -2 -11    1.90    0.93
  -8   2  10   47.51    5.52
   8  -2 -10   48.30    5.53
  -8   2   9   68.99    7.80
   8  -2  -9   70.55    7.79
  -8   2   8    2.33    0.92
   8  -2  -8    1.51    0.69
  -8   2   7   13.92    2.12
   8  -2  -7   19.02    2.28
  -8   2   6    2.12    0.87
   8  -2  -6    1.42    0.78
  -8   2   5   55.61    6.21
   8  -2  -5   55.18    6.19
  -8   2   4   52.71    5.80
   8  -2  -4   50.68    5.78
  -8   2   3    1.97    0.70
   8  -2  -3    1.13    0.58
   8   2  -2    0.27    0.91
  -8   2   2    0.27    0.57
   8  -2  -2    0.54    0.52
  -8   2   1   14.37    1.92
   8   2  -1   16.30    2.15
   8  -2  -1   14.19    1.87
   8   2   0   13.25    1.93
  -8   2   0   13.04    1.78
  -8  -2   0   11.72    1.81
   8  -2   0   14.92    1.77
   8   2   1    0.35    0.57
  -8   2  -1    0.82    0.67
   8  -2   1   -0.68    0.61
  -8  -2  -1   -1.33    0.60
  -8  -2  -1    0.18    0.80
  -8   2  -2   59.97    6.62
   8   2   2   60.37    6.71
   8  -2   2   58.81    6.58
  -8  -2  -2   57.68    6.72
  -8  -2  -2   60.16    6.68
   8   2   3   14.43    2.44
  -8   2  -3   22.50    2.68
  -8  -2  -3   21.92    2.72
   8  -2   3   21.46    2.53
  -8  -2  -3   19.52    2.62
   8   2   4    2.32    0.91
  -8   2  -4    3.39    0.96
   8  -2   4    3.05    1.01
  -8  -2  -4    3.99    1.23
  -8  -2  -4    4.79    1.19
  -8   2  -5   40.38    4.36
   8   2   5   35.26    4.36
  -8  -2  -5   36.47    4.42
   8  -2   5   35.77    4.30
  -8  -2  -5   33.48    4.37
  -8   2  -6    4.33    1.20
   8   2   6    6.46    1.37
   8  -2   6    5.44    1.24
  -8  -2  -6    6.68    1.47
  -8  -2  -6    2.68    1.15
   8   2   7    2.13    0.96
  -8   2  -7    1.16    0.96
   8  -2   7    2.13    1.00
  -8  -2  -7    0.09    0.95
  -8  -2  -7    2.02    1.03
   8   2   8   21.51    2.81
  -8   2  -8   19.19    2.80
   8  -2   8   21.34    2.83
  -8  -2  -8   14.31    2.56
  -8  -2  -8   19.53    2.75
  -8   2  -9    0.42    1.16
   8   2   9    3.55    1.24
   8  -2   9    1.37    1.13
  -8  -2  -9    3.00    1.16
  -8  -2  -9   -0.31    0.89
  -8   2 -10    1.71    1.12
   8   2  10    1.58    1.06
  -8  -2 -10    3.96    1.31
  -8  -2 -10    1.80    1.29
   8   2  11   15.42    2.47
  -8   2 -11   15.18    2.44
  -8  -2 -11    9.42    2.48
  -8  -2 -11   13.05    2.31
  -8   2 -12   13.31    2.52
   8   2  12   11.54    2.21
  -8  -2 -12   11.98    2.24
  -8  -2 -12    8.12    2.11
  -8   2 -13   -1.18    1.14
   8   2  13   -1.82    1.16
  -8   2 -13    2.63    1.34
  -8  -2 -13    1.21    1.30
  -8  -2 -13   -0.65    1.18
   8   2  14    0.64    1.66
  -8   2 -14    0.94    1.56
  -8   2 -14    0.59    1.25
  -8  -2 -14   -0.56    1.43
  -8  -2 -14   -0.19    1.69
  -8   2 -15   -0.71    1.51
   8   2  15   -0.14    1.55
  -8   2 -15    0.08    1.63
  -8  -2 -15   -0.06    1.48
  -8  -2 -15    1.36    1.77
  -8   3  19    3.23    1.68
   8  -3 -19    3.43    1.54
   8  -3 -19    5.71    1.61
  -8   3  18   -1.28    1.34
   8  -3 -18   -0.44    1.24
   8  -3 -18    1.70    1.37
  -8   3  17    0.10    1.27
   8  -3 -17    1.48    1.14
   8  -3 -17    0.87    1.87
  -8   3  16   20.87    3.15
   8  -3 -16   18.53    2.97
   8  -3 -16   23.70    3.10
  -8   3  15   13.99    2.33
   8  -3 -15   10.29    2.19
   8  -3 -15   14.39    2.22
  -8   3  14    2.73    1.17
   8  -3 -14    1.72    0.99
   8  -3 -14    1.60    1.09
  -8   3  13   -0.45    1.01
   8  -3 -13    0.59    0.80
   8  -3 -13    1.27    0.94
  -8   3  12   -0.69    0.92
   8  -3 -12   -0.26    0.70
   8  -3 -12    0.99    0.88
  -8   3  11   25.99    2.92
   8  -3 -11   20.26    2.56
   8  -3 -11   16.32    2.64
  -8   3  10   14.02    2.19
   8  -3 -10   14.68    2.34
   8  -3 -10   15.61    2.04
  -8   3   9    0.43    0.86
   8  -3  -9    0.34    0.74
   8  -3  -9    0.56    0.68
  -8   3   8    0.27    0.73
   8  -3  -8    0.03    0.77
  -8   3   7   17.69    2.70
   8  -3  -7   24.57    2.84
  -8   3   6    0.19    0.72
   8  -3  -6    1.42    0.83
  -8   3   5   12.85    1.79
   8  -3  -5    9.18    1.68
  -8   3   4    0.37    0.72
  -8  -3   4    0.49    0.53
   8  -3  -4   -0.71    0.63
  -8   3   3    5.13    1.00
  -8  -3   3    5.79    0.93
   8  -3  -3    4.86    0.73
   8  -3  -3    4.22    1.09
  -8   3   2    2.14    0.81
   8  -3  -2    1.82    0.55
  -8  -3   2    2.52    0.82
  -8   3   1   18.52    2.52
   8   3  -1   19.95    2.75
  -8   3   1   19.94    2.37
   8  -3  -1   21.09    2.35
  -8  -3   1   19.72    2.51
  -8   3   0    4.54    1.04
  -8   3   0    4.49    0.89
   8   3   0    3.62    1.23
   8  -3   0    3.90    0.84
  -8  -3   0    3.47    0.91
   8   3   1    3.97    1.03
  -8   3  -1    1.91    0.75
  -8  -3  -1    2.20    1.08
  -8  -3  -1    1.90    0.88
  -8   3  -2   14.69    1.85
   8   3   2   11.91    1.87
   8  -3   2   15.21    1.83
  -8  -3  -2   12.83    1.87
  -8  -3  -2   10.10    1.85
  -8   3  -3    0.26    0.63
   8   3   3    0.42    0.78
  -8  -3  -3    0.47    0.84
   8  -3   3    0.95    0.68
  -8  -3  -3    1.20    0.81
   8   3   4    4.73    1.18
  -8   3  -4    4.19    1.08
   8  -3   4    4.40    1.18
  -8  -3  -4    6.84    1.33
  -8  -3  -4    4.64    1.07
   8   3   5   24.57    2.81
  -8   3  -5   17.04    2.56
  -8  -3  -5   15.27    2.46
   8  -3   5   17.53    2.52
  -8  -3  -5   20.77    2.61
  -8   3  -6    4.34    1.15
   8   3   6    3.73    1.15
  -8  -3  -6    1.68    0.92
  -8  -3  -6    5.18    1.22
   8  -3   6    1.01    0.92
   8   3   7    0.21    0.87
  -8   3  -7    3.35    1.09
  -8  -3  -7    1.72    0.89
  -8  -3  -7    1.23    1.02
  -8   3  -8    1.01    1.09
   8   3   8   -1.23    0.78
  -8  -3  -8    1.34    1.06
  -8  -3  -8   -0.83    0.74
   8   3   9    5.48    1.51
  -8   3  -9    8.24    1.70
  -8  -3  -9    5.36    1.80
  -8  -3  -9    5.25    1.53
   8   3  10    1.46    1.94
  -8   3 -10    1.00    1.26
  -8  -3 -10    1.70    1.25
  -8  -3 -10   -0.53    1.02
   8   3  11    6.83    1.70
  -8  -3 -11    1.37    1.40
  -8  -3 -11    3.26    1.67
  -8   3 -12   -0.36    1.37
   8   3  12    0.68    1.25
  -8  -3 -12    1.58    1.41
  -8  -3 -12    0.12    1.20
   8   3  13    3.66    1.49
  -8   3 -13    3.72    1.76
  -8  -3 -13    4.07    1.71
  -8  -3 -13    3.97    1.55
  -8   3 -14   -1.06    1.23
   8   3  14   -0.79    1.30
  -8   3 -14    1.45    1.60
  -8  -3 -14   -1.90    1.33
  -8  -3 -14    0.45    1.49
  -8   3 -15    0.15    1.84
  -8   3 -15   -0.04    1.45
   8   3  15    4.94    3.00
  -8  -3 -15   -1.89    1.46
  -8  -3 -15    0.74    1.59
  -8   4  19    0.64    1.62
   8  -4 -19   -0.27    1.28
   8  -4 -19    1.84    1.38
  -8   4  18    0.12    1.58
   8  -4 -18    1.43    1.25
   8  -4 -18    4.43    1.70
  -8   4  17   14.86    2.52
   8  -4 -17    8.12    2.05
   8  -4 -17   10.19    1.97
  -8   4  16   -1.24    1.17
   8  -4 -16    0.68    1.10
   8  -4 -16    0.75    1.03
  -8   4  15    7.02    1.80
   8  -4 -15    6.40    1.81
   8  -4 -15    8.10    1.58
  -8   4  14    2.56    1.27
   8  -4 -14   -1.01    0.77
   8  -4 -14   -1.67    0.92
  -8   4  13    1.89    1.18
   8  -4 -13   -0.54    0.74
   8  -4 -13   -0.11    0.93
  -8   4  12   -1.73    0.92
   8  -4 -12    0.19    0.71
   8  -4 -12   -0.10    0.94
  -8   4  11    1.24    1.09
   8  -4 -11    3.58    0.89
   8  -4 -11    2.31    1.14
  -8   4  10   -0.48    0.89
   8  -4 -10    0.93    0.74
   8  -4 -10    3.08    1.06
  -8   4   9    2.70    1.00
   8  -4  -9    0.67    0.56
   8  -4  -9    0.35    0.72
  -8   4   8    7.04    1.47
   8  -4  -8    8.09    1.13
   8  -4  -8    9.09    1.66
  -8   4   7    2.61    1.04
   8  -4  -7    2.20    0.99
  -8   4   6   -0.17    0.77
   8  -4  -6   -0.36    0.80
  -8   4   5    3.27    1.06
   8  -4  -5    2.68    0.96
  -8  -4   5    4.47    0.77
  -8   4   4    1.49    0.84
  -8  -4   4    0.80    0.60
   8  -4  -4    0.70    0.80
  -8   4   3    7.56    1.33
  -8  -4   3    6.50    1.10
   8  -4  -3    5.28    1.28
  -8   4   2   -0.56    0.63
  -8  -4   2    0.19    0.64
  -8   4   1    6.07    0.93
  -8   4   1    4.72    1.13
   8   4  -1    7.55    1.44
  -8  -4   1    6.56    1.18
  -8   4   0   15.10    1.91
   8   4   0   13.35    2.06
  -8   4   0   11.80    1.62
  -8  -4   0   11.11    1.76
  -8   4  -1    0.05    0.57
   8   4   1    1.31    0.92
  -8   4  -1   -0.35    0.61
  -8  -4  -1   -0.29    0.73
  -8   4  -2   -0.62    0.62
  -8   4  -2    0.05    0.55
   8   4   2   -0.67    0.75
  -8  -4  -2    0.61    0.87
  -8   4  -3    7.33    1.30
   8   4   3    6.19    1.49
  -8  -4  -3    7.08    1.52
  -8  -4  -3    7.12    1.43
   8   4   4   43.41    5.08
  -8   4  -4   43.51    4.94
  -8  -4  -4   40.36    5.10
  -8  -4  -4   43.50    5.12
  -8   4  -5    4.81    1.19
   8   4   5    4.79    1.29
  -8  -4  -5    4.55    1.35
  -8  -4  -5    2.01    1.17
   8   4   6    4.39    1.35
  -8   4  -6    5.78    1.36
  -8  -4  -6    7.20    1.45
  -8  -4  -6    5.19    1.22
  -8   4  -7   -0.08    0.97
   8   4   7   -0.45    0.81
  -8  -4  -7    1.84    1.09
  -8  -4  -7    0.79    1.03
   8   4   8   17.72    2.59
  -8   4  -8   13.08    2.33
  -8  -4  -8   14.51    2.41
  -8  -4  -8   15.79    2.54
  -8   4  -9   16.43    2.61
   8   4   9   16.00    2.54
  -8  -4  -9   17.54    2.86
  -8  -4  -9   16.26    2.73
   8   4  10   29.49    3.64
  -8   4 -10   22.98    3.45
  -8  -4 -10   21.85    3.37
  -8  -4 -10   25.24    4.17
  -8   4 -11   -0.11    1.23
   8   4  11    3.26    1.29
  -8  -4 -11   -0.34    1.14
  -8  -4 -11    1.16    1.33
   8   4  12    3.33    1.55
  -8   4 -12    8.56    2.05
  -8  -4 -12    5.26    1.80
  -8  -4 -12    5.92    1.91
  -8   4 -13   13.11    2.45
   8   4  13   10.42    2.21
  -8  -4 -13    9.47    2.39
  -8  -4 -13    7.91    1.99
  -8   4 -14    1.30    1.61
   8   4  14   -0.14    1.38
  -8  -4 -14   -1.81    1.65
  -8  -4 -14    0.05    1.35
  -8   5  18   -1.81    1.45
   8  -5 -18    0.33    1.36
   8  -5 -18    0.91    1.21
  -8   5  17    3.62    1.73
   8  -5 -17    2.17    1.48
   8  -5 -17    1.78    1.19
  -8   5  16    0.98    1.51
   8  -5 -16    0.90    0.98
   8  -5 -16    2.20    1.29
  -8   5  15    7.65    2.06
   8  -5 -15    6.68    1.91
   8  -5 -15    9.32    1.67
  -8   5  14    1.71    1.47
   8  -5 -14    2.14    1.35
   8  -5 -14    1.34    0.92
  -8   5  13    1.08    2.01
   8  -5 -13    5.72    1.70
   8  -5 -13    3.83    1.06
  -8   5  12    3.21    1.40
   8  -5 -12    2.65    1.12
   8  -5 -12    1.55    0.77
  -8   5  11   13.34    2.42
   8  -5 -11   16.13    2.03
   8  -5 -11   14.55    2.46
  -8   5  10   -0.30    0.97
   8  -5 -10    0.50    0.77
   8  -5 -10    0.34    0.52
  -8   5   9    0.50    1.02
   8  -5  -9   -0.68    0.67
  -8   5   8    1.81    0.99
   8  -5  -8   -0.23    0.62
  -8   5   7   10.33    1.85
   8  -5  -7   11.08    1.97
  -8   5   6    2.49    1.08
   8  -5  -6    5.87    1.26
  -8   5   5    0.33    0.76
   8   5  -5    0.27    0.56
  -8  -5   5   -0.17    0.58
   8  -5  -5   -0.36    0.75
  -8   5   4    0.06    0.74
  -8  -5   4    0.41    0.65
   8  -5  -4    0.34    0.81
  -8   5   3   13.00    2.02
   8   5  -3   12.41    1.86
  -8  -5   3   16.64    1.97
   8  -5  -3   14.14    2.16
   8   5  -2    5.34    1.38
   8   5  -2    6.77    1.19
  -8   5   2    7.10    1.30
   8  -5  -2    6.33    1.25
  -8  -5   2    5.55    1.19
  -8   5   1    3.14    1.01
   8   5  -1    2.20    0.87
   8   5  -1    0.58    0.85
  -8  -5   1    1.40    0.84
   8   5   0   -0.17    0.75
  -8   5   0    3.43    0.99
  -8   5   0    1.37    0.54
   8   5   0    0.28    0.81
  -8  -5   0    1.97    0.87
  -8   5  -1    6.09    1.00
   8   5   1    6.95    1.42
  -8   5  -1    3.68    1.12
   8   5   1    5.18    1.25
  -8  -5  -1    6.68    1.22
  -8   5  -2    3.22    1.03
   8   5   2    1.82    0.97
   8   5   2    1.76    0.96
  -8   5  -2    2.27    0.76
  -8  -5  -2    1.53    0.98
   8   5   3    4.89    1.16
  -8   5  -3    1.20    0.81
   8   5   3    0.38    0.82
  -8   5  -3    3.53    0.90
  -8  -5  -3    2.36    1.06
  -8   5  -4    2.19    0.96
   8   5   4    4.87    1.36
   8   5   4    4.37    1.29
  -8   5  -4    3.21    0.96
  -8  -5  -4    3.96    1.20
  -8  -5  -4    3.23    1.25
   8   5   5    2.52    1.13
  -8   5  -5    1.66    0.90
  -8   5  -5    2.95    1.09
   8   5   5    2.55    1.07
  -8  -5  -5    0.60    0.96
  -8  -5  -5    1.97    1.18
  -8   5  -6    0.42    0.91
   8   5   6    2.35    1.22
   8   5   6    1.27    1.05
  -8  -5  -6    0.82    1.02
  -8  -5  -6    2.83    1.18
  -8   5  -7    0.35    0.95
   8   5   7    1.62    1.03
  -8  -5  -7   -1.17    0.96
  -8  -5  -7   -1.02    1.04
  -8   5  -8    1.17    1.17
   8   5   8    2.09    1.12
  -8  -5  -8    3.23    1.22
  -8  -5  -8    1.98    1.23
   8   5   9   -1.31    1.31
  -8   5  -9    0.21    1.16
  -8  -5  -9   -0.20    1.20
  -8  -5  -9    1.33    1.18
   8   5  10    3.56    1.51
  -8   5 -10    0.59    1.31
  -8  -5 -10    0.67    1.32
  -8  -5 -10    0.78    1.26
   8   5  11   -1.59    1.09
  -8   5 -11    1.07    1.32
  -8  -5 -11    1.22    1.41
  -8  -5 -11    0.51    1.19
   8   5  12    0.34    1.42
  -8   5 -12    1.09    1.47
  -8  -5 -12    3.24    1.43
  -8  -5 -12    2.16    1.52
   8   5  13    1.05    1.57
  -8   5 -13    1.85    1.60
  -8  -5 -13    0.56    1.32
  -8  -5 -13    3.16    1.64
  -8   6  16    0.33    1.57
   8  -6 -16   -1.76    1.27
   8  -6 -16   -0.26    0.96
  -8   6  15   -1.48    1.36
   8  -6 -15    0.32    0.86
   8  -6 -15    3.25    1.70
  -8   6  14    8.58    1.92
   8  -6 -14    4.24    1.63
   8  -6 -14    7.84    1.43
  -8   6  13   10.80    2.29
   8  -6 -13    8.69    2.02
   8  -6 -13   10.06    1.61
  -8   6  12   -0.97    1.20
   8  -6 -12   -0.46    0.61
   8  -6 -12   -0.30    1.06
  -8   6  11    1.76    1.39
   8  -6 -11    5.19    0.94
   8  -6 -11    3.45    1.41
  -8   6  10   19.56    3.10
   8  -6 -10   16.36    2.60
  -8   6   9   19.78    2.98
   8  -6  -9   19.64    2.81
  -8   6   8    0.62    1.01
   8  -6  -8    0.31    0.97
  -8   6   7    4.53    1.33
   8  -6  -7    3.81    1.36
   8   6  -6    1.03    0.68
  -8   6   6    0.72    0.93
   8  -6  -6    1.28    1.00
   8   6  -5    3.41    0.88
  -8   6   5    3.17    1.18
  -8  -6   5    2.98    0.84
   8  -6  -5    3.53    1.19
  -8   6   4    3.64    1.21
   8   6  -4    2.64    0.89
  -8  -6   4    3.19    0.95
   8  -6  -4    2.05    1.02
   8   6  -3    2.94    0.97
  -8   6   3    2.88    1.13
  -8  -6   3    1.98    0.83
   8  -6  -3    1.74    0.94
   8   6  -2    0.36    0.99
  -8   6   2    0.65    0.90
   8   6  -2    1.70    0.87
   8  -6  -2    0.42    0.84
  -8  -6   2    2.50    0.91
   8   6  -1    6.83    1.53
  -8   6   1    5.05    1.30
   8   6  -1    4.31    1.24
  -8  -6   1    5.54    1.27
   8   6   0   12.82    1.86
  -8   6   0   11.43    1.90
   8   6   0    7.27    1.81
  -8  -6   0   12.93    1.87
  -8   6  -1   10.88    1.50
   8   6   1   15.98    1.96
  -8   6  -1    7.68    1.68
   8   6   1    8.89    1.84
  -8  -6  -1   10.90    1.86
   8   6   2    9.24    1.82
  -8   6  -2   13.52    1.63
  -8   6  -2   12.14    1.90
   8   6   2    6.84    1.61
  -8  -6  -2   12.35    1.94
   8   6   3    2.54    1.16
   8   6   3    0.97    1.12
  -8   6  -3   -0.03    0.72
  -8   6  -3    0.18    0.85
  -8  -6  -3   -0.03    1.04
  -8   6  -4   20.30    2.68
   8   6   4   19.98    2.75
   8   6   4   18.13    2.66
  -8   6  -4   15.86    2.40
  -8  -6  -4   15.24    2.63
  -8   6  -5   19.00    2.57
   8   6   5   18.14    2.78
  -8   6  -5   15.69    2.40
   8   6   5   16.26    2.63
  -8  -6  -5   14.66    2.56
   8   6   6    5.25    1.48
  -8   6  -6    3.59    1.21
  -8   6  -6    3.34    1.16
   8   6   6    6.37    1.56
  -8  -6  -6    4.11    1.55
  -8  -6  -6    5.40    1.73
  -8   6  -7   11.60    2.08
  -8   6  -7   12.26    1.95
   8   6   7    9.91    2.10
   8   6   7   10.77    2.08
  -8  -6  -7   11.41    2.13
  -8  -6  -7    8.51    1.95
  -8   6  -8    1.36    1.22
   8   6   8    1.43    1.38
  -8   6  -8    1.12    0.93
  -8  -6  -8    1.32    1.11
  -8  -6  -8    1.42    1.38
  -8   6  -9   -0.32    0.89
  -8   6  -9   -1.32    1.13
   8   6   9    2.55    1.35
  -8  -6  -9    1.24    1.50
  -8  -6  -9   -1.33    1.22
   8   6  10    6.60    1.89
  -8   6 -10    6.02    1.49
  -8  -6 -10    8.13    2.09
  -8  -6 -10    5.07    1.83
  -8   6 -11    1.93    1.59
   8   6  11    2.33    1.35
  -8  -6 -11    3.22    1.72
  -8  -6 -11    0.36    1.62
  -8   6 -12   -0.73    1.38
   8   6  12    2.11    1.57
  -8  -6 -12   -0.66    1.39
  -8  -6 -12   -0.43    1.58
  -8   7  15    7.54    2.12
   8  -7 -15    1.60    1.77
   8  -7 -15    5.95    1.27
  -8   7  14    1.03    1.44
   8  -7 -14   -1.14    1.37
   8  -7 -14    0.41    0.78
  -8   7  13    3.14    1.77
   8  -7 -13    0.32    1.28
   8  -7 -13   -0.48    0.62
  -8   7  12   -0.96    1.15
   8  -7 -12   -1.00    1.10
  -8   7  11   10.92    2.05
   8  -7 -11    2.15    1.57
  -8   7  10   11.84    2.27
   8  -7 -10   14.12    2.50
  -8   7   9   13.54    2.42
   8  -7  -9   13.35    2.42
  -8   7   8    3.18    1.40
   8  -7  -8    0.85    1.16
  -8   7   7    0.20    1.11
   8   7  -7    2.20    0.97
   8  -7  -7    0.33    1.08
  -8   7   6    0.95    1.13
   8   7  -6    1.34    0.80
  -8  -7   6    0.70    0.72
   8  -7  -6    1.60    1.09
  -8   7   5    3.88    1.38
   8   7  -5    2.07    0.98
  -8  -7   5    3.91    1.00
   8  -7  -5    3.36    1.96
  -8   7   4   11.79    2.09
   8   7  -4   15.47    1.95
   8  -7  -4   12.77    2.14
  -8  -7   4   10.42    1.81
   8   7  -3    6.56    1.38
  -8   7   3    7.43    1.56
  -8  -7   3    5.55    1.27
   8  -7  -3    5.06    1.42
  -8   7   2    1.94    1.06
   8   7  -2    2.37    1.20
   8   7  -2    2.75    1.17
  -8  -7   2    2.14    1.07
   8  -7  -2    2.91    1.08
   8   7  -1    4.89    1.50
  -8   7   1    9.76    1.78
   8   7  -1    8.96    1.87
  -8  -7   1   11.74    1.74
  -8   7   0    7.78    1.71
   8   7   0    7.28    1.64
   8   7   0    5.96    1.51
  -8  -7   0    7.16    1.54
   8   7   1   28.24    4.29
   8   7   1   34.57    4.44
  -8   7  -1   34.43    3.96
  -8   7  -1   41.91    4.52
  -8  -7  -1   38.24    4.46
  -8   7  -2    1.77    0.79
  -8   7  -2    0.96    1.03
   8   7   2   -0.97    0.89
   8   7   2    0.59    1.10
  -8  -7  -2    0.78    1.16
  -8   7  -3   -0.52    0.78
   8   7   3    0.30    0.97
   8   7   3   -0.13    1.22
  -8   7  -3   -0.19    1.06
  -8  -7  -3    0.86    1.14
   8   7   4    2.22    1.29
   8   7   4    2.76    1.48
  -8   7  -4    4.63    1.32
  -8   7  -4    3.35    1.09
  -8  -7  -4    2.68    2.42
  -8   7  -5    0.79    0.93
   8   7   5    1.12    1.30
   8   7   5    5.39    1.60
  -8   7  -5    2.84    1.15
  -8  -7  -5    3.08    1.44
  -8   7  -6    9.96    1.65
   8   7   6    5.25    1.79
   8   7   6    6.86    1.67
  -8   7  -6    5.76    1.49
  -8  -7  -6    6.86    1.76
  -8   7  -7    1.64    1.19
   8   7   7    0.35    1.42
   8   7   7    0.52    1.45
  -8   7  -7    0.95    1.03
  -8  -7  -7    2.64    1.43
   8   7   8   -1.02    1.10
  -8   7  -8    1.57    1.34
   8   7   8    0.15    1.33
  -8   7  -8    1.25    1.02
  -8  -7  -8   -1.78    1.25
  -8  -7  -8    1.24    1.19
   8   7   9   -2.07    1.19
  -8   7  -9   -0.58    1.20
   8   7   9   -0.25    1.34
  -8  -7  -9   -0.69    1.36
  -8  -7  -9    1.28    1.47
  -8   7 -10   -0.08    0.97
   8   7  10    3.15    1.51
  -8   7 -10    2.25    1.51
   8   7  10   -0.21    1.59
  -8  -7 -10   -1.44    1.37
  -8  -7 -10    2.45    2.16
  -8   8  13    4.35    1.96
   8  -8 -13    1.54    1.55
  -8   8  12    1.62    1.64
   8  -8 -12    1.14    2.38
  -8   8  11    0.68    1.41
   8  -8 -11    2.07    1.50
  -8   8  10    6.73    1.97
   8  -8 -10    7.27    2.11
  -8   8   9    3.06    1.37
   8  -8  -9   -1.86    1.09
  -8   8   8   -0.88    1.22
   8   8  -8   -0.32    0.76
   8  -8  -8    0.62    1.29
  -8   8   7   -0.19    1.24
   8   8  -7    1.03    0.92
  -8  -8   7    1.35    0.83
   8  -8  -7    1.96    1.32
   8   8  -6    7.24    1.43
  -8   8   6    9.12    2.00
  -8  -8   6    7.72    1.39
   8  -8  -6    5.73    1.76
  -8   8   5   -0.24    1.07
   8   8  -5    3.19    1.12
  -8  -8   5    1.28    0.94
   8  -8  -5    1.32    1.27
  -8   8   4    1.60    1.35
   8   8  -4    1.31    1.07
   8  -8  -4   -0.04    1.11
  -8  -8   4    1.67    1.00
   8   8  -3    1.38    1.09
   8   8  -3    0.87    1.09
  -8   8   3    1.31    1.22
  -8  -8   3    1.58    0.97
   8  -8  -3    2.67    1.31
   8   8  -2    0.95    1.05
   8   8  -2    2.13    1.26
  -8   8   2    0.91    1.18
   8  -8  -2    0.65    1.10
  -8  -8   2    2.27    1.13
  -8   8   1    1.27    1.12
   8   8  -1    2.10    1.16
   8   8  -1   -0.26    1.02
  -8  -8   1    1.39    1.15
   8   8   0    0.15    1.18
   8   8   0    0.68    1.28
  -8   8   0    1.53    1.38
  -8  -8   0    0.14    1.11
  -8   8  -1    3.82    2.32
   8   8   1   -0.42    1.19
   8   8   1    3.03    1.32
  -8  -8  -1    3.35    1.33
   8   8   2   -0.65    1.12
  -8   8  -2    0.05    0.74
   8   8   2   -0.38    1.25
  -8  -8  -2   -1.36    1.29
  -8   8  -3    1.20    0.86
   8   8   3    0.74    1.30
   8   8   3    0.13    1.33
  -8  -8  -3   -0.96    1.19
  -8   8  -4    0.42    1.53
  -8   8  -4    1.76    1.03
   8   8   4   -0.81    1.30
   8   8   4    0.99    1.40
  -8  -8  -4    1.07    1.31
  -8   8  -5    1.46    1.23
   8   8   5   -1.10    1.28
   8   8   5    1.67    1.76
  -8   8  -5    2.63    1.15
  -8  -8  -5    0.71    1.35
  -8   8  -6    4.21    1.34
   8   8   6    3.39    1.78
  -8   8  -6    1.46    1.27
   8   8   6    1.49    1.40
  -8  -8  -6    4.03    1.64
  -8   8  -7   -0.17    1.08
   8   8   7   -0.75    1.41
  -8   8  -7   -0.10    1.16
   8   8   7   -0.28    1.22
  -8  -8  -7   -1.07    1.39
  -8   8  -8    1.34    1.30
   8   8   8    0.99    1.35
  -8   8  -8    1.87    1.26
   8   8   8    3.41    1.74
  -8  -8  -8    0.77    1.64
  -8   9   9    2.29    1.65
   8  -9  -9    5.22    1.72
  -8   9   8   -0.02    1.35
   8  -9  -8    0.44    1.50
  -8   9   7   -0.54    1.34
   8   9  -7    0.05    0.98
   8  -9  -7   -1.06    1.26
  -8  -9   7    0.46    0.88
   8   9  -6   -0.25    1.01
  -8   9   6   -0.63    1.27
  -8  -9   6   -0.37    0.90
   8  -9  -6   -0.36    1.31
   8   9  -5    2.07    1.23
  -8   9   5    2.68    1.52
  -8  -9   5    0.56    1.07
   8  -9  -5   -0.01    1.21
  -8   9   4    0.08    1.31
   8   9  -4    1.17    1.21
   8   9  -4    2.52    1.46
  -8  -9   4    0.36    1.03
   8  -9  -4    0.73    1.31
   8   9  -3    2.14    1.27
  -8   9   3    0.15    1.31
   8   9  -3    2.30    2.54
   8  -9  -3    0.08    1.24
  -8  -9   3    0.54    1.03
   8   9  -2    1.21    1.33
  -8   9   2    0.70    1.25
   8   9  -2    0.93    1.26
   8  -9  -2    0.45    1.31
  -8  -9   2    0.19    1.13
   8   9  -1    4.92    1.60
   8   9  -1    2.81    1.49
  -8   9   1    2.67    1.53
  -8  -9   1    3.50    1.45
   8   9   0    1.33    1.35
  -8   9   0   -0.46    1.26
   8   9   0    0.49    1.29
  -8  -9   0    0.67    2.12
   8   9   1    2.49    1.46
  -8   9  -1    0.41    1.20
   8   9   1    2.42    1.50
  -8  -9  -1    2.43    1.37
  -8   9  -2    1.42    1.28
   8   9   2   -0.60    1.37
  -8  -9  -2    1.03    1.31
  -8   9  -3    2.61    1.03
   8   9   3    1.93    1.63
  -8   9  -3    2.24    1.34
   8   9   3    2.41    1.58
  -8  -9  -3    1.80    1.48
   8   9   4   -1.29    1.40
  -8   9  -4   -0.55    1.23
  -8   9  -4   -0.34    0.96
   8   9   4    1.44    1.30
  -8  -9  -4   -1.41    1.37
  -8   9  -5    1.19    1.18
   8   9   5   -0.13    1.59
  -8   9  -5    2.17    1.39
   8   9   5    2.44    1.61
  -8  -9  -5    2.49    1.62
   9   0 -20   -0.45    1.34
   9   0 -20    0.69    1.14
   9   0 -19   -0.76    0.97
  -9   0  19    1.51    1.14
   9   0 -19    1.58    1.42
  -9   0  18   -1.07    0.91
   9   0 -18    2.87    1.38
   9   0 -18   -0.26    0.95
  -9   0  17   -1.34    0.88
   9   0 -17   -0.79    0.76
  -9   0  16    2.12    1.03
   9   0 -16    2.20    0.94
  -9   0  15    0.09    0.82
   9   0 -15   -0.50    0.77
  -9   0  14   11.45    1.73
   9   0 -14   11.53    1.73
  -9   0  13    0.04    0.74
   9   0 -13   -0.34    0.60
  -9   0  12   16.82    2.00
   9   0 -12   12.27    1.90
  -9   0  11    0.81    0.67
   9   0 -11    0.63    0.57
   9   0 -10    7.42    1.21
   9   0  -9   -0.18    0.54
  -9   0   9   -0.25    0.56
  -9   0   8    1.08    0.67
   9   0  -8    2.53    0.75
  -9   0   7   -0.32    0.59
  -9   0   6   50.59    5.60
  -9   0   5   -0.24    0.52
   9   0  -4    6.28    5.34
  -9   0   4   13.93    7.19
   9   0  -3   -0.37    0.76
   9   0  -2    2.39    0.82
  -9   0   1   -0.08    0.65
   9   0  -1    1.46    0.78
   9   0   0   11.35    1.73
  -9   0   0    9.34    1.65
   9   0   1    0.99    0.76
  -9   0  -1    0.01    0.70
   9   0   2   41.09    4.71
  -9   0  -2   40.03    4.73
  -9   0  -3   -1.10    0.61
   9   0   3   -1.04    0.65
   9   0   4    7.01    1.30
  -9   0  -4    6.65    1.35
   9   0   5    0.56    0.88
  -9   0  -5    0.10    0.81
  -9   0  -6    6.07    1.37
   9   0   6    6.06    1.39
   9   0   7    0.54    0.87
  -9   0  -7   -1.82    0.90
   9   0   8    8.98    1.78
  -9   0  -8    8.53    1.82
  -9   0  -9    0.85    1.17
   9   0   9   -0.15    1.00
  -9   0  -9    1.35    0.97
  -9   0 -10   -0.93    1.11
  -9   0 -10    1.08    1.12
   9   0  10   -1.82    0.89
  -9   0 -11   -0.56    1.23
   9   0  11    1.11    1.19
  -9   0 -11   -1.46    1.27
  -9   0 -12   13.91    2.72
   9   0  12   13.74    2.35
  -9   0 -12   15.97    2.54
  -9   0 -13   -1.12    1.49
   9   0  13   -0.42    1.41
  -9   0 -13   -1.44    1.32
  -9   0 -14    1.12    1.72
   9   0  14    1.67    1.47
  -9   0 -14   -0.68    1.36
  -9   0 -15   -2.33    1.43
  -9   0 -15   -0.83    1.51
   9   1 -20    5.13    1.24
   9   1 -20    3.88    1.89
  -9   1  20    2.12    1.42
   9  -1 -20    1.51    1.31
   9  -1 -20   -0.27    1.41
   9   1 -19   -0.09    0.90
   9   1 -19    0.56    1.36
  -9   1  19    1.46    1.24
   9  -1 -19    0.84    1.32
   9  -1 -19    0.62    1.07
  -9   1  18    1.49    1.20
   9   1 -18    2.46    0.95
   9  -1 -18   -0.45    1.01
   9  -1 -18    1.03    1.23
  -9   1  17    2.59    1.15
   9   1 -17   -0.38    0.77
   9  -1 -17   -0.80    1.01
   9  -1 -17    1.73    1.06
   9   1 -16   -0.86    0.69
  -9   1  16   -0.33    0.95
   9  -1 -16   -0.14    1.02
   9  -1 -16    0.85    0.93
   9   1 -15    4.83    1.09
  -9   1  15    5.10    1.35
   9  -1 -15    4.78    1.31
  -9  -1  15    5.50    1.06
  -9   1  14    1.86    0.93
   9   1 -14    1.82    0.69
   9  -1 -14   -0.98    0.74
  -9  -1  14    0.67    0.70
  -9   1  13    0.95    0.86
   9   1 -13    0.75    0.60
   9  -1 -13   -0.52    0.74
  -9  -1  13    1.15    0.66
   9   1 -12   12.55    1.81
  -9   1  12   14.41    2.03
  -9  -1  12   17.20    1.88
   9  -1 -12   13.14    2.03
   9   1 -11   16.12    1.87
  -9   1  11   16.94    2.09
  -9  -1  11   13.58    1.82
   9  -1 -11   12.45    2.03
  -9   1  10    7.69    1.28
   9   1 -10    6.02    0.98
   9  -1 -10    7.15    1.28
  -9  -1  10    8.18    1.09
  -9   1   9   60.20    6.96
   9  -1  -9   62.38    6.94
  -9  -1   9   64.13    6.81
  -9   1   8   30.40    3.99
  -9  -1   8   36.32    3.85
   9  -1  -8   35.25    3.99
  -9   1   7   16.09    1.91
  -9  -1   7   12.69    1.67
   9  -1  -7   13.50    1.86
  -9   1   6   -0.56    0.59
  -9  -1   6    0.00    0.47
   9  -1  -6   -0.03    0.52
  -9   1   5    6.09    1.07
  -9   1   4   28.33    3.34
   9  -1  -3   46.04    5.16
   9   1  -2    2.23    0.73
   9  -1  -2    2.19    0.78
  -9   1   1  178.89   19.86
   9   1  -1  186.35   19.94
   9  -1  -1  189.37   19.87
   9   1   0   28.70    3.40
  -9   1   0   26.62    3.28
   9  -1   0   27.39    3.28
   9   1   1   47.02    5.23
  -9   1  -1   44.59    5.16
  -9  -1  -1   45.89    5.22
   9  -1   1   43.80    5.13
   9   1   2    3.72    1.08
  -9   1  -2    1.97    0.93
   9  -1   2    3.51    0.92
  -9  -1  -2    3.28    1.02
   9   1   3   -0.53    0.59
  -9   1  -3   -0.22    0.78
  -9  -1  -3   -0.75    0.62
   9  -1   3    0.06    0.81
  -9   1  -4   45.15    5.09
   9   1   4   49.24    5.10
  -9  -1  -4   39.99    5.08
   9  -1   4   39.67    5.02
  -9   1  -5    2.34    1.07
   9   1   5    1.19    0.94
   9  -1   5    0.48    0.81
  -9  -1  -5    3.22    1.23
  -9   1  -6   13.63    2.03
   9   1   6   14.26    2.10
  -9  -1  -6   12.32    2.10
  -9  -1  -6   11.29    1.88
   9  -1   6   10.11    1.95
  -9   1  -7    5.93    1.37
   9   1   7    6.94    1.36
  -9  -1  -7    7.29    1.52
   9  -1   7    6.43    1.46
  -9  -1  -7    8.08    1.60
  -9   1  -8    2.02    1.08
   9   1   8    0.56    0.88
  -9  -1  -8    1.66    1.16
  -9  -1  -8    2.76    1.07
   9  -1   8    2.34    1.04
  -9   1  -9   23.69    3.19
   9   1   9   18.68    2.95
  -9  -1  -9   20.63    2.93
  -9  -1  -9   19.78    3.15
   9  -1   9   25.35    3.17
  -9   1 -10    0.18    1.11
   9  -1  10    2.05    1.11
  -9  -1 -10    2.97    1.33
  -9  -1 -10    0.86    1.22
  -9   1 -11    1.88    1.50
   9   1  11    1.12    1.06
  -9   1 -11    0.19    1.25
   9  -1  11    1.08    1.41
  -9  -1 -11   -1.06    1.15
  -9  -1 -11    0.67    1.27
  -9   1 -12    7.18    1.93
  -9   1 -12    2.21    1.49
   9   1  12    5.34    1.71
  -9  -1 -12    5.93    1.53
  -9  -1 -12    6.54    1.76
   9  -1  12    6.96    1.83
  -9   1 -13   22.06    3.23
  -9   1 -13   22.93    3.61
   9   1  13   21.66    3.30
  -9  -1 -13   16.02    3.27
  -9  -1 -13   19.42    3.20
  -9   1 -14   -1.11    1.35
   9   1  14    0.30    1.32
  -9   1 -14   -1.11    1.42
  -9  -1 -14   -0.07    1.36
  -9  -1 -14   -0.77    1.38
  -9   1 -15    0.60    1.56
  -9   1 -15    0.57    1.58
   9   1  15    0.13    1.66
  -9  -1 -15   -0.76    1.48
  -9  -1 -15    0.19    1.67
   9   2 -20    2.45    1.72
  -9   2  20    3.50    1.64
   9   2 -20    2.55    1.01
   9  -2 -20    7.15    1.82
   9  -2 -20    2.56    1.45
  -9   2  19   -0.43    1.24
   9  -2 -19   -0.98    1.19
  -9   2  18    0.89    1.28
   9  -2 -18    4.81    1.46
   9  -2 -18    0.92    1.93
  -9   2  17   14.58    2.45
   9  -2 -17   13.40    2.40
   9  -2 -17   18.15    2.75
  -9   2  16    8.90    1.88
   9  -2 -16   10.27    1.84
   9  -2 -16    9.88    1.86
  -9   2  15   -0.59    0.98
   9  -2 -15    0.08    1.03
   9  -2 -15    1.65    1.01
  -9   2  14    1.46    1.08
   9  -2 -14    2.42    1.09
   9  -2 -14    3.38    1.11
  -9   2  13   18.53    2.42
   9  -2 -13   13.51    2.23
  -9   2  12    6.77    1.36
   9  -2 -12    5.92    1.28
  -9   2  11   -0.58    0.72
   9  -2 -11   -0.78    0.64
  -9   2  10   10.44    1.60
   9  -2 -10    8.94    1.51
  -9   2   9    2.93    0.96
   9  -2  -9    0.56    0.71
  -9   2   8   21.72    2.77
   9  -2  -8   21.73    2.78
  -9   2   7   21.78    2.82
   9  -2  -7   21.88    2.72
  -9   2   6   29.06    3.63
   9  -2  -6   31.25    3.60
  -9   2   5    7.40    1.30
   9  -2  -5    7.14    1.18
  -9   2   4    1.03    0.65
   9  -2  -4    1.95    0.61
  -9   2   3   31.91    3.57
   9  -2  -3   28.65    3.39
   9   2  -2    3.83    0.87
  -9   2   2    3.85    0.91
   9  -2  -2    3.85    0.79
  -9   2   1   42.21    4.54
   9   2  -1   37.40    4.69
   9  -2  -1   40.12    4.53
  -9   2   0    9.68    1.32
   9   2   0    7.76    1.53
   9  -2   0    7.54    1.26
  -9   2  -1   26.55    3.33
   9   2   1   27.23    3.44
  -9  -2  -1   29.91    3.51
  -9  -2  -1   26.92    3.43
   9  -2   1   29.14    3.33
  -9   2  -2    0.23    0.73
   9   2   2    2.01    0.91
  -9  -2  -2   -1.47    0.68
   9  -2   2    0.46    0.72
  -9  -2  -2   -0.30    0.82
   9   2   3   30.00    3.50
  -9   2  -3   28.82    3.42
  -9  -2  -3   26.15    3.49
   9  -2   3   28.36    3.38
  -9  -2  -3   25.07    3.37
  -9   2  -4    3.05    1.14
   9   2   4    2.46    0.94
   9  -2   4    1.70    0.84
  -9  -2  -4    3.68    1.04
  -9  -2  -4    1.35    0.92
   9   2   5    1.80    0.92
  -9   2  -5    1.02    0.82
  -9  -2  -5    1.54    1.00
  -9  -2  -5    3.85    1.28
   9  -2   5    1.94    0.90
  -9   2  -6    3.10    1.07
   9   2   6    1.93    0.91
  -9  -2  -6   -0.24    0.91
  -9  -2  -6    1.82    0.90
   9  -2   6    2.17    0.95
   9   2   7   12.00    1.84
  -9   2  -7    7.42    1.78
  -9  -2  -7    7.36    1.76
   9  -2   7    9.74    1.69
  -9  -2  -7   10.44    1.77
  -9   2  -8    8.42    1.81
   9   2   8    9.44    1.71
  -9  -2  -8    6.59    1.62
   9  -2   8   10.74    1.83
  -9  -2  -8    5.86    1.53
  -9   2  -9    3.04    1.40
   9   2   9    0.14    1.10
  -9  -2  -9    3.05    1.35
  -9  -2  -9    2.28    1.20
   9  -2   9    0.73    1.09
   9   2  10    1.21    1.15
  -9   2 -10    1.88    1.18
  -9  -2 -10    2.82    1.29
  -9  -2 -10    3.45    1.39
   9  -2  10    2.22    1.30
  -9   2 -11    6.23    1.68
   9   2  11    5.32    1.62
  -9  -2 -11   -0.16    1.13
  -9  -2 -11    1.78    1.49
   9   2  12   22.78    3.48
  -9   2 -12   23.96    3.54
  -9  -2 -12   18.91    3.22
  -9  -2 -12   24.69    3.38
  -9   2 -13   -0.33    1.31
  -9   2 -13    0.26    1.29
   9   2  13    1.29    1.41
  -9  -2 -13    0.16    1.36
  -9  -2 -13    2.62    1.55
   9   2  14    0.20    1.36
  -9   2 -14   -0.20    1.46
  -9   2 -14    0.81    1.48
  -9  -2 -14    0.62    1.72
  -9  -2 -14    0.10    1.50
  -9   2 -15    3.93    1.83
  -9   2 -15    0.10    1.82
   9   2  15    1.49    1.87
  -9  -2 -15    0.64    1.58
  -9  -2 -15    0.98    2.77
  -9   3  19   -1.73    1.49
   9  -3 -19    1.29    1.35
   9  -3 -19   -0.50    1.18
  -9   3  18    1.10    1.37
   9  -3 -18    0.24    1.12
   9  -3 -18   -1.29    1.03
  -9   3  17   -0.43    1.22
   9  -3 -17   -0.07    2.32
   9  -3 -17   -1.60    0.94
  -9   3  16    2.35    1.42
   9  -3 -16    5.00    1.38
   9  -3 -16    3.26    1.34
  -9   3  15    4.60    1.43
   9  -3 -15    6.31    1.44
   9  -3 -15    3.65    1.25
  -9   3  14    1.34    1.19
   9  -3 -14    1.73    0.95
   9  -3 -14    0.86    1.05
  -9   3  13    5.05    1.36
   9  -3 -13    3.83    1.15
   9  -3 -13    4.07    1.17
  -9   3  12   36.09    4.23
   9  -3 -12   32.75    4.15
   9  -3 -12   32.13    3.93
  -9   3  11    0.50    0.91
   9  -3 -11    1.35    0.79
   9  -3 -11    0.13    0.66
  -9   3  10    6.26    1.39
   9  -3 -10    6.77    1.35
  -9   3   9    1.88    0.99
   9  -3  -9    3.02    1.08
  -9   3   8    1.34    0.89
   9  -3  -8    0.38    0.76
  -9   3   7    3.13    1.07
   9  -3  -7    2.61    0.95
  -9   3   6    2.49    0.90
   9  -3  -6    2.00    0.92
  -9   3   5    9.50    1.52
   9  -3  -5   10.03    1.53
   9  -3  -5   10.26    1.31
  -9  -3   5    9.65    1.32
  -9   3   4    0.54    0.72
  -9  -3   4    0.20    0.60
   9  -3  -4    1.39    0.48
   9  -3  -4    1.43    0.82
  -9   3   3   16.43    2.27
   9  -3  -3   16.52    1.96
  -9   3   2    8.31    1.62
   9   3  -2   10.81    1.86
  -9  -3   2   12.38    1.64
   9  -3  -2   12.56    1.47
  -9   3   1    0.44    0.74
  -9   3   1    1.32    0.60
   9   3  -1   -0.52    0.70
   9  -3  -1    0.21    0.54
  -9  -3   1    0.95    0.70
  -9   3   0    4.39    1.01
  -9   3   0    4.37    1.00
   9   3   0    2.84    1.16
   9  -3   0    3.94    0.87
  -9  -3   0    4.87    1.07
   9   3   1    4.11    1.10
  -9   3  -1    1.58    0.88
  -9  -3  -1    2.78    1.02
  -9  -3  -1    3.01    1.20
   9  -3   1    3.53    0.86
  -9   3  -2    8.35    1.42
   9   3   2    8.53    1.67
   9  -3   2   10.57    1.51
  -9  -3  -2    9.54    1.84
  -9  -3  -2    8.44    1.59
  -9   3  -3    0.35    0.77
   9   3   3    0.61    0.73
   9  -3   3    0.15    0.69
  -9  -3  -3    0.76    0.75
  -9  -3  -3    0.92    0.83
   9   3   4    0.27    0.84
  -9   3  -4    0.27    0.84
  -9  -3  -4   -0.29    0.78
   9  -3   4    1.18    0.76
  -9  -3  -4    0.73    0.85
  -9   3  -5   12.41    1.87
   9   3   5    8.45    1.73
   9  -3   5   11.83    1.88
  -9  -3  -5   10.69    1.75
  -9  -3  -5   11.50    2.00
   9   3   6    1.42    0.96
  -9   3  -6   -0.46    0.83
  -9  -3  -6   -0.40    0.76
   9  -3   6    0.60    0.93
  -9  -3  -6   -0.91    0.81
   9   3   7    2.66    1.14
  -9   3  -7    5.31    1.31
  -9  -3  -7    2.98    1.23
   9  -3   7    2.02    1.10
  -9  -3  -7    3.34    1.30
   9   3   8   -0.04    0.92
  -9   3  -8    1.64    1.11
  -9  -3  -8   -0.42    1.10
  -9  -3  -8   -0.42    1.04
   9   3   9    0.86    1.01
  -9   3  -9    0.93    1.14
  -9  -3  -9    0.53    1.04
  -9  -3  -9    0.57    1.19
  -9   3 -10    0.24    1.27
   9   3  10    0.77    1.29
  -9  -3 -10    0.56    1.47
  -9  -3 -10    2.44    1.29
  -9   3 -11    3.47    1.44
   9   3  11    0.26    1.17
  -9  -3 -11    3.42    1.46
  -9  -3 -11   -0.15    1.32
  -9   3 -12    4.29    1.61
   9   3  12    3.82    1.67
  -9  -3 -12    4.78    1.61
  -9  -3 -12    3.83    1.87
  -9   3 -13    0.42    1.57
   9   3  13    0.83    1.36
  -9  -3 -13   -0.50    1.39
  -9  -3 -13    1.09    1.58
   9   3  14    1.25    1.51
  -9   3 -14    0.54    1.37
  -9   3 -14   -2.27    1.56
  -9  -3 -14    1.04    1.86
  -9  -3 -14    2.95    2.05
  -9   4  19    0.45    1.68
   9  -4 -19    2.51    1.40
   9  -4 -19    3.48    1.68
  -9   4  18   -2.98    1.30
   9  -4 -18    0.59    1.23
   9  -4 -18    1.03    1.46
  -9   4  17    1.76    1.45
   9  -4 -17    0.86    1.13
   9  -4 -17   -0.17    1.22
  -9   4  16   31.13    4.40
   9  -4 -16   32.62    4.49
   9  -4 -16   33.28    4.06
  -9   4  15    2.87    1.37
   9  -4 -15    1.05    1.01
   9  -4 -15    1.70    1.40
  -9   4  14   -0.95    1.06
   9  -4 -14    1.99    1.33
   9  -4 -14    0.49    0.83
  -9   4  13   -1.28    1.01
   9  -4 -13    3.71    1.21
   9  -4 -13    1.15    0.82
  -9   4  12   14.45    2.64
   9  -4 -12   19.75    2.83
   9  -4 -12   20.41    2.50
  -9   4  11    0.77    1.05
   9  -4 -11    0.05    0.75
   9  -4 -11   -0.42    0.63
  -9   4  10   13.85    2.27
   9  -4 -10   15.14    2.06
   9  -4 -10   13.95    2.30
  -9   4   9   10.56    1.76
   9  -4  -9    9.17    1.79
   9  -4  -9   10.44    1.40
  -9   4   8   19.18    2.82
   9  -4  -8   22.09    2.43
   9  -4  -8   19.70    2.75
  -9   4   7    3.11    1.09
   9  -4  -7    2.01    0.93
  -9   4   6    5.67    1.32
   9  -4  -6    6.03    1.25
  -9   4   5    0.95    0.91
   9  -4  -5    1.33    0.84
  -9  -4   5    2.18    0.60
  -9   4   4    0.00    0.82
  -9  -4   4   -0.71    0.60
   9  -4  -4   -0.12    0.60
  -9   4   3   12.90    1.98
  -9  -4   3   12.86    1.76
   9   4  -2   -1.78    0.84
  -9   4   2   -0.49    0.66
  -9  -4   2   -0.42    0.69
   9   4  -1    1.74    1.05
  -9   4   1    3.08    0.69
  -9   4   1    2.83    0.90
  -9  -4   1    2.45    0.83
   9  -4  -1    3.22    0.65
  -9   4   0    0.76    0.78
  -9   4   0    0.12    0.58
   9   4   0    1.71    0.92
  -9  -4   0    1.03    0.78
   9  -4   0    0.66    0.57
  -9   4  -1    0.37    0.75
  -9   4  -1    0.67    0.71
   9   4   1    0.84    0.91
  -9  -4  -1    1.63    0.90
   9   4   2    0.25    0.65
  -9   4  -2    1.96    0.77
  -9   4  -2    2.82    0.80
  -9  -4  -2    0.55    0.90
   9   4   3    0.84    0.97
  -9   4  -3    0.16    0.74
  -9  -4  -3    1.06    1.03
  -9  -4  -3   -0.24    0.86
  -9   4  -4    1.16    0.88
   9   4   4    0.78    0.87
  -9  -4  -4   -0.01    0.86
  -9  -4  -4    1.79    0.94
   9   4   5    5.21    1.40
  -9   4  -5    7.98    1.49
  -9  -4  -5    5.93    1.34
  -9  -4  -5    7.84    1.62
  -9   4  -6    3.54    1.21
   9   4   6    1.84    1.05
  -9  -4  -6    1.05    1.07
  -9  -4  -6    3.37    1.20
  -9   4  -7    6.84    1.48
   9   4   7    3.56    1.34
  -9  -4  -7    5.81    1.60
  -9  -4  -7    5.29    1.46
   9   4   8    2.03    1.23
  -9   4  -8    3.26    1.27
  -9  -4  -8    1.63    1.26
  -9  -4  -8    0.77    1.00
  -9   4  -9    1.07    1.37
   9   4   9    0.14    1.18
  -9  -4  -9    1.88    1.36
  -9  -4  -9    0.00    1.33
   9   4  10    0.27    1.19
  -9   4 -10    0.71    1.32
  -9  -4 -10    2.71    1.45
  -9  -4 -10   -1.97    1.05
  -9   4 -11   -0.29    1.31
   9   4  11    1.67    1.39
  -9  -4 -11   -0.32    1.13
  -9  -4 -11   -0.06    1.22
  -9   4 -12    7.62    2.24
   9   4  12   11.25    2.31
  -9  -4 -12    9.79    2.02
  -9  -4 -12    6.54    2.00
   9   4  13    3.39    1.66
  -9   4 -13    1.37    1.61
  -9  -4 -13    3.17    1.77
  -9  -4 -13    2.82    1.56
  -9   5  18    1.84    1.74
   9  -5 -18   -0.86    0.96
   9  -5 -18    2.73    1.84
  -9   5  17    0.62    1.65
   9  -5 -17    2.00    1.67
   9  -5 -17    3.98    1.29
  -9   5  16   -0.08    1.39
   9  -5 -16    1.88    1.34
   9  -5 -16    0.97    1.00
  -9   5  15    1.35    1.42
   9  -5 -15    1.21    0.94
   9  -5 -15    1.25    1.37
  -9   5  14    0.57    1.28
   9  -5 -14    1.65    0.87
   9  -5 -14    1.17    1.25
   9  -5 -13    0.12    0.71
   9  -5 -13   -1.47    0.90
  -9   5  12    4.58    1.52
   9  -5 -12    5.80    1.11
   9  -5 -12   10.00    2.04
  -9   5  11    0.15    1.10
   9  -5 -11    0.08    0.89
  -9   5  10    1.48    1.08
   9  -5 -10    0.16    0.80
   9  -5 -10    2.21    0.63
  -9   5   9    4.42    1.25
   9  -5  -9    3.22    1.25
  -9   5   8   -0.32    0.88
   9  -5  -8    0.76    1.02
  -9   5   7    1.63    1.04
   9  -5  -7   -0.17    0.81
  -9   5   6    1.13    1.07
   9  -5  -6    1.67    0.89
  -9  -5   6    1.48    0.61
  -9   5   5   32.56    3.85
  -9  -5   5   29.51    3.92
   9  -5  -5   28.25    3.79
  -9   5   4    0.09    0.83
  -9  -5   4    0.96    0.65
   9  -5  -4    0.99    0.77
  -9   5   3    3.77    1.15
   9  -5  -3    4.12    1.16
  -9  -5   3    5.40    1.04
  -9   5   2    3.88    1.16
   9   5  -2    2.84    0.97
  -9  -5   2    6.28    1.10
   9   5  -1   12.96    2.20
  -9   5   1   17.32    2.24
  -9  -5   1   15.55    2.14
  -9   5   0    1.06    0.80
   9   5   0    1.23    0.83
   9   5   0    0.67    0.95
  -9   5   0   -0.03    0.53
  -9  -5   0   -0.32    0.76
   9   5   1   30.28    3.60
  -9   5  -1   26.31    3.20
   9   5   1   26.35    3.50
  -9   5  -1   26.40    3.50
  -9  -5  -1   28.43    3.51
  -9   5  -2    5.10    1.02
  -9   5  -2    3.18    1.09
   9   5   2    3.03    0.99
  -9  -5  -2    4.20    1.16
  -9   5  -3   -0.80    0.67
   9   5   3   -1.97    0.78
  -9   5  -3    0.91    0.81
  -9  -5  -3   -0.09    0.89
   9   5   4    2.68    1.20
  -9   5  -4    3.78    1.07
  -9   5  -4    3.11    1.05
  -9  -5  -4    4.71    1.23
  -9  -5  -4    3.01    1.24
  -9   5  -5   22.24    3.13
   9   5   5   22.24    3.35
  -9   5  -5   25.83    3.24
  -9  -5  -5   25.80    3.40
  -9  -5  -5   27.39    3.65
  -9   5  -6    0.10    0.93
   9   5   6    0.91    1.13
  -9  -5  -6    2.43    1.20
  -9  -5  -6    0.32    1.12
   9   5   7    1.76    1.12
  -9   5  -7    0.18    1.17
  -9  -5  -7    0.16    1.29
  -9  -5  -7    1.26    1.23
   9   5   8    0.91    1.89
  -9   5  -8    0.43    1.22
  -9  -5  -8   -0.10    1.10
  -9  -5  -8    1.12    1.01
   9   5   9    0.97    1.29
  -9   5  -9   -1.37    1.11
  -9  -5  -9    0.93    1.28
  -9  -5  -9    0.31    1.05
   9   5  10    5.84    1.79
  -9   5 -10   10.92    3.33
  -9  -5 -10    5.22    1.79
  -9  -5 -10    7.79    1.82
  -9   5 -11    5.62    1.78
   9   5  11    2.75    1.49
  -9  -5 -11    2.57    1.38
  -9  -5 -11    5.29    1.78
   9   5  12   -1.63    1.40
  -9   5 -12    0.78    1.56
  -9  -5 -12   -2.34    1.46
  -9  -5 -12   -1.10    1.40
  -9   6  16    8.30    2.10
   9  -6 -16    5.08    1.39
   9  -6 -16    6.72    1.97
  -9   6  15    3.42    1.64
   9  -6 -15    1.36    0.98
   9  -6 -15    1.51    1.41
  -9   6  14    2.96    1.46
   9  -6 -14    2.51    1.40
   9  -6 -14    0.71    0.84
  -9   6  13    5.84    1.79
   9  -6 -13    8.35    1.26
   9  -6 -13    1.50    1.22
  -9   6  12    2.92    1.41
   9  -6 -12    3.63    1.45
  -9   6  11    4.74    1.51
   9  -6 -11    3.77    1.31
  -9   6  10    4.21    2.16
   9  -6 -10    6.29    1.62
  -9   6   9    3.55    1.36
  -9   6   8    3.65    1.49
   9  -6  -8    6.71    1.37
  -9   6   7   17.12    2.65
   9  -6  -7   19.16    2.68
  -9   6   6   10.82    1.88
  -9  -6   6    8.05    1.38
   9  -6  -6   12.19    1.94
  -9   6   5    0.48    1.09
   9   6  -5    4.12    0.91
   9  -6  -5    1.29    0.94
  -9  -6   5    2.91    0.86
  -9   6   4    0.15    0.91
   9   6  -4    1.81    0.78
  -9  -6   4    0.26    0.71
   9  -6  -4    0.16    0.87
   9   6  -3    0.06    0.76
  -9   6   3    0.87    0.85
  -9  -6   3   -0.66    0.72
   9  -6  -3    1.45    0.89
   9   6  -2    0.82    0.88
   9   6  -2    0.76    1.06
  -9   6   2    0.86    0.95
  -9  -6   2    0.29    0.76
   9   6  -1   26.08    3.50
  -9   6   1   23.22    3.37
   9   6  -1   28.35    3.39
  -9  -6   1   27.46    3.37
  -9   6   0   17.41    2.58
  -9   6   0   13.94    2.10
   9   6   0   20.10    2.54
   9   6   0   21.79    2.80
  -9  -6   0   21.83    2.58
   9   6   1    8.22    1.67
  -9   6  -1   10.98    1.88
   9   6   1    6.84    1.72
  -9   6  -1    9.59    1.35
  -9  -6  -1    7.25    1.59
   9   6   2    3.86    1.35
  -9   6  -2    2.64    0.85
   9   6   2    2.94    1.23
  -9   6  -2    2.77    1.08
  -9  -6  -2    2.47    1.18
  -9   6  -3   23.12    2.92
   9   6   3   22.04    3.34
   9   6   3   22.11    3.18
  -9   6  -3   21.41    3.11
  -9  -6  -3   24.57    3.21
   9   6   4    5.99    1.59
  -9   6  -4    5.82    1.42
   9   6   4    6.08    1.62
  -9   6  -4    7.86    1.41
  -9  -6  -4    5.27    1.45
  -9   6  -5   -0.60    0.94
   9   6   5    0.20    1.22
   9   6   5   -0.05    1.16
  -9   6  -5    0.09    0.91
  -9  -6  -5    1.58    1.40
   9   6   6    0.89    1.09
  -9   6  -6   -0.21    0.80
  -9   6  -6    0.92    1.07
   9   6   6   -1.22    1.30
  -9  -6  -6    0.32    1.23
  -9  -6  -6   -0.27    1.03
  -9   6  -7    2.57    1.29
  -9   6  -7    2.77    1.08
   9   6   7    2.88    1.74
  -9  -6  -7    3.19    1.34
  -9  -6  -7    3.82    1.51
  -9   6  -8   10.18    1.87
   9   6   8    6.56    1.87
  -9   6  -8   13.66    2.11
  -9  -6  -8   11.98    2.47
  -9  -6  -8   10.83    2.20
  -9   6  -9    0.02    1.02
   9   6   9   -0.70    1.27
  -9   6  -9    0.77    1.28
  -9  -6  -9    0.04    1.08
  -9  -6  -9   -0.56    1.23
   9   6  10    0.90    1.50
  -9   6 -10    3.54    1.60
  -9  -6 -10    1.89    1.53
  -9  -6 -10    1.17    1.71
   9   6  11   -0.68    1.20
  -9   6 -11    0.98    1.48
  -9  -6 -11    0.33    1.67
  -9  -6 -11   -1.32    1.44
  -9   7  15    0.56    1.66
   9  -7 -15    0.42    1.54
   9  -7 -15    0.51    0.81
  -9   7  14   -1.53    1.42
   9  -7 -14    1.32    0.78
   9  -7 -14   -0.50    1.41
  -9   7  13    8.67    2.20
   9  -7 -13    6.14    2.09
  -9   7  12    0.54    1.39
   9  -7 -12    0.59    1.12
  -9   7  11   19.65    3.00
   9  -7 -11   14.65    2.47
  -9   7  10    0.59    1.32
   9  -7 -10    4.51    1.50
  -9   7   9    0.66    1.18
   9  -7  -9    1.36    1.24
  -9   7   8    7.04    1.79
   9  -7  -8    7.07    1.71
   9   7  -7    7.26    1.27
  -9   7   7    0.90    1.25
  -9  -7   7    4.92    1.01
   9  -7  -7    8.48    1.75
  -9   7   6    3.28    1.55
   9   7  -6    1.97    0.86
   9  -7  -6    1.24    1.12
  -9  -7   6    4.81    0.97
   9   7  -5    7.39    1.48
  -9   7   5    7.53    1.83
   9  -7  -5   11.35    1.94
  -9  -7   5   10.44    1.55
   9   7  -4    5.31    1.26
  -9   7   4    4.62    1.45
  -9  -7   4    4.79    1.20
   9   7  -3    4.74    1.21
   9   7  -3    3.08    1.44
  -9   7   3    3.08    1.12
   9  -7  -3    3.43    1.30
  -9  -7   3    4.33    1.13
   9   7  -2    8.86    1.73
  -9   7   2    8.25    1.81
   9   7  -2    9.62    1.74
  -9  -7   2    9.63    1.66
   9   7  -1   17.35    2.90
   9   7  -1   18.67    2.69
  -9   7   1   24.92    3.10
  -9  -7   1   17.73    2.70
   9   7   0   -0.61    1.02
   9   7   0   -0.59    1.01
  -9   7   0    1.20    0.98
  -9  -7   0   -1.57    0.93
  -9   7  -1   24.69    3.86
   9   7   1   35.83    4.14
   9   7   1   31.14    3.93
  -9   7  -1   30.88    3.48
  -9  -7  -1   27.00    3.93
  -9   7  -2    0.31    0.76
   9   7   2    1.61    1.22
  -9   7  -2    2.47    1.22
   9   7   2    1.44    1.22
  -9  -7  -2    1.28    1.26
   9   7   3   10.21    1.89
  -9   7  -3    8.69    1.55
   9   7   3    9.89    2.02
  -9   7  -3    9.79    1.83
  -9  -7  -3    9.60    1.88
   9   7   4   11.21    2.12
   9   7   4   14.89    3.39
  -9   7  -4   11.26    2.00
  -9   7  -4   12.44    1.90
  -9  -7  -4    9.73    2.16
  -9   7  -5    2.88    1.21
   9   7   5    5.54    1.65
  -9   7  -5    5.53    1.45
   9   7   5    4.86    1.62
  -9  -7  -5    1.70    1.43
  -9   7  -6    2.01    1.18
  -9   7  -6    0.25    1.09
   9   7   6    3.52    1.42
   9   7   6    2.66    1.50
  -9  -7  -6    0.35    1.29
  -9   7  -7    2.44    1.73
   9   7   7   -0.04    1.21
   9   7   7    2.16    1.44
  -9   7  -7   -0.59    1.12
  -9  -7  -7    2.08    1.46
   9   7   8    1.58    1.36
  -9   7  -8    2.61    1.39
  -9   7  -8    1.69    1.14
  -9  -7  -8    4.43    1.63
  -9  -7  -8   -0.03    1.44
   9   7   9    0.33    1.33
  -9   7  -9    0.32    1.10
  -9   7  -9   -0.28    1.37
  -9  -7  -9    1.88    1.65
  -9  -7  -9    0.06    1.47
  -9   8  12    1.30    1.50
   9  -8 -12   -1.06    1.02
  -9   8  11    0.99    1.41
   9  -8 -11    0.28    1.25
  -9   8  10   -1.98    1.23
   9  -8 -10   -0.92    1.26
  -9   8   9   -1.89    1.25
   9  -8  -9    0.35    1.27
  -9   8   8    1.82    1.43
   9  -8  -8    3.99    1.55
   9   8  -7    3.02    0.99
  -9   8   7    2.72    1.44
   9  -8  -7    2.26    1.40
  -9  -8   7    2.34    0.95
  -9   8   6    0.95    1.28
   9   8  -6   -0.06    0.89
  -9  -8   6    0.78    0.87
   9  -8  -6    0.21    1.12
   9   8  -5   -0.20    0.91
  -9   8   5    3.09    1.40
   9  -8  -5    1.93    1.31
  -9  -8   5    0.24    0.87
  -9   8   4    3.05    1.44
   9   8  -4    1.19    1.05
   9  -8  -4    2.04    1.23
  -9  -8   4    0.53    1.00
  -9   8   3    0.22    1.15
   9   8  -3    0.57    1.04
   9   8  -3    1.25    1.16
   9  -8  -3    0.02    0.92
  -9  -8   3    1.56    0.96
  -9   8   2    1.63    1.23
   9   8  -2    1.50    1.16
   9   8  -2    0.05    1.27
  -9  -8   2    4.26    1.30
   9   8  -1    0.79    1.13
  -9   8   1    1.86    1.32
   9   8  -1    3.76    1.49
  -9  -8   1    0.85    1.16
   9   8   0    5.99    1.67
   9   8   0    2.35    1.39
  -9   8   0    5.44    1.67
  -9  -8   0    3.23    1.32
  -9   8  -1   -0.70    1.12
   9   8   1    0.42    1.20
   9   8   1    0.61    1.25
  -9  -8  -1    0.84    1.19
   9   8   2    2.19    1.38
  -9   8  -2   -0.63    1.08
   9   8   2   -0.07    1.21
  -9   8  -2    0.13    0.74
  -9  -8  -2   -0.69    1.15
   9   8   3   -0.89    1.28
  -9   8  -3    1.61    0.87
   9   8   3    4.04    2.91
  -9   8  -3    1.10    1.16
  -9  -8  -3   -0.64    1.17
   9   8   4    1.31    1.38
  -9   8  -4    2.41    1.37
  -9   8  -4    2.72    1.11
   9   8   4    0.90    1.52
  -9  -8  -4    4.39    1.52
   9   8   5    0.10    1.40
   9   8   5   -0.55    1.31
  -9   8  -5    1.53    1.17
  -9   8  -5    0.17    1.01
  -9  -8  -5   -0.28    1.25
   9   8   6   -0.33    1.49
   9   8   6   -0.02    1.30
  -9   8  -6    0.17    1.09
  -9   8  -6   -0.45    1.13
  -9  -8  -6    1.56    1.48
  -9   8  -7   -1.19    1.03
   9   8   7   -1.46    1.20
   9   8   7    3.50    1.73
  -9   8  -7    0.89    1.25
  -9  -8  -7    1.90    1.54
  -9   9   9   -2.08    1.28
   9  -9  -9    2.25    1.54
  -9   9   8    4.46    1.74
   9   9  -8    3.82    1.11
   9   9  -7   -0.33    0.99
  -9   9   7    1.09    1.41
  -9  -9   7    1.14    0.96
   9  -9  -7    1.59    1.50
  -9   9   6   -0.80    1.34
   9   9  -6    0.81    1.12
  -9  -9   6    1.71    1.05
   9  -9  -6    1.94    1.50
  -9   9   5    3.81    1.64
   9   9  -5    0.58    1.13
   9  -9  -5    1.70    1.30
  -9  -9   5    4.67    1.27
   9   9  -4   -0.85    1.21
  -9   9   4    1.06    1.41
   9   9  -4   -0.04    1.19
   9  -9  -4   -0.48    1.14
  -9  -9   4   -0.11    0.99
   9   9  -3    0.41    1.25
   9   9  -3    0.18    1.24
  -9   9   3    0.53    1.29
  -9  -9   3    0.10    1.02
   9  -9  -3    0.83    1.29
  -9   9   2    1.13    1.42
   9   9  -2    0.69    1.37
   9   9  -2    0.12    1.24
  -9  -9   2    0.57    1.11
   9   9  -1   -1.24    1.20
   9   9  -1    0.54    1.33
  -9   9   1    1.97    1.35
  -9  -9   1    0.85    1.20
   9   9   0   -1.65    1.33
  -9   9   0    1.76    1.27
   9   9   0   -0.50    1.35
  -9  -9   0    0.52    1.34
   9   9   1   -0.29    1.31
   9   9   1   -1.12    1.25
  -9   9  -1    0.62    1.21
  -9  -9  -1    0.34    1.43
  -9   9  -2    1.73    1.36
  -9   9  -2    1.12    0.83
   9   9   2   -0.76    1.18
   9   9   2    0.13    1.42
  -9  -9  -2    1.67    1.47
   9   9   3    0.18    1.39
  -9   9  -3    7.31    1.71
  -9   9  -3    3.57    1.08
   9   9   3    1.57    1.60
  -9  -9  -3    3.60    1.60
  -9   9  -4    0.44    1.01
  -9   9  -4   -0.05    1.40
   9   9   4    0.13    1.52
   9   9   4    0.56    1.57
  -9  -9  -4   -0.14    1.41
  10   0 -20    3.76    1.83
  10   0 -20    3.82    1.32
  10   0 -19   -0.31    1.21
  10   0 -19   -0.02    0.97
 -10   0  19    0.68    1.09
  10   0 -18   -0.64    0.98
 -10   0  18   -1.21    0.93
  10   0 -17   -0.73    0.84
 -10   0  17   -1.02    0.89
 -10   0  16   46.21    5.39
  10   0 -16   46.44    5.38
 -10   0  15    0.35    0.88
  10   0 -15    0.89    0.80
 -10   0  14    1.32    0.90
  10   0 -14    2.62    0.87
 -10   0  13    0.12    0.77
  10   0 -13    0.75    0.63
 -10   0  12   -0.21    0.71
  10   0 -12   -0.25    0.60
 -10   0  11   -0.28    0.61
  10   0 -11   -0.65    0.56
[truncated: 238,300 more chars]
